# Supplementary material for: Acid pH Increases SARS-CoV-2 Infection and the Risk of Death by COVID-19
Source: Front Med (Lausanne). 2021 Aug 20;8:637885. doi: 10.3389/fmed.2021.637885 (PMC8417536; doi:10.3389/fmed.2021.637885)
Supplement: Supplementary file 1 [file Table_1.XLSX]

## Sheet: Sheet1
Reference	GEO Accession_ID	Disease samples	Disease samples (N)	Control samples	Control samples (N)
Hyland PL et al. PLoS One 2014;9(4):e93219	GSE39491	Barrett’s esophagus (BE) Tissue	40	Normal mucosa from squamous esophagus (NE) Tissue	40
di Pietro M et al. Evidence for a functional role of epigenetically regulated midcluster HOXB genes in the development of Barrett esophagus. Proc Natl Acad Sci U S A 2012 Jun 5;109(23):9077-82.	GSE34619	Barrett's esophagus (BE)	10	Normal squamous esophagus (NE)	8
Wang Q et al. Wdr66 is a novel marker for risk stratification and involved in epithelial-mesenchymal transition of esophageal squamous cell carcinoma. BMC Cancer 2013 Mar 21;13:137.	GSE26886	Barrett's esophagus	20	Esophageal squamous epithelium	19
Kimchi ET, Posner MC, Park JO, Darga TE et al. Progression of Barrett's metaplasia to adenocarcinoma is associated with the suppression of the transcriptional programs of epidermal differentiation. Cancer Res 2005 Apr 15;65(8):3146-54.	GSE1420	Barrett's esophagus	8	Normal esophageal epithelium	8
Kim SM et al. Prognostic biomarkers for esophageal adenocarcinoma identified by analysis of tumor transcriptome. PLoS One 2010 Nov 30;5(11):e15074	GSE13898	No grade displasia, low grade displasia, high grade displasia	15	Normal esophageal epithelium	28
Stairs DB et al. Cdx1 and c-Myc foster the initiation of transdifferentiation of the normal esophageal squamous epithelium toward Barrett's esophagus. PLoS One 2008;3(10):e3534.	GSE13083	Biopsy of Barrett’s esophagus from the same patient as a matched normal esophagus biopsy	7	Biopsy of normal esophagus from same patient as a matched barrett’s esophagus biopsy	7
Ostrowski J et al. Molecular defense mechanisms of Barrett's metaplasia estimated by an integrative genomics. J Mol Med (Berl) 2007 Jul;85(7):733-43.	GSE36223	Barrett’s esophagus (BE)	23	Normal squamous epithelium (NE)	23
Cummings LC et al. A nonrandomized trial of vitamin D supplementation for Barrett's esophagus. PLoS One 2017;12(9):e0184928.	GSE100843	Barrett's esophagus segment + T0	20	Normal esophageal squamous mucosa + T0	18
