# Supplementary material for: Acid pH Increases SARS-CoV-2 Infection and the Risk of Death by COVID-19
Source: Front Med (Lausanne). 2021 Aug 20;8:637885. doi: 10.3389/fmed.2021.637885 (PMC8417536; doi:10.3389/fmed.2021.637885)
Supplement: Supplementary file 2 [file Table_2.XLSX]

## Sheet: Table_S2
Gene Symbol	Meta-analysis P-value	Meta-analysis FDR	Meta-analysis FDR <0.01	GSE100843|Log2 fold-change	GSE100843|P-value	GSE100843|DEG	GSE13083|Log2 fold-change	GSE13083|P-value	GSE13083|DEG	GSE13898|Log2 fold-change	GSE13898|P-value	GSE13898|DEG	GSE1420|Log2 fold-change	GSE1420|P-value	GSE1420|DEG	GSE26886|Log2 fold-change	GSE26886|P-value	GSE26886|DEG	GSE34619|Log2 fold-change	GSE34619|P-value	GSE34619|DEG	GSE39491|Log2 fold-change	GSE39491|P-value	GSE39491|DEG	GSE36223|Log2 fold-change	GSE36223|P-value	GSE36223|DEG
MARCH1	0.000264087	0.000476835	1	-0.00315661	0.973342	0	-0.0463629	0.415583	0	0.0413619	0.459861	0	-0.320399	0.426363	0	-0.869566	0.000474819	0	-0.33916	0.00594074	0	-0.250973	0.00966734	0	NA	NA	0
MARC2	4.67656e-42	6.72903e-41	1	0.546903	7.50654e-06	0	1.73496	1.37789e-06	1	NA	NA	0	0.133115	0.485791	0	1.60247	2.50099e-08	1	1.10755	6.10432e-07	1	1.22577	5.15334e-09	1	2.16222	3.11618e-18	1
MARCH2	5.23201e-09	1.5798e-08	1	0.12189	0.0380966	0	0.00117429	0.991083	0	-0.761614	8.00724e-09	0	-0.68379	0.0232606	0	-0.491139	0.0633499	0	-0.0194295	0.843563	0	-0.1813	0.146827	0	-0.396654	0.00514234	0
MARCH3	6.96363e-51	1.51813e-49	1	0.888257	1.64395e-05	0	2.01443	0.000176005	1	1.87123	1.46803e-13	1	1.1692	8.68385e-05	1	2.44957	1.24828e-05	1	1.66462	8.66693e-07	1	1.16336	2.0715e-07	1	3.68286	3.52118e-19	1
MARCH4	0.000282848	0.000508164	1	-0.248999	0.0227652	0	NA	NA	0	0.23049	0.000873884	0	NA	NA	0	0.0256961	0.156287	0	-0.138107	0.140839	0	NA	NA	0	NA	NA	0
MARCH5	4.23054e-57	1.20996e-55	1	-0.995536	8.178e-09	0	-3.21735	1.05483e-06	-1	-0.365731	6.94544e-06	0	-0.825015	0.0278523	0	-2.16215	1.50618e-10	-1	-1.28583	1.06057e-08	-1	-1.61771	5.59154e-10	-1	-2.36171	5.89091e-21	-1
MARCH6	1.14015e-35	1.27882e-34	1	0.075442	0.650009	0	1.2927	0.000113451	1	1.09542	8.08535e-09	1	-0.806782	0.114257	0	0.982609	5.03609e-07	0	0.749012	2.41032e-05	0	1.19635	2.9696e-10	1	0.976826	1.60013e-12	0
MARCH7	7.31501e-74	5.85957e-72	1	-1.88193	3.85069e-10	-1	-2.40724	1.13173e-07	-1	-1.69151	3.47838e-15	-1	-0.588358	0.117568	0	-1.20832	6.4773e-13	-1	-1.25951	3.14794e-09	-1	-1.11272	8.04513e-11	-1	-1.7197	1.06055e-23	-1
MARCH8	7.17209e-06	1.59875e-05	1	0.294112	0.0341521	0	0.421176	0.143269	0	0.0867095	0.143631	0	0.121489	0.664672	0	-0.631369	0.00332454	0	0.308135	0.00484928	0	0.239246	0.0141695	0	0.232937	0.0271376	0
SEPT2	9.06357e-19	4.88633e-18	1	-0.0970454	0.51335	0	0.604399	2.73597e-05	0	0.0744929	0.149014	0	0.336889	0.27134	0	0.326616	0.0755278	0	0.248109	0.066925	0	-0.573102	3.51469e-07	0	0.625387	1.13921e-12	0
SEPT4	0.000127679	0.000240941	1	-0.0299223	0.763306	0	-0.0600786	0.0723371	0	0.143881	0.00653995	0	-1.17253	0.0381546	-1	0.0416983	0.0542717	0	0.114412	0.115183	0	0.170941	0.0092012	0	NA	NA	0
SEPT5	1.18625e-11	4.36481e-11	1	-0.604854	1.64409e-10	0	NA	NA	0	-0.0867738	0.168755	0	NA	NA	0	NA	NA	0	-0.420524	0.000812638	0	NA	NA	0	NA	NA	0
SEPT6	2.79854e-07	7.20946e-07	1	0.15916	0.151728	0	-0.10434	0.032942	0	0.119088	0.0792224	0	-0.719916	0.0319848	0	0.378841	0.00632603	0	0.227757	0.0840858	0	0.896403	4.09442e-05	0	NA	NA	0
SEPT7	7.43501e-19	4.03017e-18	1	-0.325258	0.0323685	0	-0.351723	0.0261747	0	-1.45355	8.05222e-14	-1	-0.111508	0.713226	0	-0.619475	0.0001674	0	-0.774644	3.06446e-05	0	-0.196073	0.0422142	0	NA	NA	0
SEPT8	1.18102e-17	6.03119e-17	1	-0.222596	0.13894	0	-0.850261	0.00208016	0	-0.041281	0.493197	0	-0.155587	0.507289	0	-1.20144	1.66977e-06	-1	-0.221152	0.0544135	0	-0.276424	0.029793	0	-0.753691	1.06285e-13	0
SEPT9	1.94967e-48	3.77424e-47	1	0.90525	2.46786e-07	0	1.12461	0.000106979	1	0.661095	3.31684e-05	0	1.56341	0.00435734	1	0.85177	0.000178347	0	1.18337	1.53447e-10	1	0.924404	6.98294e-12	0	1.17234	1.50436e-17	1
SEPT10	2.60153e-53	6.32444e-52	1	-1.40171	2.43588e-08	-1	-1.49684	5.13275e-07	-1	NA	NA	0	-0.680172	0.0863655	0	-2.43013	3.04128e-09	-1	-1.25223	3.33028e-07	-1	-1.98962	1.08186e-13	-1	-1.92305	1.67569e-20	-1
SEPT11	1.51229e-38	1.88761e-37	1	0.594973	0.00121828	0	0.957601	0.00202386	0	0.239531	0.0930857	0	0.358448	0.138971	0	1.03608	2.50767e-08	1	0.885177	5.78736e-06	0	0.570376	3.54302e-09	0	1.46172	2.01787e-20	1
SEPT14	0.000601771	0.00103083	1	-0.544101	1.2705e-05	0	NA	NA	0	0.0243714	0.694637	0	NA	NA	0	NA	NA	0	-0.0198337	0.823142	0	NA	NA	0	NA	NA	0
A1CF	8.9629e-50	1.85349e-48	1	1.19133	6.00516e-06	1	1.76417	3.64363e-05	1	3.54932	7.29915e-24	1	0.18857	0.510782	0	4.4344	8.92115e-09	1	1.57801	0.00226237	1	1.25233	1.28202e-06	1	2.70997	2.02759e-11	1
A2M	4.51683e-60	1.54051e-58	1	0.740223	0.000880793	0	4.10379	5.78365e-07	1	1.88105	2.63032e-11	1	1.00602	0.047063	1	2.83273	7.09927e-10	1	1.52626	0.000578917	1	2.15322	1.51646e-12	1	4.45192	1.74871e-26	1
A2ML1	5.61271e-44	8.83621e-43	1	-4.67202	1.42089e-11	-1	NA	NA	0	-5.41753	2.7021e-17	-1	NA	NA	0	-6.53998	2.81188e-12	-1	-6.46512	2.16258e-10	-1	NA	NA	0	NA	NA	0
A3GALT2	0.000172398	0.000319451	1	0.00342501	0.977321	0	NA	NA	0	0.380107	2.53152e-06	0	NA	NA	0	NA	NA	0	-0.0483927	0.678418	0	NA	NA	0	NA	NA	0
A4GALT	1.25872e-19	7.08947e-19	1	-0.518946	2.96051e-05	0	-0.133943	0.0280891	0	-1.81314	4.71402e-15	-1	0.395193	0.336023	0	0.00869788	0.749468	0	-0.459027	0.000797495	0	-0.255057	0.00187238	0	NA	NA	0
A4GNT	2.27993e-23	1.53565e-22	1	0.593309	8.32563e-05	0	0.221287	0.181689	0	0.253833	0.00106086	0	0.648653	0.0761571	0	2.1397	2.7707e-05	1	2.33261	1.5678e-09	1	0.680167	0.000226583	0	2.50696	7.24971e-07	1
AAAS	0.000829569	0.00139106	1	0.0254218	0.728363	0	-0.0875057	0.605196	0	-0.165267	0.0859913	0	-0.0677833	0.818758	0	-0.808666	1.16243e-05	0	0.139472	0.188549	0	0.0896958	0.160736	0	NA	NA	0
AACS	2.85218e-18	1.50165e-17	1	-0.156206	0.154156	0	-0.521033	0.122251	0	-0.641162	7.11195e-06	0	-0.508847	0.1898	0	-1.04284	6.65507e-09	-1	-0.605222	0.000731898	0	-0.162255	0.116218	0	-0.625603	2.90245e-07	0
AADAC	3.37221e-57	9.76493e-56	1	0.877823	1.00826e-05	0	3.79829	3.65759e-07	1	1.55784	4.00076e-14	1	2.60843	0.0175965	1	3.6183	2.09981e-08	1	2.17651	3.20958e-06	1	1.75022	1.50711e-12	1	3.77383	2.62637e-17	1
AADACL4	0.000364209	0.000643933	1	-0.245769	0.000237322	0	NA	NA	0	0.134031	0.0303516	0	NA	NA	0	NA	NA	0	0.0481493	0.558052	0	NA	NA	0	NA	NA	0
AADAT	3.34716e-06	7.73078e-06	1	0.0684908	0.498772	0	NA	NA	0	0.502002	4.42341e-05	0	NA	NA	0	0.2262	0.00447369	0	0.419977	0.0219767	0	NA	NA	0	NA	NA	0
AAED1	7.11548e-08	1.93828e-07	1	0.386775	0.00184591	0	NA	NA	0	0.182993	0.046674	0	NA	NA	0	1.34881	4.01094e-06	1	0.246662	0.0752778	0	NA	NA	0	NA	NA	0
AAGAB	1.20839e-15	5.61793e-15	1	0.427064	0.000774126	0	0.263984	0.154722	0	0.725195	3.96392e-08	0	0.571813	0.0382499	0	0.583497	0.00409842	0	0.197047	0.145337	0	0.500952	1.70263e-07	0	0.121593	0.219314	0
AAK1	4.98266e-19	2.72627e-18	1	-0.49258	2.59519e-05	0	-0.0685071	0.122323	0	-3.26311	2.21046e-15	-1	0.467999	0.0245609	0	-0.609148	0.0271508	0	0.144779	0.172043	0	0.320604	0.00102527	0	-0.034341	0.710786	0
AAMDC	1.50815e-07	3.9857e-07	1	-0.296395	0.00095344	0	-0.111799	0.225092	0	NA	NA	0	-0.16013	0.621404	0	0.120535	0.00733066	0	0.304322	0.129622	0	0.423175	0.0021171	0	0.543304	0.00047621	0
AAMP	0.00245613	0.00380859	1	0.297321	0.000240589	0	0.0423843	0.844113	0	0.220726	0.0361555	0	0.16712	0.433448	0	-0.042111	0.826377	0	0.193775	0.042446	0	0.0522628	0.481198	0	NA	NA	0
AANAT	0.000154905	0.000289032	1	-0.0846956	0.354704	0	-0.0294386	0.188008	0	0.172371	0.00635579	0	0.0653268	0.820503	0	0.0195941	0.114997	0	-0.338662	0.00467359	0	-0.11704	0.00552832	0	NA	NA	0
AARD	0.00395114	0.00591822	1	0.0506948	0.554279	0	NA	NA	0	0.163943	0.00762875	0	NA	NA	0	NA	NA	0	-0.280758	0.0165958	0	NA	NA	0	NA	NA	0
AARS	4.44958e-29	3.82043e-28	1	0.504723	0.000244944	0	0.537724	0.0109986	0	0.605714	3.7939e-07	0	-0.00757433	0.96575	0	0.200238	0.188029	0	0.714688	0.00027277	0	0.531447	3.4067e-08	0	0.835432	2.88701e-15	0
AARS2	1.94338e-09	6.08238e-09	1	0.140509	0.0434295	0	NA	NA	0	-0.718626	1.41003e-08	0	NA	NA	0	-0.58101	0.000800267	0	0.00889225	0.931563	0	NA	NA	0	NA	NA	0
AASDH	0.00071851	0.00121507	1	-0.0291954	0.762584	0	NA	NA	0	-0.314521	0.01994	0	NA	NA	0	0.841876	0.000171798	0	-0.097604	0.535581	0	NA	NA	0	NA	NA	0
AASDHPPT	1.65067e-35	1.84155e-34	1	-0.617134	2.64713e-05	0	-1.41891	9.19339e-05	-1	-0.698543	3.79572e-07	0	-0.210565	0.578955	0	-0.781339	6.11265e-05	0	-0.464414	0.00316283	0	-0.651146	1.64342e-07	0	-1.00293	3.43727e-17	-1
AASS	1.91471e-29	1.67423e-28	1	-0.368637	0.000154763	0	-0.533231	0.00112351	0	-0.7007	1.96232e-09	0	-0.688483	0.2114	0	-1.59335	2.56474e-09	-1	-0.431538	0.00719929	0	-0.496167	4.76318e-07	0	-0.7741	3.14489e-06	0
AATBC	0.000209266	0.00038348	1	0.0675029	0.427913	0	NA	NA	0	-0.0241429	0.717073	0	NA	NA	0	-1.25803	0.000222188	-1	-0.378647	0.00443184	0	NA	NA	0	NA	NA	0
AATF	6.49226e-14	2.75713e-13	1	0.0256594	0.773974	0	0.552126	0.00542854	0	0.33144	0.0125827	0	0.136825	0.520547	0	0.118185	0.494929	0	0.63391	1.09725e-06	0	0.408236	1.22682e-05	0	0.466731	2.17999e-06	0
AATK	7.79012e-22	4.88067e-21	1	0.316582	1.68086e-05	0	1.08254	0.00273768	1	0.365614	8.73822e-08	0	0.585748	0.107184	0	0.906071	0.000164032	0	0.25492	0.0297351	0	0.560627	9.69436e-07	0	0.745675	0.00021271	0
ABAT	1.50013e-20	8.81982e-20	1	0.0723692	0.569581	0	1.06248	0.0498601	1	0.0525738	0.342584	0	-0.590423	0.0984696	0	-1.84706	1.53226e-11	-1	0.345077	0.0891309	0	-0.889051	6.69281e-12	0	0.703771	0.00132872	0
ABCA1	2.81777e-10	9.4017e-10	1	-0.181487	0.0287503	0	-0.177006	0.0188346	0	-0.920905	5.52451e-05	0	-0.897096	0.040125	0	0.0676665	0.0131569	0	-0.0824117	0.707547	0	-0.369579	0.00059417	0	-0.514315	0.00120823	0
ABCA10	1.42268e-06	3.41768e-06	1	-0.328395	7.06668e-07	0	NA	NA	0	NA	NA	0	NA	NA	0	NA	NA	0	-0.301816	0.116274	0	NA	NA	0	NA	NA	0
ABCA12	2.6285e-05	5.48445e-05	1	-0.0359129	0.861394	0	-0.108487	0.0615648	0	-0.402	2.16608e-05	0	-0.0826246	0.883503	0	0.259939	0.0618903	0	-1.31883	0.00430656	-1	-0.165404	0.348205	0	NA	NA	0
ABCA2	5.44531e-09	1.64184e-08	1	0.60617	8.12402e-07	0	-0.0457214	0.101848	0	0.329331	0.00428776	0	-0.223021	0.293623	0	0.0117688	0.216924	0	0.301165	0.00696467	0	-0.149955	0.0139542	0	NA	NA	0
ABCA3	0.00280356	0.00430542	1	0.324011	3.39836e-05	0	-0.0608171	0.0759602	0	-0.120024	0.2265	0	-0.176345	0.692738	0	-0.0303798	0.495866	0	-0.0226072	0.847835	0	0.0667512	0.384733	0	NA	NA	0
ABCA4	0.00407341	0.0060874	1	-0.0999904	0.242039	0	-0.0320543	0.149056	0	0.216652	0.000305724	0	-0.311618	0.425306	0	-0.108521	0.104681	0	-0.062556	0.354532	0	0.0325185	0.663079	0	NA	NA	0
ABCA5	4.28558e-21	2.59105e-20	1	-0.211941	0.151268	0	-0.619881	0.0156765	0	-0.643255	3.42387e-07	0	-0.0665854	0.880713	0	-0.946705	0.000251972	0	-0.777835	0.000250511	0	-0.318518	0.00265364	0	-1.0223	2.40586e-11	-1
ABCA7	4.6338e-16	2.20029e-15	1	0.124255	0.0598595	0	-0.275281	0.0390443	0	0.107783	0.0731751	0	-0.0980727	0.711688	0	-1.71131	2.48782e-10	-1	-0.201912	0.0731694	0	-0.329831	0.00273348	0	-0.504013	2.2273e-07	0
ABCA8	2.35837e-41	3.27836e-40	1	0.0418796	0.632851	0	0.370869	0.167813	0	0.611662	4.49696e-06	0	0.0377694	0.948357	0	3.58242	1.53089e-09	1	0.389969	0.189244	0	2.22674	2.1387e-10	1	5.64745	1.21471e-26	1
ABCA9	0.00371708	0.00559006	1	-0.196341	0.0233647	0	NA	NA	0	0.0937952	0.0891118	0	NA	NA	0	0.0655755	0.00895351	0	0.117152	0.61939	0	NA	NA	0	NA	NA	0
ABCB1	0.00161989	0.00258543	1	-0.282825	0.00140275	0	-0.0605371	0.135763	0	-0.00255714	0.973627	0	0.684079	0.0314292	0	0.607207	0.0312893	0	-0.27555	0.186946	0	-0.0108279	0.849624	0	NA	NA	0
ABCB4	0.00486025	0.0071604	1	-0.247937	0.00678508	0	-0.0484757	0.101952	0	0.124871	0.0599274	0	0.144624	0.795954	0	0.025545	0.0807022	0	0.0862475	0.405792	0	-0.0672349	0.140104	0	NA	NA	0
ABCB7	0.00208166	0.00326687	1	0.0937667	0.571963	0	0.190807	0.0178623	0	-0.0401762	0.700358	0	0.310207	0.352423	0	0.455854	0.00388771	0	0.163325	0.19978	0	0.159821	0.0214313	0	NA	NA	0
ABCB8	0.00660919	0.00950202	1	0.202577	0.0115302	0	-0.00503714	0.770215	0	0.16874	0.0590604	0	0.454393	0.357886	0	-0.231301	0.0430996	0	0.0929635	0.395296	0	-0.100445	0.0763013	0	NA	NA	0
ABCB9	1.15399e-07	3.08287e-07	1	-0.00424799	0.943315	0	-0.0716	0.0693392	0	-0.175779	0.0180966	0	-0.215538	0.46196	0	-0.789304	1.29372e-05	0	-0.339345	0.000266188	0	-0.185514	0.0486886	0	NA	NA	0
ABCC1	2.60101e-07	6.72596e-07	1	-0.339087	0.0130205	0	-0.439483	0.0638652	0	-0.286107	0.00212556	0	0.189303	0.347008	0	-0.133087	0.453061	0	0.00128325	0.994929	0	-0.166478	0.214602	0	-0.796857	6.42754e-07	0
ABCC10	2.06521e-08	5.92281e-08	1	0.222441	5.39825e-05	0	0.192549	0.365979	0	0.143574	0.0976391	0	-0.243061	0.240917	0	-0.45337	0.0598557	0	0.34896	0.00185336	0	0.248824	0.0160091	0	0.537958	0.00188743	0
ABCC13	7.47699e-10	2.40828e-09	1	0.39089	0.00381899	0	NA	NA	0	0.604483	1.50692e-07	0	NA	NA	0	0.788382	0.0155004	0	0.782522	0.0177082	0	NA	NA	0	NA	NA	0
ABCC3	1.47262e-111	7.73014e-109	1	2.11523	3.27341e-13	1	4.08475	1.3881e-10	1	3.10961	1.63119e-24	1	2.70459	0.00356216	1	3.78344	8.02996e-17	1	2.82112	4.75374e-15	1	2.4543	1.711e-15	1	5.7991	2.66339e-31	1
ABCC4	7.56927e-21	4.52274e-20	1	0.168304	0.0162994	0	0.00671429	0.906076	0	0.352374	0.00636071	0	0.641009	0.0560051	0	0.90636	0.00381076	0	0.433465	0.00836208	0	0.444106	1.34366e-05	0	1.24667	2.40983e-15	1
ABCC5	7.85649e-09	2.33749e-08	1	0.155302	0.343373	0	-0.217751	0.400425	0	-0.803776	3.86342e-05	0	0.307326	0.248132	0	-1.074	0.000360242	-1	-0.033749	0.862485	0	0.713357	5.6671e-05	0	-0.455805	0.0202024	0
ABCC6	2.75076e-47	5.04475e-46	1	0.426228	2.25278e-06	0	0.579574	0.0176202	0	1.47247	1.06862e-18	1	1.67046	0.0047452	1	2.42812	2.36267e-08	1	0.481314	0.0037111	0	1.97027	1.18991e-12	1	1.75505	8.51341e-09	1
ABCC8	1.70534e-07	4.48868e-07	1	0.152971	0.149899	0	0.00278	0.952428	0	0.546848	1.1525e-07	0	-0.246003	0.393626	0	0.447866	0.0187433	0	0.127607	0.251109	0	0.304464	0.00488204	0	NA	NA	0
ABCC9	8.59267e-07	2.11673e-06	1	-0.300295	2.3674e-05	0	-0.0642757	0.0668231	0	0.137681	0.0252163	0	-0.4983	0.058522	0	0.0275121	0.0556206	0	0.255767	0.349484	0	-0.200519	0.024882	0	NA	NA	0
ABCD1	2.38161e-07	6.18615e-07	1	0.280724	0.000146502	0	NA	NA	0	0.422698	1.23584e-05	0	NA	NA	0	NA	NA	0	0.0747895	0.556728	0	NA	NA	0	NA	NA	0
ABCD2	1.39312e-05	3.00889e-05	1	-0.504331	7.71966e-05	0	-0.0905657	0.0783926	0	NA	NA	0	-0.623701	0.150367	0	0.0661325	0.00857499	0	-0.15649	0.103838	0	-0.0793456	0.306256	0	NA	NA	0
ABCD3	1.13329e-09	3.60964e-09	1	0.136487	0.516169	0	0.656417	0.000629776	0	-0.120281	0.345238	0	0.0913086	0.83715	0	0.336131	0.000908314	0	0.322618	0.0276716	0	0.198351	0.0145995	0	0.395753	1.26081e-06	0
ABCD4	1.86198e-19	1.03892e-18	1	0.260765	0.000764874	0	0.414891	0.0784604	0	0.208267	0.0067815	0	0.659247	0.0486604	0	0.339417	0.171631	0	0.48198	4.57717e-05	0	0.508184	1.54158e-05	0	0.848635	8.10662e-11	0
ABCE1	2.4153e-16	1.16138e-15	1	-0.634801	0.00244932	0	-1.08417	0.00945876	-1	-0.371833	0.0106623	0	0.410185	0.050435	0	-0.426087	0.00577122	0	-0.463453	0.0387398	0	-0.570592	0.000817786	0	-0.724655	2.81475e-10	0
ABCF1	6.05134e-11	2.12167e-10	1	0.20823	0.000444453	0	0.0411071	0.845959	0	0.332819	0.00273873	0	0.311315	0.0671564	0	-0.622924	0.000212465	0	0.332974	0.00398941	0	0.321705	0.000344352	0	0.189334	0.0624393	0
ABCF2	4.78851e-16	2.27272e-15	1	0.0420285	0.558584	0	-0.05558	0.0987385	0	-0.273067	0.000284523	0	-1.92312	0.0010984	-1	-1.4665	6.11374e-07	-1	-0.147091	0.288244	0	-0.253408	0.000116391	0	-0.703542	3.96135e-06	0
ABCG1	4.72554e-25	3.40797e-24	1	0.345452	6.21108e-05	0	0.541917	0.2511	0	1.46336	2.78135e-07	1	1.03548	0.0692877	0	0.911305	0.000510032	0	0.2063	0.263053	0	1.68789	2.42339e-09	1	2.81801	1.25536e-09	1
ABCG2	1.30186e-26	1.00361e-25	1	0.889276	0.00306888	0	5.22722	9.64359e-05	1	0.81051	2.52142e-10	0	0.904183	0.0527313	0	1.17868	0.0774322	0	1.24126	0.0126156	1	1.10284	0.000522259	1	4.34084	1.1992e-12	1
ABCG4	2.95348e-14	1.2787e-13	1	-0.220389	0.0358567	0	-0.116293	0.0269246	0	-0.338529	0.000238548	0	-0.112377	0.725193	0	-0.698223	8.18543e-09	0	-0.307682	0.000796969	0	-0.265854	0.0014143	0	NA	NA	0
ABCG5	0.000110066	0.000209654	1	-0.128709	0.166156	0	-0.0307029	0.491083	0	0.302826	0.000346985	0	1.40224	0.0784209	0	0.794213	0.0304729	0	0.255339	0.036927	0	0.181545	0.258917	0	NA	NA	0
ABCG8	1.01766e-07	2.73121e-07	1	0.172459	0.0643622	0	NA	NA	0	0.522131	3.36604e-08	0	NA	NA	0	0.0125374	0.178944	0	0.179524	0.100712	0	NA	NA	0	NA	NA	0
ABHD10	8.46706e-26	6.30866e-25	1	0.179227	0.122098	0	1.16882	0.000995247	1	0.414517	0.00331508	0	-0.0120151	0.951128	0	0.882475	1.99621e-06	0	0.334796	0.0213248	0	0.708786	1.74674e-07	0	1.1736	6.54402e-15	1
ABHD11	4.43709e-15	2.00533e-14	1	0.332499	0.00275404	0	1.27011	0.000172727	1	0.222388	0.000254433	0	0.773966	0.0193334	0	0.0788796	0.0638461	0	0.640365	9.64947e-05	0	0.199583	0.0875266	0	1.01523	1.42531e-05	1
ABHD12	1.17464e-26	9.06543e-26	1	-0.352186	0.0024091	0	NA	NA	0	-1.84359	7.50814e-16	-1	NA	NA	0	-1.91064	4.66194e-09	-1	-0.438815	2.26293e-05	0	NA	NA	0	NA	NA	0
ABHD12B	0.000400556	0.000703084	1	-0.312672	0.00367892	0	NA	NA	0	-0.0716262	0.293307	0	NA	NA	0	0.257075	0.0272185	0	-0.385334	0.0229436	0	NA	NA	0	NA	NA	0
ABHD14A	1.44476e-33	1.49607e-32	1	0.183832	0.0139561	0	0.28589	0.0608987	0	0.59866	5.9932e-06	0	0.0384408	0.876741	0	1.99178	7.10787e-09	1	0.220428	0.0350519	0	0.871029	2.5175e-11	0	2.04501	2.53036e-15	1
ABHD14B	7.86579e-13	3.11517e-12	1	0.176429	0.0269982	0	NA	NA	0	0.658283	5.98521e-06	0	NA	NA	0	1.48357	7.77073e-09	1	0.16823	0.0683858	0	NA	NA	0	NA	NA	0
ABHD15	4.77241e-05	9.60963e-05	1	0.247392	0.0029051	0	NA	NA	0	0.2845	0.0202655	0	NA	NA	0	-0.0411373	0.814996	0	0.258328	0.00104668	0	NA	NA	0	NA	NA	0
ABHD17B	3.58966e-32	3.50205e-31	1	-0.204209	0.123049	0	-0.356223	0.350856	0	-1.38527	5.39365e-11	-1	-0.354102	0.235132	0	-0.999063	1.02171e-08	0	-0.666237	5.39318e-06	0	-0.766504	1.96077e-05	0	-1.49641	3.80445e-12	-1
ABHD18	3.22273e-10	1.07102e-09	1	0.292512	0.106924	0	-0.0711857	0.200432	0	-0.120083	0.334339	0	-0.115623	0.711122	0	0.653495	2.42096e-06	0	0.620797	8.23716e-07	0	0.273128	0.00734419	0	NA	NA	0
ABHD2	2.21219e-82	2.83744e-80	1	1.41662	4.01421e-07	1	3.98787	3.51193e-07	1	1.2857	3.16976e-13	1	1.31736	0.000507036	1	2.74918	5.73679e-14	1	2.32019	1.01749e-12	1	2.14355	1.04978e-15	1	3.62164	3.4095e-26	1
ABHD3	1.49977e-07	3.96506e-07	1	0.251989	0.150479	0	0.527797	0.0831913	0	0.278419	0.0522019	0	0.657711	0.289498	0	0.533641	0.0159693	0	0.50858	0.0081628	0	0.219406	0.0682835	0	0.466044	1.12243e-05	0
ABHD4	9.05325e-25	6.45113e-24	1	-0.622408	2.56628e-06	0	-0.24225	0.00648863	0	-0.749483	2.64857e-08	0	-0.178378	0.364585	0	-1.14876	3.37914e-09	-1	-0.467997	0.000260699	0	0.0363845	0.638299	0	-0.562383	2.7695e-06	0
ABHD5	2.71343e-62	1.04861e-60	1	-1.68253	4.98761e-09	-1	-3.5898	2.14496e-08	-1	-2.43556	4.23299e-14	-1	-0.838008	0.0302529	0	-2.45418	4.43613e-07	-1	-1.56371	3.01239e-10	-1	-1.85324	3.79538e-10	-1	-2.92822	4.75422e-18	-1
ABHD6	2.08416e-28	1.74225e-27	1	0.385949	0.00195757	0	0.525327	0.00891093	0	0.747171	1.66671e-07	0	0.39539	0.282967	0	0.792162	8.36735e-05	0	0.407979	0.00913437	0	0.713469	6.23031e-10	0	1.11656	6.79844e-11	1
ABHD8	0.000218632	0.000399453	1	0.117892	0.0596433	0	-0.04361	0.151948	0	-0.538407	0.00041099	0	-0.402983	0.323653	0	0.0897931	0.062463	0	-0.230503	0.0440163	0	-0.0403926	0.501814	0	NA	NA	0
ABI1	1.6522e-42	2.4429e-41	1	-0.927663	2.74713e-06	0	-1.09669	0.000333785	-1	-0.737343	2.11097e-07	0	-0.453815	0.274875	0	-0.977243	3.95851e-07	0	-0.773338	9.56373e-06	0	-1.13404	1.31558e-06	-1	-1.11458	7.65422e-20	-1
ABI2	0.000225322	0.000410779	1	0.055945	0.517603	0	-0.0368443	0.368098	0	0.0943929	0.105767	0	-0.131428	0.562704	0	1.99288	6.25748e-05	1	0.318746	0.0744269	0	-0.149052	0.0328389	0	NA	NA	0
ABI3	0.00387682	0.00581356	1	0.0576192	0.485627	0	NA	NA	0	-0.102479	0.174578	0	NA	NA	0	-0.308308	0.00715414	0	-0.254395	0.0201205	0	NA	NA	0	NA	NA	0
ABI3BP	1.78674e-08	5.14891e-08	1	0.242012	0.0188669	0	-0.0489086	0.108434	0	0.696186	8.95625e-06	0	-0.619216	0.328663	0	2.15949	0.000184834	1	0.294053	0.252503	0	-0.12673	0.0330167	0	NA	NA	0
ABL1	3.2158e-27	2.54381e-26	1	0.313732	2.62805e-05	0	1.01999	0.00104115	1	0.357462	0.0133523	0	0.457721	0.235353	0	0.0728229	0.728833	0	0.531307	2.57756e-06	0	0.841302	2.8635e-09	0	1.07568	1.13185e-12	1
ABL2	9.00697e-05	0.000173717	1	0.157645	0.00658739	0	-0.0249786	0.392553	0	0.109262	0.0845233	0	0.291891	0.341993	0	0.0148056	0.157667	0	0.492146	4.92687e-05	0	0.013185	0.847804	0	NA	NA	0
ABLIM1	1.0194e-46	1.82003e-45	1	-1.6589	5.53173e-11	-1	-1.46821	0.000121895	-1	-1.43538	8.13972e-15	-1	-0.772045	0.0490908	0	-0.922819	0.00689975	0	-1.07496	3.00854e-08	-1	-0.734891	0.000326724	0	-2.53433	3.89874e-15	-1
ABLIM2	2.14829e-33	2.20926e-32	1	-0.463757	9.72736e-07	0	NA	NA	0	-2.26058	8.24726e-17	-1	NA	NA	0	-3.19998	7.11625e-13	-1	-0.610746	0.000332812	0	NA	NA	0	NA	NA	0
ABLIM3	7.90836e-75	6.61361e-73	1	-1.61749	4.3848e-10	-1	-3.58199	1.32462e-08	-1	-2.43047	2.42267e-18	-1	-0.980871	0.00180868	0	-2.98057	8.52147e-08	-1	-2.58503	1.26967e-12	-1	-2.04651	5.1816e-10	-1	-3.60397	2.16633e-21	-1
ABO	0.00139888	0.00225683	1	0.310827	0.0179096	0	0.735777	0.107451	0	-0.158852	0.0600095	0	-0.198369	0.412723	0	0.0953192	0.506006	0	-0.0142442	0.918152	0	-0.320577	0.000499156	0	-0.226077	0.449761	0
ABR	1.48509e-18	7.91256e-18	1	-0.324155	0.0915395	0	-0.40961	0.181296	0	-0.657119	3.48596e-05	0	-0.480367	0.0119469	0	-1.14338	5.66489e-06	-1	0.0806987	0.5999	0	-0.205632	0.0901274	0	-0.731587	9.46409e-13	0
ABRAXAS1	4.10599e-07	1.04331e-06	1	-0.383875	0.00283306	0	NA	NA	0	-0.5359	9.78114e-05	0	NA	NA	0	0.741545	0.00127063	0	-0.105612	0.544796	0	NA	NA	0	NA	NA	0
ABRAXAS2	3.48627e-20	2.01347e-19	1	-0.136563	0.294881	0	-0.290411	0.00199176	0	-0.4983	5.53454e-05	0	-0.0483492	0.852052	0	-0.758928	4.92362e-07	0	-0.203747	0.158787	0	-0.692506	6.98111e-09	0	-0.581551	1.97292e-06	0
ABTB1	1.55089e-13	6.4296e-13	1	0.282231	0.000976212	0	NA	NA	0	0.680545	4.62749e-07	0	NA	NA	0	0.504637	0.000399455	0	0.600344	8.19271e-05	0	NA	NA	0	NA	NA	0
ABTB2	3.51299e-13	1.4198e-12	1	-0.152765	0.170067	0	-0.382213	0.0263523	0	-0.481179	0.00246642	0	0.0173065	0.948501	0	-1.68593	0.000258499	-1	-0.473723	0.000783251	0	-0.640771	1.15574e-05	0	-0.775851	0.000116482	0
ACAA1	0.000901831	0.00150236	1	0.1971	0.165074	0	-0.201287	0.370894	0	NA	NA	0	-0.551735	0.053488	0	-0.842946	0.00163906	0	-0.175305	0.220679	0	-0.136108	0.180003	0	-0.254441	0.0578402	0
ACAA2	1.91917e-36	2.21191e-35	1	1.37318	3.64538e-05	1	3.23495	9.68048e-07	1	1.81779	1.27556e-10	1	1.09744	0.00227993	1	1.82154	0.000140014	1	0.745475	0.0132259	0	1.06633	4.72376e-05	1	2.5632	6.50016e-14	1
ACACA	3.99578e-19	2.19611e-18	1	-0.306917	0.00272772	0	-0.239651	0.106964	0	-0.506193	0.0003462	0	-0.514721	0.325074	0	-0.79169	2.42459e-05	0	-0.249484	0.0755626	0	-0.388351	2.68638e-05	0	-0.707459	2.83333e-10	0
ACACB	8.51749e-62	3.19131e-60	1	1.192	4.53733e-09	1	1.67569	3.56628e-06	1	2.06682	3.18497e-19	1	0.830028	0.11599	0	1.85026	9.91499e-07	1	1.25837	3.97282e-06	1	2.15335	4.11057e-13	1	2.56629	1.12543e-16	1
ACAD10	1.19166e-12	4.66728e-12	1	0.736459	4.68916e-07	0	0.39697	0.163019	0	0.483486	0.000625844	0	-0.0613857	0.763635	0	0.219663	0.0528323	0	0.500839	0.000504224	0	0.270278	0.000109909	0	NA	NA	0
ACAD8	2.13123e-07	5.56275e-07	1	-0.184969	0.0293784	0	-0.379291	0.210743	0	-1.29128	2.78416e-08	-1	-0.255286	0.209789	0	-0.264984	0.285507	0	0.0215645	0.833181	0	-0.209984	0.0175332	0	-0.151904	0.196045	0
ACAD9	6.62731e-12	2.47999e-11	1	-0.328343	0.0116175	0	NA	NA	0	-0.433876	5.58068e-05	0	NA	NA	0	-1.21603	6.19911e-08	-1	-0.267774	0.0217406	0	NA	NA	0	NA	NA	0
ACADL	1.25501e-06	3.03441e-06	1	-0.414459	5.55331e-06	0	-0.0835057	0.0622594	0	-0.0903238	0.207416	0	-0.716738	0.127883	0	0.0836778	0.0324064	0	-0.359928	0.0181974	0	0.103145	0.337394	0	NA	NA	0
ACADM	1.14512e-56	3.17521e-55	1	-1.87948	2.19386e-09	-1	-0.977561	0.0350438	0	-2.19497	1.54732e-13	-1	-0.901284	0.0569714	0	-1.13679	3.66262e-08	-1	-1.20722	4.14131e-07	-1	-1.34496	5.94194e-14	-1	-1.28707	4.07578e-17	-1
ACADS	2.1554e-41	3.01022e-40	1	0.468543	1.34077e-05	0	0.888263	0.00777049	0	1.5611	5.31363e-14	1	0.674117	0.0159235	0	1.14076	5.65132e-07	1	0.24808	0.0743506	0	0.9934	4.53421e-10	0	1.55947	1.84469e-13	1
ACADSB	2.22056e-10	7.46147e-10	1	-0.0142514	0.946931	0	-0.3591	0.192907	0	0.0498952	0.502599	0	-0.53424	0.341292	0	-0.977311	0.000554635	0	-0.147081	0.41671	0	-0.470727	2.29553e-06	0	-0.550279	3.61905e-07	0
ACADVL	7.19321e-08	1.95767e-07	1	-0.0865988	0.669171	0	-0.210827	0.656381	0	-0.465524	4.55739e-05	0	-0.369864	0.117064	0	-0.802999	0.00187043	0	-0.0247505	0.754338	0	0.57713	1.54652e-05	0	NA	NA	0
ACAN	6.02526e-05	0.000119471	1	0.302859	0.0101738	0	-0.192099	0.0450054	0	0.115152	0.0571555	0	0.386909	0.191962	0	0.113292	0.246712	0	-0.0983313	0.236753	0	-0.242664	0.000973537	0	NA	NA	0
ACAP1	0.00302401	0.0046219	1	NA	NA	0	-0.139754	0.0597688	0	NA	NA	0	0.699663	0.134379	0	-0.521733	0.00263249	0	NA	NA	0	0.0713487	0.416751	0	NA	NA	0
ACAP2	3.19946e-49	6.45668e-48	1	-0.754298	1.07667e-05	0	-1.26547	0.000134851	-1	-0.935712	1.20385e-10	0	0.148593	0.72684	0	-2.32061	5.72459e-09	-1	-0.847364	7.07992e-06	0	-0.855971	4.10797e-08	0	-1.17994	7.72555e-21	-1
ACAP3	2.22915e-12	8.59234e-12	1	0.11543	0.0751474	0	NA	NA	0	-0.170412	0.0137958	0	NA	NA	0	-2.25353	5.12069e-11	-1	-0.31478	0.00501893	0	NA	NA	0	NA	NA	0
ACAT1	0.000289678	0.000519096	1	0.219233	0.097705	0	0.295149	0.240662	0	-0.456248	0.00215541	0	-0.175022	0.626378	0	0.0478978	0.0200092	0	-0.372093	0.0427017	0	0.302769	0.0901719	0	0.122613	0.198041	0
ACAT2	1.1608e-05	2.52695e-05	1	-0.157907	0.251934	0	0.192999	0.27322	0	-0.77061	0.000221529	0	-0.217949	0.53554	0	-0.497126	0.0578346	0	-0.49038	0.121813	0	-0.498012	0.000907116	0	-0.299498	0.105846	0
ACBD3	1.12749e-07	3.01785e-07	1	-0.427808	0.00869897	0	-0.28103	0.0132999	0	-0.447486	0.000808117	0	0.39866	0.169821	0	-0.125169	0.401586	0	0.159686	0.0884154	0	-0.120818	0.111805	0	-0.502933	0.000208763	0
ACBD4	7.1331e-21	4.26822e-20	1	0.544247	1.27401e-07	0	-0.0210929	0.248959	0	0.556488	8.89621e-10	0	-0.0468578	0.836168	0	0.066471	0.422626	0	0.644969	3.45038e-06	0	0.419082	1.80825e-06	0	NA	NA	0
ACBD5	8.54296e-23	5.59373e-22	1	1.07413	0.000117839	1	NA	NA	0	0.29551	0.00108039	0	NA	NA	0	1.6603	5.86027e-12	1	1.21764	2.82198e-09	1	NA	NA	0	NA	NA	0
ACE2	4.45139e-26	3.35733e-25	1	1.89342	1.03055e-05	1	6.03719	4.94661e-08	1	2.0459	1.31883e-08	1	1.69592	0.0335942	1	1.34362	0.0351668	1	0.971829	0.0632085	0	1.02965	0.0121025	1	3.39955	1.51851e-09	1
ACER1	1.06716e-19	6.03003e-19	1	-1.91567	1.23133e-09	-1	NA	NA	0	NA	NA	0	NA	NA	0	-2.31042	4.38521e-07	-1	-1.97213	1.46748e-07	-1	NA	NA	0	NA	NA	0
ACER2	2.39937e-16	1.15425e-15	1	1.93757	3.95329e-09	1	NA	NA	0	NA	NA	0	NA	NA	0	NA	NA	0	3.32834	1.49227e-09	1	NA	NA	0	NA	NA	0
ACER3	3.66431e-07	9.34493e-07	1	-0.320043	0.125712	0	NA	NA	0	-0.164929	0.116249	0	NA	NA	0	-1.33722	7.87745e-07	-1	-0.503439	0.0146251	0	NA	NA	0	NA	NA	0
ACHE	1.02914e-09	3.28591e-09	1	0.845631	4.87688e-08	0	0.296489	0.36064	0	0.155183	0.0167238	0	1.67291	0.0106315	1	0.0286247	0.0862657	0	0.330637	0.0153867	0	0.320938	0.0715785	0	NA	NA	0
ACIN1	0.000759768	0.00128039	1	0.395349	0.0239148	0	0.135816	0.617973	0	-0.108643	0.399817	0	0.18891	0.516354	0	-0.167037	0.306664	0	0.415458	0.00151487	0	0.268454	0.0025143	0	-0.0629315	0.557709	0
ACKR1	3.10535e-11	1.10961e-10	1	-0.0423333	0.648496	0	0.0443171	0.495668	0	1.16771	3.07514e-06	1	1.3454	0.171746	0	1.01546	0.0489083	1	0.0576365	0.654857	0	0.731989	0.000115431	0	1.30328	9.04327e-07	1
ACKR3	7.80708e-21	4.66217e-20	1	-0.30773	9.06711e-05	0	-0.706879	0.000469313	0	-1.01193	1.26584e-05	-1	0.288244	0.382119	0	-1.77078	4.71597e-05	-1	-0.445733	3.03237e-05	0	-0.833967	6.81752e-05	0	-1.18892	0.000279993	-1
ACKR4	2.8011e-79	2.97272e-77	1	0.233037	0.0118293	0	3.52326	1.62659e-09	1	0.182995	0.010158	0	3.18638	1.36317e-05	1	6.1627	3.63738e-18	1	0.343141	0.0220267	0	2.45171	1.45385e-15	1	6.20471	2.4576e-40	1
ACLY	1.14272e-33	1.18919e-32	1	0.211985	0.111466	0	1.56852	2.92971e-07	1	0.426612	0.0026324	0	0.497256	0.0304033	0	0.903268	7.76308e-05	0	0.894837	7.16968e-06	0	0.756101	2.98522e-09	0	0.958676	1.26847e-14	0
ACMSD	2.86425e-10	9.55374e-10	1	0.201524	0.0178969	0	NA	NA	0	1.36265	1.50462e-10	1	NA	NA	0	0.48714	0.0692466	0	0.169982	0.292888	0	NA	NA	0	NA	NA	0
ACO1	1.98881e-46	3.50295e-45	1	0.491576	0.0034176	0	2.21205	5.52519e-06	1	0.868988	1.44865e-08	0	0.289447	0.35267	0	1.57197	8.38398e-11	1	1.17873	2.63539e-06	1	1.01454	3.68266e-11	1	1.49261	1.83806e-15	1
ACOT11	2.60457e-08	7.39862e-08	1	0.703508	7.63925e-06	0	0.849884	0.0139788	0	0.285905	0.0918857	0	0.0970826	0.871495	0	-0.654185	0.00316622	0	0.317752	0.0170922	0	0.261439	0.00837521	0	0.122186	0.536994	0
ACOT13	1.32066e-13	5.49909e-13	1	0.326388	0.0336621	0	1.54748	0.000840514	1	0.339555	0.0165576	0	-0.153103	0.429601	0	1.54628	0.000121081	1	0.260116	0.147811	0	0.327467	0.0158491	0	1.03381	1.59883e-08	1
ACOT7	2.61275e-08	7.41984e-08	1	0.0611035	0.298012	0	0.99142	0.00324108	0	0.579326	3.68374e-07	0	0.221829	0.468075	0	-0.238774	0.412351	0	0.0523337	0.583312	0	0.203335	0.19982	0	0.810052	0.000261038	0
ACOT8	0.000111573	0.000212445	1	0.240531	0.045816	0	-0.127084	0.501661	0	-0.17105	0.107556	0	-0.208822	0.359979	0	-0.833255	5.76176e-05	0	0.0412118	0.5948	0	0.237905	0.0216087	0	NA	NA	0
ACOT9	1.48196e-40	2.01583e-39	1	0.684208	3.93081e-08	0	0.244494	0.0288336	0	0.652383	1.8419e-06	0	1.12965	0.00850341	1	1.44213	1.24282e-05	1	1.41775	9.34706e-09	1	0.924122	1.75002e-10	0	1.52424	6.66099e-12	1
ACOX1	8.34442e-36	9.40248e-35	1	-0.499452	0.028995	0	-1.59975	0.00212025	-1	-1.39639	5.82051e-12	-1	-0.284819	0.416251	0	0.91805	1.73286e-05	0	-0.284215	0.050309	0	-0.93978	1.27531e-07	0	-1.57817	1.69865e-17	-1
ACOX2	0.00191407	0.00302133	1	0.379015	0.000140989	0	0.180799	0.322411	0	NA	NA	0	-0.514698	0.155906	0	0.394079	0.0753745	0	-0.107713	0.415803	0	0.0364866	0.801783	0	NA	NA	0
ACOX3	5.64773e-50	1.17841e-48	1	-0.782443	1.94624e-09	0	-1.34335	0.00128489	-1	-1.09562	3.73782e-11	-1	-0.574176	0.015785	0	-1.34216	3.29817e-08	-1	-1.07606	1.06512e-08	-1	-0.585417	1.33215e-05	0	-1.65478	3.81211e-17	-1
ACOXL-AS1	0.0043743	0.00649482	1	-0.329537	0.00960339	0	NA	NA	0	0.159314	0.0199547	0	NA	NA	0	NA	NA	0	-0.0878978	0.415121	0	NA	NA	0	NA	NA	0
ACP1	8.6965e-28	7.06088e-27	1	0.262667	0.0728579	0	0.858763	1.04805e-05	0	0.806331	1.74754e-06	0	-0.0437952	0.846175	0	0.503718	0.00259563	0	0.42656	0.00401156	0	-0.199871	0.0210702	0	0.836427	5.08481e-19	0
ACP2	8.27042e-42	1.17466e-40	1	0.633761	0.000634002	0	0.714957	0.00585853	0	1.0451	1.31588e-12	1	0.399614	0.0688202	0	0.991744	8.71449e-05	0	0.941551	1.69125e-08	0	0.863623	3.84443e-09	0	1.3867	5.87846e-14	1
ACP4	4.27095e-06	9.74919e-06	1	-0.277759	0.00326852	0	NA	NA	0	-0.152155	0.00659171	0	NA	NA	0	0.426533	0.156055	0	-0.315821	0.000857517	0	NA	NA	0	NA	NA	0
ACP5	2.3446e-20	1.3677e-19	1	-0.232506	0.0155575	0	-1.27065	0.000465922	-1	-0.736171	9.7238e-07	0	-0.438346	0.239544	0	-1.1305	3.94901e-05	-1	-0.655099	0.00212	0	-0.427059	0.00146955	0	-0.978681	9.21906e-08	0
ACP6	7.81204e-23	5.11994e-22	1	0.62705	1.70932e-05	0	0.464989	0.0471276	0	0.79605	1.60149e-06	0	-0.0969492	0.683778	0	0.669613	0.0159411	0	1.14312	1.16595e-07	1	0.670859	2.89306e-08	0	0.779748	0.000716118	0
ACP7	0.000170202	0.000315657	1	-0.00354861	0.971982	0	NA	NA	0	-0.236652	0.120044	0	NA	NA	0	NA	NA	0	-0.511263	1.41726e-05	0	NA	NA	0	NA	NA	0
ACPP	3.62849e-64	1.54818e-62	1	-1.73256	9.15958e-09	-1	-4.27544	1.67889e-06	-1	-3.443	4.6213e-17	-1	-0.957688	0.140603	0	-2.70093	2.25789e-09	-1	-2.33985	5.44754e-09	-1	-2.58304	2.05223e-10	-1	-4.59871	1.45924e-18	-1
ACRBP	9.8711e-18	5.06442e-17	1	0.440709	1.57339e-06	0	NA	NA	0	0.513221	3.76511e-06	0	NA	NA	0	1.40756	0.000327603	1	0.675427	2.42261e-07	0	NA	NA	0	NA	NA	0
ACRV1	0.000148884	0.000278394	1	-0.167253	0.066551	0	-0.0332486	0.197212	0	0.0136238	0.806149	0	-0.544695	0.0313908	0	0.0165115	0.164039	0	-0.143423	0.0676581	0	-0.249623	0.000265445	0	NA	NA	0
ACSBG1	0.00137601	0.00222304	1	0.0819671	0.320935	0	-0.103527	0.110305	0	0.4905	0.000204166	0	-0.825145	0.077934	0	0.144456	0.284994	0	-0.0493105	0.63487	0	0.0620294	0.223633	0	NA	NA	0
ACSF2	9.16395e-25	6.52779e-24	1	0.989211	4.57029e-07	0	-0.0816271	0.723674	0	0.531731	5.92883e-06	0	-0.661962	0.12206	0	0.562939	0.0630701	0	0.948277	0.000669845	0	0.964581	1.06269e-09	0	0.779434	2.36155e-08	0
ACSF3	2.98777e-09	9.1996e-09	1	0.47807	5.25043e-06	0	NA	NA	0	0.0590976	0.27363	0	NA	NA	0	0.232536	0.0146627	0	0.514212	3.49965e-05	0	NA	NA	0	NA	NA	0
ACSL1	2.85219e-27	2.26217e-26	1	-0.524587	0.0179195	0	-1.06489	0.000152632	-1	-1.36066	1.68221e-11	-1	-0.321488	0.20375	0	-0.865672	9.76385e-07	0	-0.95045	0.000428897	0	-0.311156	0.0423434	0	-0.864199	2.76335e-09	0
ACSL3	7.71739e-24	5.29181e-23	1	-0.18816	0.379096	0	0.945093	0.00103688	0	-0.0275095	0.750555	0	0.464535	0.215364	0	0.997427	4.16321e-07	0	-0.197681	0.369294	0	1.24061	4.0275e-13	1	1.08685	6.71654e-10	1
ACSL4	1.58226e-29	1.38934e-28	1	0.320065	0.0223274	0	0.58287	0.021203	0	0.687083	0.000124186	0	0.845339	0.0643985	0	1.67638	1.00243e-07	1	0.798756	0.00906205	0	0.517738	1.03101e-05	0	1.96773	4.57548e-17	1
ACSL5	6.41082e-92	1.47287e-89	1	1.91459	8.51698e-08	1	3.85339	4.69278e-08	1	3.22654	4.29745e-23	1	1.34189	0.00442274	1	4.22561	2.5722e-14	1	3.30511	9.61867e-13	1	2.22902	2.78546e-11	1	4.68984	1.31249e-29	1
ACSM2B	0.00144669	0.0023275	1	NA	NA	0	NA	NA	0	0.191626	0.0028777	0	NA	NA	0	0.0227461	0.051177	0	NA	NA	0	NA	NA	0	NA	NA	0
ACSM3	1.31442e-42	1.94915e-41	1	0.713317	0.00110259	0	0.848931	0.0855367	0	1.25045	1.09327e-06	1	1.18433	0.0734844	0	4.15618	6.12605e-13	1	1.70402	2.03594e-06	1	1.07552	5.41281e-07	1	2.73178	3.11124e-18	1
ACSS1	1.01291e-21	6.31582e-21	1	0.798067	8.28248e-09	0	NA	NA	0	1.23937	6.60124e-10	1	NA	NA	0	0.41476	0.0612265	0	0.986015	8.472e-08	0	NA	NA	0	NA	NA	0
ACSS2	1.04843e-21	6.53535e-21	1	1.29771	1.09764e-07	1	NA	NA	0	1.12	3.01088e-10	1	NA	NA	0	1.1976	1.86871e-05	1	1.27868	4.76185e-05	1	NA	NA	0	NA	NA	0
ACTA1	1.74741e-05	3.72978e-05	1	-0.0888913	0.166207	0	-0.0522186	0.114463	0	NA	NA	0	-1.2605	0.110606	0	0.0181291	0.104312	0	-0.228328	0.0231031	0	-0.216676	6.53261e-05	0	NA	NA	0
ACTA2	4.15449e-48	7.91056e-47	1	1.21061	2.16632e-06	1	3.71515	1.24e-06	1	2.43492	2.15571e-09	1	-0.300365	0.598662	0	3.45254	1.94945e-07	1	2.36625	0.00311448	1	2.80721	1.29079e-09	1	5.48767	8.96272e-21	1
ACTB	8.13934e-13	3.21742e-12	1	-0.500887	3.82884e-08	0	-0.134471	0.579769	0	-0.169357	0.00116224	0	-0.0128777	0.951109	0	-0.358395	1.24131e-05	0	-0.408731	0.00108235	0	0.0731246	0.208991	0	NA	NA	0
ACTBL2	0.0010758	0.00176517	1	-0.379444	0.000728041	0	NA	NA	0	0.137895	0.0220403	0	NA	NA	0	NA	NA	0	0.011844	0.903448	0	NA	NA	0	NA	NA	0
ACTC1	1.4055e-11	5.1408e-11	1	0.0152494	0.856885	0	0.471883	0.0620356	0	0.509757	7.38094e-05	0	0.748474	0.211163	0	1.97194	8.83266e-05	1	1.10089	0.0257374	1	0.395472	0.022991	0	0.672179	5.09877e-06	0
ACTG1	2.22895e-13	9.14454e-13	1	-1.30368	1.07281e-11	-1	-0.2499	0.130464	0	-1.15749	0.000134111	-1	0.0401813	0.857245	0	-0.154885	0.00181533	0	-0.056255	0.628049	0	0.0983823	0.0846815	0	NA	NA	0
ACTG2	1.12395e-42	1.67846e-41	1	1.0984	2.88719e-05	1	2.60411	6.35731e-05	1	3.8876	5.44142e-11	1	-1.16568	0.145792	0	4.26021	4.40555e-07	1	1.92797	0.0239638	1	2.47658	1.06873e-07	1	5.97602	8.20487e-19	1
ACTL10	1.60209e-06	3.82318e-06	1	0.171067	0.0283158	0	NA	NA	0	0.288605	0.00275475	0	NA	NA	0	-0.507822	2.96133e-05	0	-0.0800465	0.398782	0	NA	NA	0	NA	NA	0
ACTL7B	0.00364423	0.00549156	1	0.0935534	0.563701	0	-0.0852586	0.166378	0	0.12369	0.0183738	0	0.126729	0.555155	0	0.0117982	0.607252	0	-0.0372815	0.633735	0	-0.200104	0.000264594	0	NA	NA	0
ACTN1	0.000377425	0.000665218	1	-0.328973	0.0281666	0	-0.15842	0.72521	0	-0.214971	0.110185	0	0.191167	0.582795	0	-0.229209	0.503744	0	0.461554	0.0362295	0	0.488667	0.000364251	0	0.246201	0.0815049	0
ACTN3	9.23894e-07	2.26712e-06	1	0.316818	0.00029369	0	-0.0472057	0.105289	0	0.164195	0.0112242	0	-0.523354	0.00909068	0	0.0286465	0.186682	0	-0.0979042	0.152102	0	-0.152674	0.013814	0	NA	NA	0
ACTN4	1.30138e-07	3.46025e-07	1	-0.926071	4.45577e-07	0	-0.0215886	0.974887	0	-0.468048	0.000183778	0	0.721427	0.00593262	0	0.312065	0.247757	0	0.0932275	0.467578	0	0.105102	0.32699	0	0.0188716	0.879797	0
ACTR10	1.64113e-14	7.19611e-14	1	-0.0566768	0.745799	0	-0.405793	0.00399016	0	NA	NA	0	0.1632	0.514269	0	-0.471908	0.00129618	0	-0.662618	5.44889e-05	0	-0.403799	0.000779153	0	-0.373205	9.37293e-09	0
ACTR1A	3.93813e-08	1.10117e-07	1	-0.304184	0.187606	0	-0.468224	0.303152	0	-0.235957	0.0174182	0	-0.0443502	0.840396	0	-0.929919	7.28783e-07	0	-0.365155	0.00990695	0	0.0898338	0.239043	0	-0.224764	0.00243096	0
ACTR1B	3.82413e-10	1.26165e-09	1	0.470805	0.000522237	0	0.51078	0.119022	0	-0.0361619	0.735117	0	-0.0105471	0.963404	0	-0.0210382	0.858832	0	0.351149	4.95586e-05	0	0.211301	0.00507865	0	0.362995	1.21985e-06	0
ACTR2	8.23633e-08	2.22995e-07	1	-0.480583	0.00551498	0	0.389717	0.0602482	0	-0.0969524	0.4112	0	0.229085	0.524066	0	0.348926	0.0155809	0	-0.0510375	0.774691	0	-0.804639	2.94355e-06	0	-0.371092	0.0034762	0
ACTR3	3.1338e-26	2.3773e-25	1	-0.916723	1.22626e-05	0	-0.524386	0.00124299	0	NA	NA	0	0.144193	0.463021	0	-1.07207	2.76503e-06	-1	-0.58527	0.00254417	0	-0.509211	0.0001272	0	-0.508771	1.42298e-14	0
ACTR3B	7.1415e-06	1.59244e-05	1	-0.244895	0.00136084	0	-0.0681929	0.210789	0	0.155531	0.0102527	0	0.716925	0.316187	0	0.305448	0.0224816	0	0.272399	0.0390946	0	0.155101	0.0208232	0	NA	NA	0
ACTR3C	2.13118e-05	4.50476e-05	1	-0.253119	0.0470728	0	NA	NA	0	0.149983	0.00934623	0	NA	NA	0	-0.896221	0.000362333	0	0.276492	0.12024	0	NA	NA	0	NA	NA	0
ACTR3P2	3.92402e-05	7.99606e-05	1	NA	NA	0	-0.303034	0.00798581	0	NA	NA	0	1.22121	0.150009	0	0.11074	0.0313817	0	NA	NA	0	-0.235141	0.00105636	0	NA	NA	0
ACTR5	8.8332e-05	0.00017068	1	0.0638239	0.340411	0	-0.0616414	0.0235575	0	-0.188569	0.0775571	0	-0.192648	0.343811	0	-1.56927	6.8669e-06	-1	0.00901475	0.901654	0	-0.0695034	0.362111	0	NA	NA	0
ACTR6	5.46053e-09	1.64595e-08	1	0.235665	0.0399924	0	-0.0426786	0.869894	0	-0.316167	0.0152271	0	-0.174482	0.612474	0	-0.897485	3.86743e-05	0	-0.24816	0.132346	0	-0.477156	2.60924e-05	0	-0.323507	0.00690299	0
ACVR1	7.55277e-40	9.94996e-39	1	0.475438	3.88043e-06	0	1.21009	0.000136689	1	0.482117	0.00056452	0	0.395002	0.145141	0	1.30523	7.76688e-06	1	0.638737	3.13349e-06	0	0.609184	3.77665e-07	0	1.51324	3.40274e-20	1
ACVR1B	9.2859e-07	2.27784e-06	1	-0.00234837	0.979739	0	-0.625131	0.00536617	0	0.0934595	0.0797558	0	-0.349843	0.133789	0	0.0348927	0.166357	0	0.40324	0.0149606	0	-0.221526	0.00441623	0	-0.62908	0.000318594	0
ACVR1C	8.11008e-16	3.80174e-15	1	0.171004	0.016705	0	NA	NA	0	0.297338	0.000165242	0	NA	NA	0	1.53673	5.36053e-08	1	0.861165	3.50797e-07	0	NA	NA	0	NA	NA	0
ACVR2B	1.13786e-07	3.04289e-07	1	0.18729	0.0194164	0	0.0207486	0.501056	0	0.270769	2.84327e-05	0	-0.278118	0.176668	0	0.106217	0.0197601	0	0.538313	0.000104845	0	0.010705	0.889926	0	NA	NA	0
ACVR2B-AS1	3.05236e-05	6.31464e-05	1	NA	NA	0	-0.0847614	0.0948274	0	NA	NA	0	-1.8802	0.000240956	-1	0.25518	0.0528441	0	NA	NA	0	-0.245267	0.0243546	0	NA	NA	0
ACVRL1	2.90913e-10	9.69727e-10	1	0.400182	2.39672e-06	0	-0.000184286	0.994788	0	0.426986	2.06981e-08	0	-0.325032	0.534446	0	0.331278	0.0362959	0	0.0590233	0.469525	0	0.110548	0.147054	0	NA	NA	0
ACY3	1.08515e-28	9.15915e-28	1	1.34632	9.01667e-09	1	NA	NA	0	1.90834	4.73745e-18	1	NA	NA	0	0.752757	0.000384966	0	1.07778	8.79929e-05	1	NA	NA	0	NA	NA	0
ACYP1	0.000406756	0.000713188	1	0.0131241	0.784389	0	-0.0514486	0.15153	0	0.0729881	0.339901	0	-0.195022	0.633344	0	-1.42954	2.75579e-05	-1	0.147444	0.083035	0	-0.236638	0.0676697	0	NA	NA	0
ACYP2	1.11938e-27	9.04637e-27	1	0.0191032	0.701541	0	-0.303361	0.362447	0	-1.40472	2.92202e-20	-1	-0.352221	0.0699226	0	-0.478537	0.00420453	0	-0.124084	0.176347	0	-0.676497	1.19565e-07	0	-0.865174	3.60012e-06	0
ADA	5.06502e-06	1.14704e-05	1	-0.167855	0.0770708	0	-0.0487971	0.0690957	0	-0.517645	0.00403499	0	0.526937	0.186156	0	-0.428505	0.449489	0	-0.224031	0.0367684	0	1.02492	0.000164908	1	NA	NA	0
ADA2	3.07001e-10	1.02189e-09	1	-0.286509	0.0065173	0	-0.09012	0.0369575	0	-0.822838	0.00150786	0	-0.147433	0.859741	0	-2.04184	0.000138022	-1	-0.75222	3.54e-05	0	-0.0750779	0.643083	0	0.678229	0.00906939	0
ADAD1	0.000159092	0.000296341	1	-0.378652	1.53022e-05	0	NA	NA	0	0.0912738	0.0967701	0	NA	NA	0	-0.0707296	0.195099	0	0.0251555	0.747465	0	NA	NA	0	NA	NA	0
ADAD2	3.19145e-10	1.06096e-09	1	0.0367224	0.690316	0	NA	NA	0	-1.75214	2.81799e-11	-1	NA	NA	0	-0.395807	0.0164974	0	-0.135923	0.191786	0	NA	NA	0	NA	NA	0
ADAL	0.00023891	0.000434301	1	-0.216676	0.0136829	0	NA	NA	0	-0.291129	0.000606281	0	NA	NA	0	-0.413506	0.0457611	0	-0.0123852	0.93675	0	NA	NA	0	NA	NA	0
ADAM10	7.83878e-19	4.24574e-18	1	-0.0685965	0.721811	0	0.933159	0.00013513	0	0.0474714	0.628506	0	0.477547	0.252929	0	2.02487	3.74203e-06	1	0.560536	0.00379257	0	-0.60568	3.09129e-05	0	0.492347	1.43511e-10	0
ADAM11	0.000187688	0.000346031	1	0.309926	0.00201527	0	0.0800686	0.485228	0	-0.131802	0.011156	0	0.0663782	0.75041	0	0.0141755	0.152603	0	-0.0812738	0.478519	0	-0.239938	0.00225233	0	NA	NA	0
ADAM12	0.000920235	0.00153091	1	-0.244331	0.00704649	0	-0.208836	0.101599	0	0.151845	0.00519704	0	-0.874816	0.0477984	0	-0.287873	0.182666	0	0.017823	0.853268	0	-0.0335097	0.458079	0	NA	NA	0
ADAM17	2.70311e-32	2.64951e-31	1	-0.590578	4.13316e-06	0	-1.19024	3.60847e-05	-1	-0.0978262	0.0824581	0	0.199921	0.407206	0	-0.731342	4.58835e-05	0	-0.617005	0.000312252	0	-0.557844	6.71699e-06	0	-1.43256	3.4399e-18	-1
ADAM18	0.00140464	0.00226543	1	-0.156169	0.172438	0	-0.0527271	0.149383	0	-0.322362	0.000877052	0	-0.828292	0.0373251	0	0.0144693	0.182347	0	0.0450065	0.644064	0	-0.060553	0.237185	0	NA	NA	0
ADAM19	3.25089e-08	9.14634e-08	1	-0.0651972	0.479029	0	-0.03625	0.220437	0	-1.0283	1.78075e-07	-1	-0.495278	0.0456824	0	-0.808368	0.0016722	0	-0.121203	0.342891	0	-0.220663	0.039133	0	NA	NA	0
ADAM2	0.00014511	0.000271604	1	-0.425	1.60165e-06	0	-0.0671629	0.151023	0	0.0324548	0.560918	0	-0.347892	0.60133	0	0.0233904	0.337062	0	-0.12251	0.163518	0	-0.0609251	0.210052	0	NA	NA	0
ADAM20	0.00128401	0.00208147	1	-0.109214	0.37433	0	-0.104427	0.0537568	0	-0.0228905	0.72576	0	-0.447789	0.129766	0	0.0200254	0.445553	0	-0.475067	0.00125858	0	-0.150135	0.0193823	0	NA	NA	0
ADAM22	4.43259e-07	1.12357e-06	1	-0.0861454	0.259531	0	-0.0618171	0.0920381	0	0.233381	3.74636e-05	0	-0.824732	0.0310497	0	0.0723904	0.00457275	0	0.3745	0.0123401	0	-0.0997547	0.312867	0	NA	NA	0
ADAM23	3.55094e-19	1.95779e-18	1	-0.684907	2.70593e-05	0	-0.0849843	0.0790718	0	-0.68219	2.77721e-06	0	0.189719	0.439569	0	-1.67516	3.23568e-07	-1	-1.27506	2.20625e-06	-1	-0.274508	0.00249096	0	NA	NA	0
ADAM28	2.74737e-90	5.4188e-88	1	1.52913	2.99795e-08	1	4.01574	2.96719e-09	1	1.15775	2.85202e-15	1	1.60633	3.52445e-05	1	5.54517	4.03195e-15	1	3.33384	1.79888e-12	1	3.07675	8.86581e-18	1	5.97897	5.73647e-25	1
ADAM29	0.000875641	0.00146246	1	-0.3291	0.00524225	0	-0.10618	0.0991008	0	NA	NA	0	-0.661601	0.0295403	0	0.348531	0.00949169	0	-0.00726925	0.92477	0	-0.0428496	0.440791	0	NA	NA	0
ADAM30	0.00100898	0.00166442	1	-0.244344	0.0449718	0	-0.0338829	0.138669	0	-0.0745881	0.211113	0	-0.773847	0.0780793	0	0.168179	0.00750491	0	-0.150933	0.100763	0	-0.0744416	0.186612	0	NA	NA	0
ADAM33	0.00376488	0.00565544	1	0.121379	0.281019	0	NA	NA	0	0.154248	0.00669514	0	NA	NA	0	0.0989335	0.00902196	0	0.0350417	0.691754	0	NA	NA	0	NA	NA	0
ADAM3B	0.00158577	0.00253546	1	NA	NA	0	-0.248057	0.0415201	0	NA	NA	0	0.921058	0.0478761	0	0.324253	0.00659931	0	NA	NA	0	-0.0404879	0.291413	0	NA	NA	0
ADAM7	0.00123698	0.00200976	1	-0.157757	0.111975	0	-0.0907871	0.0741711	0	0.119969	0.0483181	0	-0.83208	0.197464	0	0.0450752	0.024982	0	-0.0740313	0.434936	0	-0.174529	0.0226553	0	NA	NA	0
ADAM8	8.18024e-13	3.23297e-12	1	0.316521	0.00148371	0	-0.0478614	0.225188	0	0.519012	1.79255e-07	0	-0.823252	0.0905196	0	-0.549561	0.0630568	0	0.207809	0.0996314	0	0.452581	2.03469e-06	0	NA	NA	0
ADAM9	8.66764e-36	9.75845e-35	1	0.0109444	0.959397	0	1.41648	3.53323e-06	1	-0.269279	0.0943513	0	0.754307	0.0833062	0	1.2289	9.21069e-12	1	1.3891	4.87211e-08	1	0.332412	0.0127991	0	1.20119	1.91445e-18	1
ADAMDEC1	8.09998e-18	4.16904e-17	1	0.0652607	0.316914	0	0.215726	0.326264	0	0.221136	0.0105901	0	0.506491	0.185797	0	1.2013	0.0040631	1	0.179216	0.1248	0	0.291495	0.11808	0	3.79494	1.11489e-18	1
ADAMTS1	1.30417e-29	1.14805e-28	1	0.191689	0.0352822	0	-0.0542514	0.210842	0	1.01507	1.76682e-08	1	1.87036	0.00829194	1	2.46163	0.000274272	1	0.84946	0.000929307	0	0.738847	3.67122e-05	0	3.24084	1.29025e-16	1
ADAMTS15	3.46002e-16	1.65157e-15	1	0.548037	1.20469e-09	0	NA	NA	0	0.11441	0.0398317	0	NA	NA	0	2.87613	1.32307e-08	1	0.382387	0.0328644	0	NA	NA	0	NA	NA	0
ADAMTS17	6.38832e-07	1.59398e-06	1	0.179322	0.0445802	0	NA	NA	0	0.134107	0.0562898	0	NA	NA	0	-2.0095	2.91311e-07	-1	0.0963163	0.435949	0	NA	NA	0	NA	NA	0
ADAMTS18	1.1932e-05	2.59371e-05	1	-0.210215	0.0282826	0	NA	NA	0	0.33516	4.20209e-06	0	NA	NA	0	-0.195366	0.257627	0	-0.08061	0.314842	0	NA	NA	0	NA	NA	0
ADAMTS19	0.000294396	0.000527145	1	-0.365461	0.00349233	0	NA	NA	0	0.0823119	0.198603	0	NA	NA	0	0.44471	0.00222691	0	0.0830108	0.297875	0	NA	NA	0	NA	NA	0
ADAMTS2	1.30642e-07	3.47232e-07	1	0.345418	5.87789e-05	0	-0.188023	0.266863	0	0.294114	0.000256504	0	0.81773	0.0805466	0	0.0357097	0.0634809	0	0.0243668	0.859596	0	0.290944	0.0060457	0	NA	NA	0
ADAMTS20	0.000713403	0.00120741	1	-0.196379	0.0263754	0	-0.0906057	0.0983338	0	0.117845	0.0673222	0	-0.212041	0.676465	0	0.0544476	0.0226304	0	-0.168116	0.0635583	0	-0.0975581	0.0518194	0	NA	NA	0
ADAMTS3	0.00191809	0.00302698	1	-0.243784	0.0602746	0	-0.0529214	0.123164	0	0.187895	0.000715352	0	0.256963	0.382689	0	-0.210011	0.363523	0	0.19751	0.0800244	0	0.0219114	0.628774	0	NA	NA	0
ADAMTS5	7.12739e-17	3.51527e-16	1	-0.173411	0.147423	0	-0.0244671	0.451538	0	0.518702	4.08069e-07	0	0.271614	0.496841	0	2.2994	5.1796e-07	1	0.409271	0.0212642	0	1.06832	1.14665e-08	1	NA	NA	0
ADAMTS6	6.83985e-10	2.20646e-09	1	-0.111037	0.151559	0	-0.13215	0.162723	0	0.329131	5.76089e-06	0	-0.0360811	0.927951	0	0.541945	0.00618015	0	0.735606	8.98446e-07	0	-0.102016	0.249328	0	NA	NA	0
ADAMTS8	0.00100226	0.00165451	1	-0.00656317	0.930505	0	-0.150584	0.0787121	0	0.245029	0.0023567	0	-0.640124	0.040384	0	0.0549863	0.115108	0	-0.201314	0.106537	0	-0.0714885	0.168064	0	NA	NA	0
ADAMTS9	2.27993e-20	1.33184e-19	1	0.24177	0.0045069	0	-0.0538771	0.044891	0	1.12263	1.57682e-14	1	-0.135957	0.558905	0	2.186	9.34586e-06	1	1.08629	3.47091e-05	1	0.0552216	0.386627	0	NA	NA	0
ADAMTSL3	1.95084e-05	4.13904e-05	1	-0.106203	0.390428	0	-0.0476229	0.0952559	0	0.124819	0.0289671	0	-0.0333495	0.945551	0	0.846972	4.83942e-06	0	0.145686	0.297673	0	0.226487	0.0432535	0	NA	NA	0
ADAMTSL4	2.27039e-37	2.69546e-36	1	-0.962495	2.69579e-09	0	-0.107061	0.0171291	0	-2.08167	6.60015e-14	-1	-0.35358	0.283203	0	-1.98449	4.04724e-09	-1	-0.849629	5.45703e-08	0	-0.801255	5.76269e-07	0	NA	NA	0
ADAMTSL5	6.73944e-15	3.01716e-14	1	-0.153693	0.038718	0	NA	NA	0	-1.07105	1.51339e-12	-1	NA	NA	0	NA	NA	0	-0.522399	0.000141322	0	NA	NA	0	NA	NA	0
ADAP1	1.35542e-70	8.50983e-69	1	1.27924	1.05166e-08	1	2.05514	1.84773e-06	1	1.81323	6.45003e-15	1	2.05758	0.000686945	1	2.31293	9.14695e-13	1	1.39801	3.42743e-10	1	0.905141	3.56069e-11	0	2.34571	7.92213e-20	1
ADAR	2.71611e-27	2.15587e-26	1	0.274514	0.142274	0	0.863909	0.000310594	0	0.595833	0.000288293	0	0.583202	0.00664733	0	0.403274	0.00970198	0	0.777131	5.75612e-06	0	0.604694	3.35735e-08	0	0.808363	2.74293e-12	0
ADARB1	6.35046e-05	0.000125514	1	0.190243	0.00188129	0	-0.0400571	0.0786208	0	0.117821	0.0573984	0	0.166203	0.591423	0	-0.176104	0.2995	0	-0.0707582	0.546745	0	0.462553	0.000372974	0	NA	NA	0
ADAT1	4.96524e-06	1.12529e-05	1	0.202338	0.0114807	0	0.169227	0.103723	0	0.180464	0.123245	0	0.228766	0.51729	0	-0.296427	0.307931	0	0.476075	0.00263783	0	0.4083	0.000172295	0	NA	NA	0
ADAT2	1.08819e-06	2.65037e-06	1	0.101025	0.173767	0	NA	NA	0	NA	NA	0	NA	NA	0	-0.629444	7.03846e-07	0	0.326509	0.0442198	0	NA	NA	0	NA	NA	0
ADAT3	0.000115364	0.000219205	1	0.219853	0.00134833	0	NA	NA	0	NA	NA	0	NA	NA	0	-0.219937	0.00384383	0	0.149471	0.203328	0	NA	NA	0	NA	NA	0
ADCK2	1.66235e-18	8.82773e-18	1	-0.0968164	0.179015	0	-0.311344	0.00227934	0	-0.432371	0.00620836	0	-0.583688	0.0175632	0	-1.41228	1.33854e-10	-1	-0.187747	0.0505081	0	-0.129982	0.0372166	0	-0.942808	2.03196e-07	0
ADCK5	2.57188e-08	7.31072e-08	1	0.28656	7.72065e-05	0	NA	NA	0	0.497412	1.05697e-05	0	NA	NA	0	-0.429867	0.116844	0	0.157784	0.0863642	0	NA	NA	0	NA	NA	0
ADCY1	0.000461744	0.000803268	1	-0.178476	0.0852231	0	-0.104137	0.0878273	0	0.105512	0.0493834	0	-1.07396	0.0773457	0	0.29861	0.0650884	0	-0.0934008	0.289978	0	-0.230008	0.00878244	0	NA	NA	0
ADCY10	3.17363e-05	6.54867e-05	1	-0.240272	0.0160487	0	-0.106696	0.0601684	0	-0.321898	0.0014222	0	-0.568808	0.0179965	0	0.0670308	0.053437	0	0.0593903	0.376121	0	-0.0934952	0.243612	0	NA	NA	0
ADCY10P1	0.000908242	0.00151219	1	NA	NA	0	NA	NA	0	0.157974	0.00460156	0	NA	NA	0	0.00562409	0.476154	0	0.698299	0.00540566	0	NA	NA	0	NA	NA	0
ADCY2	0.00530199	0.00775762	1	-0.0668858	0.362078	0	-0.0412143	0.0961543	0	0.219067	0.0417809	0	-0.370186	0.0912451	0	0.3768	0.0596435	0	0.0601405	0.597078	0	0.273638	0.0366356	0	NA	NA	0
ADCY3	8.23162e-05	0.000159868	1	-0.0749447	0.371519	0	-0.13999	0.0852902	0	-0.365257	0.00971353	0	0.325678	0.234279	0	-0.726775	0.000273718	0	-0.058957	0.539275	0	-0.252012	0.0187481	0	-0.112044	0.406413	0
ADCY4	7.18942e-21	4.30069e-20	1	0.51861	1.57378e-08	0	NA	NA	0	1.19924	4.49117e-14	1	NA	NA	0	0.193898	0.128742	0	0.565044	0.00245783	0	NA	NA	0	NA	NA	0
ADCY6	3.7889e-39	4.85384e-38	1	0.778832	3.89543e-08	0	0.30406	0.0867244	0	1.11898	2.99455e-14	1	0.361919	0.119314	0	0.904743	1.18248e-05	0	1.05104	2.4348e-08	1	0.814631	4.15646e-13	0	NA	NA	0
ADCY7	1.38455e-38	1.73438e-37	1	-0.0807034	0.148438	0	-1.69284	7.00301e-05	-1	-0.592107	6.51116e-09	0	-0.307193	0.199116	0	-2.09807	8.71602e-08	-1	-0.444053	0.0045792	0	-1.29938	3.1009e-08	-1	-1.98613	1.80591e-18	-1
ADCY8	0.00488051	0.00718605	1	-0.169942	0.208339	0	-0.0630329	0.0930496	0	0.28919	0.00144457	0	-0.303405	0.582314	0	0.0490775	0.0574522	0	-0.0767308	0.423515	0	-0.0707794	0.383998	0	NA	NA	0
ADCY9	5.87247e-05	0.000116563	1	0.0366008	0.763326	0	0.700954	0.129437	0	0.0993643	0.493617	0	0.298371	0.40548	0	0.514328	0.0465566	0	0.166851	0.302816	0	-0.206405	0.0913589	0	1.18333	1.98864e-06	1
ADCYAP1	0.00153111	0.0024535	1	0.0385264	0.58309	0	-0.0448971	0.102133	0	0.154279	0.00850827	0	-0.585332	0.00966716	0	0.0188832	0.0817089	0	-0.117199	0.195535	0	-0.0670881	0.340629	0	NA	NA	0
ADD1	1.00766e-07	2.70578e-07	1	0.127455	0.295902	0	-0.181339	0.263811	0	-0.238214	0.0304416	0	-0.302148	0.0894581	0	-0.553558	3.33163e-06	0	0.101491	0.396602	0	0.209467	0.00374938	0	0.215207	0.0108366	0
ADD2	0.000485862	0.00084277	1	0.0137804	0.900854	0	-0.165547	0.103978	0	0.149957	0.0195938	0	-0.991524	0.0241288	0	0.0177225	0.11172	0	0.00272125	0.981005	0	-0.308862	0.0010494	0	NA	NA	0
ADD3	2.41768e-28	2.01381e-27	1	0.28854	0.101401	0	1.28378	2.96492e-05	1	0.446169	0.00647251	0	0.311856	0.535995	0	1.71356	1.37647e-08	1	0.980477	3.29728e-06	0	0.459707	0.000168012	0	0.821961	3.93496e-13	0
ADD3-AS1	0.000158913	0.000296034	1	NA	NA	0	-0.186054	0.0330407	0	0.11696	0.0671947	0	1.22818	0.0180071	1	0.0979812	0.00360427	0	NA	NA	0	-0.0822253	0.237002	0	NA	NA	0
ADGRA2	1.1993e-10	4.11519e-10	1	0.182469	0.0368692	0	-0.0569557	0.150488	0	0.641271	7.75528e-08	0	-0.218402	0.485111	0	0.178	0.0478865	0	0.0854548	0.568939	0	0.882236	4.07677e-06	0	NA	NA	0
ADGRA3	1.58873e-38	1.97829e-37	1	0.289747	0.00848791	0	1.58948	8.3895e-07	1	0.856788	1.23777e-09	0	0.943324	0.0998179	0	1.94464	2.78388e-06	1	1.24057	3.5477e-06	1	0.998887	4.3154e-09	0	1.3942	9.30208e-12	1
ADGRB1	0.00102344	0.00168587	1	0.0937254	0.172718	0	-0.0310271	0.339316	0	0.108555	0.045674	0	-0.114456	0.779278	0	0.196265	0.0385502	0	-0.186834	0.0772607	0	-0.247225	0.00238354	0	NA	NA	0
ADGRE2	0.000998701	0.00164928	1	0.303868	0.0320369	0	-0.0424743	0.148722	0	0.139867	0.116151	0	0.122793	0.827453	0	0.115223	0.000562673	0	0.0894395	0.360905	0	-0.100814	0.153699	0	NA	NA	0
ADGRE3	0.0006986	0.00118379	1	-0.209887	0.100478	0	-0.0392414	0.158207	0	0.085269	0.113341	0	-0.281351	0.6945	0	0.0213011	0.106373	0	-0.28562	0.0152179	0	-0.165624	0.00421769	0	NA	NA	0
ADGRE4P	0.00268262	0.00413457	1	-0.209883	0.199677	0	NA	NA	0	0.153595	0.0237103	0	NA	NA	0	NA	NA	0	-0.246623	0.00922419	0	NA	NA	0	NA	NA	0
ADGRE5	2.0806e-77	2.01384e-75	1	0.846402	4.43051e-11	0	1.73737	2.54031e-05	1	2.9994	1.76656e-19	1	2.1956	0.000532903	1	3.27411	7.19738e-14	1	2.16686	1.35128e-10	1	1.53638	8.4213e-11	1	3.41936	7.58181e-20	1
ADGRF1	5.31127e-55	1.3709e-53	1	-1.43841	1.09723e-06	-1	-2.45948	0.000167379	-1	-2.73061	7.66309e-13	-1	-1.26455	0.142939	0	-4.86668	5.97976e-10	-1	-0.936022	0.0568193	0	-2.11405	1.25593e-12	-1	-4.65517	1.61345e-21	-1
ADGRF2	0.000176219	0.000326094	1	-0.229595	0.0112555	0	NA	NA	0	-0.0465	0.440686	0	NA	NA	0	0.0122065	0.22342	0	-0.538998	0.000220832	0	NA	NA	0	NA	NA	0
ADGRF4	1.56567e-35	1.74765e-34	1	-0.898568	2.52287e-11	0	NA	NA	0	-0.298088	7.76486e-05	0	NA	NA	0	-4.17515	2.5009e-15	-1	-1.60631	2.38711e-11	-1	NA	NA	0	NA	NA	0
ADGRF5	1.08056e-30	9.87808e-30	1	0.169591	0.0489862	0	0.194946	0.122984	0	0.948243	2.19208e-07	0	1.16644	0.086784	0	1.89376	1.85564e-05	1	0.61103	0.00412637	0	1.18952	1.33856e-10	1	2.30589	7.55845e-14	1
ADGRG1	6.24326e-08	1.70915e-07	1	-0.589828	0.0011811	0	-0.0554771	0.0650199	0	-0.455205	0.00595418	0	-0.611323	0.144078	0	-0.383195	0.0711	0	0.279401	0.0835265	0	-0.177987	0.00980711	0	-0.540118	0.00162487	0
ADGRG2	8.09034e-14	3.41568e-13	1	0.234575	0.0133984	0	-0.0339086	0.205511	0	0.540767	3.23043e-06	0	-0.144595	0.682728	0	2.94	2.16872e-06	1	0.678065	0.0186532	0	0.838177	1.98107e-05	0	NA	NA	0
ADGRG4	0.00231927	0.00361266	1	0.0754543	0.49004	0	NA	NA	0	0.291526	0.000510043	0	NA	NA	0	NA	NA	0	0.277094	0.146364	0	NA	NA	0	NA	NA	0
ADGRG6	2.62556e-10	8.77858e-10	1	0.0247006	0.920982	0	1.38493	0.00187132	1	0.0719476	0.696083	0	0.95949	0.1102	0	0.523252	0.0398663	0	0.326456	0.295817	0	-0.283137	0.163352	0	1.11884	2.89199e-11	1
ADGRG7	9.75955e-23	6.36838e-22	1	1.92936	1.06167e-06	1	NA	NA	0	2.69651	1.10527e-16	1	NA	NA	0	3.61553	0.000153071	1	1.36601	0.134813	0	NA	NA	0	NA	NA	0
ADGRL1	6.15471e-08	1.68623e-07	1	0.410314	1.45449e-06	0	0.165736	0.125207	0	-0.0406452	0.757304	0	-0.277258	0.335403	0	0.588153	0.00538597	0	0.339036	0.0152065	0	0.235836	0.0111381	0	NA	NA	0
ADGRL2	1.67388e-59	5.49384e-58	1	-1.97624	2.43146e-09	-1	-2.24924	2.64309e-05	-1	-2.37385	3.80217e-18	-1	-0.37088	0.362437	0	-2.19412	1.86863e-08	-1	-1.88576	6.411e-09	-1	-1.44935	9.69213e-08	-1	-3.3506	2.62572e-17	-1
ADGRL3	4.28328e-38	5.2277e-37	1	0.394735	4.19419e-05	0	-0.0534443	0.230119	0	0.58421	1.90683e-08	0	0.735828	0.0788062	0	2.09911	6.40902e-07	1	1.81099	5.20959e-08	1	0.714132	6.49195e-10	0	2.11578	3.1956e-12	1
ADGRL4	6.67837e-23	4.39901e-22	1	0.0357193	0.763269	0	0.37099	0.0180461	0	NA	NA	0	1.73788	0.0101365	1	1.08672	0.00139809	1	0.553728	0.120398	0	0.885177	2.48911e-09	0	2.66661	6.36126e-15	1
ADGRV1	1.0725e-08	3.15193e-08	1	-0.313105	0.000659513	0	NA	NA	0	-0.845986	0.00476114	0	NA	NA	0	-2.58898	9.98326e-07	-1	0.00241825	0.982407	0	NA	NA	0	NA	NA	0
ADH1A	1.05021e-44	1.70472e-43	1	1.29629	2.32724e-07	1	1.05054	0.0359044	1	4.47469	2.01641e-18	1	0.184711	0.4823	0	3.09008	1.80799e-07	1	1.7237	2.29605e-06	1	0.588011	0.00630585	0	4.29374	4.4903e-15	1
ADH1B	6.30694e-44	9.90678e-43	1	0.628669	1.36819e-05	0	1.31361	0.0182076	1	0.590048	6.33088e-07	0	-0.943736	0.141196	0	4.17387	1.80031e-06	1	0.572982	0.20418	0	1.86006	3.35657e-07	1	7.63258	2.31835e-28	1
ADH1C	5.47092e-88	9.45294e-86	1	2.8551	1.96869e-10	1	5.56587	6.45114e-08	1	4.29187	2.54676e-18	1	2.10517	0.0130248	1	6.30575	1.33856e-17	1	4.87975	3.03977e-11	1	3.16543	5.15722e-11	1	6.88028	8.74556e-27	1
ADH4	1.15421e-09	3.67458e-09	1	1.80418	0.000198298	1	NA	NA	0	NA	NA	0	NA	NA	0	4.56477	2.66042e-06	1	2.59605	0.00577095	1	NA	NA	0	NA	NA	0
ADH5	8.65745e-28	7.03191e-27	1	0.446573	0.0139779	0	1.81356	7.38901e-06	1	-0.977333	0.00119224	0	-0.428459	0.375789	0	0.707463	0.000424854	0	0.489061	0.0108183	0	0.553616	0.000463607	0	1.39829	1.27127e-18	1
ADH6	2.75955e-41	3.82839e-40	1	1.84106	2.59308e-06	1	3.32245	1.7564e-05	1	1.57057	1.27242e-13	1	1.96255	0.0010734	1	4.42661	3.55856e-07	1	2.53231	0.000116296	1	1.25417	0.000545438	1	4.19519	2.86855e-12	1
ADH7	6.00025e-43	9.10815e-42	1	-3.0782	5.24109e-12	-1	-5.5938	5.99778e-06	-1	NA	NA	0	-1.40432	0.0734424	0	-4.84047	5.11312e-07	-1	-5.53745	9.46191e-11	-1	-2.14765	3.38787e-07	-1	-5.00885	3.7467e-12	-1
ADHFE1	8.32988e-11	2.8905e-10	1	-0.415932	0.0102605	0	NA	NA	0	-0.999952	6.71419e-08	0	NA	NA	0	-0.850936	0.00885709	0	-0.532103	0.00229362	0	NA	NA	0	NA	NA	0
ADI1	1.08333e-05	2.36396e-05	1	0.21514	0.331042	0	0.643974	0.0611681	0	-0.0776905	0.569428	0	-0.678374	0.10653	0	0.253424	0.0834804	0	0.0946285	0.431488	0	0.520753	0.0011817	0	0.568868	9.62707e-05	0
ADIG	0.00226092	0.00352755	1	0.0576914	0.550353	0	NA	NA	0	0.0201643	0.726368	0	NA	NA	0	-1.07597	0.00022776	-1	-0.218244	0.0663078	0	NA	NA	0	NA	NA	0
ADIPOR1	2.31948e-64	1.00879e-62	1	-1.97881	1.38595e-11	-1	-1.43886	5.69786e-05	-1	-1.78691	6.05171e-16	-1	-0.742966	0.00900728	0	-1.06592	1.10647e-09	-1	-1.29464	1.66631e-09	-1	-0.955368	1.22109e-09	0	-1.31506	2.3829e-17	-1
ADIPOR2	2.81882e-19	1.56002e-18	1	-0.869189	0.000162198	0	-0.520293	0.00320706	0	-0.699024	1.75793e-06	0	-0.307955	0.241172	0	-1.06693	1.44966e-06	-1	-0.708816	0.000801065	0	-0.194825	0.0981125	0	-0.447283	1.23184e-05	0
ADIRF	8.65067e-27	6.71342e-26	1	-0.966527	9.42321e-08	0	-2.49172	6.90638e-07	-1	-1.93312	2.9284e-08	-1	-0.908979	0.0560066	0	0.301186	0.539219	0	-1.18277	5.98071e-07	-1	-0.801765	0.00064523	0	-0.859311	6.93729e-05	0
ADK	1.11844e-59	3.72344e-58	1	-1.29372	1.17076e-10	-1	-2.7417	8.40659e-06	-1	-0.684169	2.73984e-09	0	-0.743303	0.0242943	0	-1.90612	1.3837e-10	-1	-1.34502	3.57182e-08	-1	-1.59756	2.92638e-12	-1	-2.53081	1.87005e-17	-1
ADM	1.37699e-37	1.64695e-36	1	-0.708613	1.26883e-05	0	-2.02808	0.00321676	-1	-1.94611	4.81431e-14	-1	0.0657384	0.866891	0	-1.94112	3.46056e-07	-1	-1.1165	1.43584e-07	-1	-1.27998	7.1405e-07	-1	-1.65433	5.78094e-08	-1
ADM2	1.50491e-05	3.23862e-05	1	0.0313167	0.64983	0	-0.172889	0.14148	0	0.875955	5.52039e-07	0	1.04067	0.00175749	1	0.0391502	0.706264	0	0.00655175	0.952483	0	0.0216722	0.75142	0	NA	NA	0
ADM5	6.39491e-05	0.000126333	1	NA	NA	0	NA	NA	0	-0.283562	0.00164607	0	NA	NA	0	-0.25969	0.00293411	0	NA	NA	0	NA	NA	0	NA	NA	0
ADNP	1.11946e-13	4.6809e-13	1	-0.0560439	0.73826	0	-0.538121	0.00916516	0	-0.639426	0.000162591	0	-0.317766	0.261784	0	-0.265741	0.225091	0	0.282232	0.0294357	0	-0.495377	2.50303e-07	0	-0.342384	1.5765e-06	0
ADNP2	1.33089e-09	4.21017e-09	1	-0.137672	0.18588	0	-0.157974	0.085442	0	-0.608979	1.13455e-05	0	0.249257	0.225085	0	-0.415311	0.00875483	0	-0.0782432	0.475066	0	-0.183406	0.00813394	0	-0.329725	3.85453e-05	0
ADO	0.000396676	0.000697006	1	-0.0439865	0.518432	0	-0.0171557	0.876848	0	-0.0738024	0.58623	0	0.101318	0.657368	0	-0.579456	0.0022476	0	0.105052	0.231267	0	0.313466	0.000565778	0	0.296853	0.0148309	0
ADORA2B	4.59742e-22	2.90915e-21	1	-0.361963	1.63871e-05	0	-0.0225486	0.282214	0	-0.814571	7.44036e-07	0	0.326277	0.477342	0	-1.60321	0.000202111	-1	-0.348295	0.0155915	0	-1.14307	1.38085e-07	-1	-1.47907	3.37972e-07	-1
ADPGK	1.25834e-20	7.43795e-20	1	0.0238078	0.70653	0	0.626861	0.021931	0	0.58159	6.81661e-06	0	0.636049	0.00187398	0	0.192645	0.0175505	0	0.538043	5.54034e-05	0	0.403324	6.97817e-06	0	0.460071	7.12153e-09	0
ADPRH	0.00398865	0.00596841	1	-0.0958178	0.155092	0	-0.0359586	0.128574	0	0.100379	0.0818581	0	-0.738948	0.0160117	0	0.0165525	0.156644	0	-0.125944	0.238704	0	-0.104917	0.11439	0	NA	NA	0
ADPRHL1	2.83507e-05	5.89194e-05	1	0.128954	0.0340479	0	NA	NA	0	0.399314	0.00240668	0	NA	NA	0	0.446501	0.00113612	0	-0.0887727	0.289227	0	NA	NA	0	NA	NA	0
ADPRHL2	1.77361e-14	7.76236e-14	1	0.035851	0.541657	0	NA	NA	0	-0.57146	0.000122121	0	NA	NA	0	-2.10644	5.83081e-12	-1	-0.303203	0.00369316	0	NA	NA	0	NA	NA	0
ADPRM	6.54668e-07	1.63136e-06	1	0.263661	0.00302435	0	-0.0916814	0.0799927	0	-0.0803024	0.413977	0	-0.710832	0.00991848	0	-0.302298	0.00348268	0	-0.142518	0.138019	0	-0.394673	0.00167769	0	NA	NA	0
ADRA1A	2.92919e-07	7.53082e-07	1	-0.22684	0.0496534	0	-0.0983943	0.0328176	0	-0.506795	5.94204e-06	0	-0.836155	0.0629486	0	0.0559571	0.0107664	0	-0.0653245	0.380075	0	-0.124654	0.117082	0	NA	NA	0
ADRA1D	9.25682e-06	2.03483e-05	1	-0.0223161	0.75911	0	-0.186573	0.00411184	0	-0.196571	0.0140824	0	-1.46236	0.0035731	-1	0.0553955	0.00900205	0	-0.0442063	0.646016	0	-0.122054	0.0261217	0	NA	NA	0
ADRA2A	3.40064e-48	6.51669e-47	1	0.575059	2.79673e-06	0	2.64055	9.88754e-05	1	1.09905	2.04628e-09	1	1.449	0.00410453	1	4.82967	5.53891e-07	1	1.29788	1.76627e-05	1	1.31184	3.67897e-06	1	4.78739	2.35865e-22	1
ADRB1	0.000181505	0.000335194	1	0.073746	0.383836	0	-0.0795571	0.0908307	0	0.137276	0.00737116	0	-0.429836	0.205043	0	1.69157	0.000244763	1	-0.0574285	0.518365	0	0.0559337	0.192284	0	NA	NA	0
ADRB2	2.94185e-31	2.75561e-30	1	-0.585633	2.78876e-07	0	-0.380936	0.0827505	0	-1.81523	2.07063e-12	-1	-0.0490333	0.881834	0	-3.47154	8.58632e-09	-1	-0.57403	2.77771e-05	0	-0.41418	0.0147692	0	-1.5071	1.46667e-07	-1
ADRB3	0.00342849	0.0051904	1	-0.252718	0.0902875	0	-0.0921814	0.0380521	0	0.0881381	0.175862	0	-0.946286	0.0211836	0	-0.0362469	0.265828	0	-0.0813655	0.483382	0	-0.144068	0.0539862	0	NA	NA	0
ADRM1	1.31697e-09	4.16926e-09	1	-0.547788	4.11058e-07	0	-0.266059	0.221787	0	-0.567971	0.000330093	0	-0.198526	0.355166	0	0.352469	0.273824	0	-0.295524	0.00748361	0	-0.0801716	0.428474	0	-0.364085	0.0055636	0
ADSL	4.07378e-05	8.28168e-05	1	0.144759	0.0495962	0	0.818977	0.000427199	0	NA	NA	0	-0.345095	0.184679	0	-0.451616	0.0416111	0	0.0694478	0.62257	0	-0.28886	0.00408279	0	0.0736704	0.408064	0
ADSSL1	7.37315e-13	2.92617e-12	1	0.172142	0.0236284	0	NA	NA	0	-0.92161	1.90913e-09	0	NA	NA	0	-2.00374	2.57273e-06	-1	-0.0530285	0.689741	0	NA	NA	0	NA	NA	0
ADTRP	4.55335e-58	1.38167e-56	1	1.26106	4.86088e-08	1	1.33311	0.000619342	1	3.21377	1.84714e-18	1	0.216357	0.385315	0	4.76694	2.56105e-08	1	1.7512	7.70726e-05	1	1.78388	1.48275e-13	1	2.57511	1.35987e-16	1
AEBP1	7.47726e-23	4.90515e-22	1	0.478577	3.27526e-08	0	-0.0249857	0.297772	0	1.17267	1.35224e-08	1	0.826156	0.290947	0	1.02659	0.0126992	1	0.230206	0.116388	0	0.9356	9.14543e-07	0	1.72701	6.23976e-07	1
AEBP2	1.05137e-23	7.16229e-23	1	-0.399822	0.00133373	0	NA	NA	0	-0.874333	1.4614e-09	0	NA	NA	0	-1.35296	1.79545e-11	-1	-0.688081	6.6742e-06	0	NA	NA	0	NA	NA	0
AEN	9.08142e-06	1.99816e-05	1	0.127029	0.159175	0	0.102549	0.206032	0	0.780976	6.20029e-06	0	0.337117	0.147356	0	-0.0386667	0.845403	0	0.012267	0.891599	0	0.244917	0.00103036	0	NA	NA	0
AES	1.39497e-07	3.69781e-07	1	-0.0446563	0.813216	0	0.435061	0.282098	0	-0.156052	0.0186708	0	-0.111365	0.658025	0	1.01073	0.00387204	1	-0.135343	0.228672	0	0.404913	0.000128138	0	0.523865	5.39097e-05	0
AFAP1	1.04562e-08	3.07509e-08	1	0.221047	0.00241473	0	-0.183247	0.100534	0	0.238945	7.63961e-05	0	1.52971	0.149664	0	0.550739	0.000108589	0	0.223655	0.057177	0	0.0727786	0.280703	0	NA	NA	0
AFAP1-AS1	2.56409e-21	1.57069e-20	1	0.870086	7.58971e-06	0	NA	NA	0	NA	NA	0	NA	NA	0	4.20052	6.72766e-07	1	3.00838	3.22892e-13	1	NA	NA	0	NA	NA	0
AFAP1L2	0.000346152	0.000613668	1	0.0956163	0.242417	0	NA	NA	0	0.0848881	0.464516	0	NA	NA	0	-1.53248	6.87788e-05	-1	-0.367837	0.0725875	0	NA	NA	0	NA	NA	0
AFDN	1.39582e-52	3.27606e-51	1	-1.09096	2.39209e-07	-1	-1.00835	0.00350127	-1	-0.604483	9.35456e-08	0	-0.634872	0.175223	0	-1.50765	5.82492e-09	-1	-1.21574	5.09293e-08	-1	-0.924828	4.33041e-09	0	-3.07607	2.7123e-23	-1
AFDN-AS1	9.11967e-32	8.73808e-31	1	-0.0409207	0.603799	0	-0.103346	0.0645628	0	-0.962612	2.60103e-10	0	-0.527823	0.169787	0	-2.58672	1.78208e-08	-1	-0.335478	0.0240163	0	-1.00446	7.2831e-14	-1	-1.02295	1.14612e-07	-1
AFF1	1.32463e-06	3.1935e-06	1	-0.168579	0.156764	0	0.270086	0.0966797	0	0.123469	0.0504426	0	-0.288034	0.156884	0	0.518799	3.42008e-05	0	0.175597	0.161855	0	0.210146	0.0262542	0	0.189903	0.01789	0
AFF3	1.93653e-05	4.11077e-05	1	0.106222	0.158182	0	-0.0707	0.0700115	0	0.133119	0.0260117	0	-0.88759	0.0321775	0	1.34397	0.0169121	1	0.188061	0.241281	0	-0.162267	0.00166183	0	NA	NA	0
AFF4	1.10405e-38	1.38903e-37	1	-0.767492	5.6509e-05	0	-0.321401	0.116466	0	-1.07019	2.92773e-08	-1	-0.179884	0.55731	0	-1.14049	7.68407e-10	-1	-0.566333	0.000220757	0	-1.37521	1.84524e-10	-1	-1.48751	7.03983e-14	-1
AFG3L1P	5.16336e-05	0.000103464	1	0.124054	0.0134132	0	NA	NA	0	0.133829	0.0255615	0	NA	NA	0	-1.0066	0.000500372	-1	0.08155	0.321785	0	NA	NA	0	NA	NA	0
AFG3L2	2.50122e-09	7.76092e-09	1	0.135584	0.360823	0	0.508586	0.130185	0	0.419417	0.000241819	0	0.289776	0.12549	0	-0.528654	0.171028	0	0.159495	0.154249	0	0.371845	1.21931e-05	0	0.507932	0.000249653	0
AFMID	3.23021e-08	9.0906e-08	1	0.300982	4.25276e-06	0	NA	NA	0	-0.31195	0.0131889	0	NA	NA	0	0.0969321	0.295596	0	0.485648	0.000642259	0	NA	NA	0	NA	NA	0
AFTPH	0.00653737	0.00940717	1	0.00251358	0.987252	0	0.0550929	0.593201	0	-0.555626	0.000317804	0	0.195822	0.42541	0	0.152332	0.184546	0	0.118721	0.275323	0	0.142837	0.0596282	0	NA	NA	0
AGA	5.1613e-50	1.08124e-48	1	-0.729791	1.49605e-05	0	-2.92718	1.10929e-06	-1	-1.73756	7.33487e-13	-1	-0.617397	0.136666	0	-1.23764	3.24572e-05	-1	-0.990606	8.53262e-05	0	-1.44521	5.66382e-12	-1	-2.06059	9.17495e-18	-1
AGAP1	8.93276e-34	9.33787e-33	1	0.583614	5.98161e-05	0	1.82706	9.0206e-05	1	0.5371	6.91336e-08	0	0.333072	0.362933	0	1.39998	4.48977e-08	1	0.905497	1.90098e-08	0	0.448006	0.000122248	0	1.3301	2.99281e-09	1
AGAP2	8.75935e-07	2.15654e-06	1	0.159379	0.0490198	0	-0.0417857	0.119246	0	0.0897881	0.0982665	0	1.23882	0.00109477	1	0.132292	0.000734142	0	0.069374	0.499575	0	-0.134571	0.00501615	0	NA	NA	0
AGAP3	1.3507e-15	6.26558e-15	1	0.0162857	0.767321	0	NA	NA	0	-0.598521	1.56885e-06	0	NA	NA	0	-1.50536	7.35534e-13	-1	-0.153284	0.101242	0	NA	NA	0	NA	NA	0
AGBL3	0.00478741	0.00706155	1	-0.0721247	0.206637	0	-0.226256	0.112994	0	0.122771	0.0382369	0	-0.647597	0.378168	0	0.235251	0.00396957	0	-0.0201415	0.799404	0	0.0576514	0.138056	0	NA	NA	0
AGBL5	4.26377e-08	1.18794e-07	1	0.131668	0.00788967	0	0.0146643	0.846862	0	0.182431	0.00222519	0	-0.58479	0.0191887	0	-0.680559	4.04913e-05	0	0.133745	0.0944692	0	0.157849	0.0246275	0	NA	NA	0
AGER	0.00486967	0.00717262	1	0.179917	0.0394818	0	-0.0666443	0.073047	0	0.100798	0.0746577	0	-0.339067	0.109714	0	0.0957402	0.0356797	0	-0.0946323	0.429486	0	-0.0533693	0.419462	0	NA	NA	0
AGFG1	4.44424e-18	2.31826e-17	1	-0.229446	0.17305	0	0.490287	0.0244736	0	0.190919	0.00237465	0	0.613079	0.00231365	0	1.12345	0.000343203	1	0.512691	0.00213001	0	0.436503	1.92331e-06	0	0.467404	2.10721e-07	0
AGFG2	2.43098e-46	4.24599e-45	1	-0.408697	6.3189e-07	0	-2.02147	0.00285159	-1	-0.764402	3.6929e-09	0	-0.859305	0.00116302	0	-3.13626	1.67477e-08	-1	-0.494885	5.90886e-06	0	-1.1301	5.13787e-10	-1	-2.69604	4.53282e-15	-1
AGK	4.39728e-10	1.44323e-09	1	-0.219726	0.0422406	0	-0.107343	0.103998	0	-0.69336	1.05599e-07	0	-0.632305	0.00488613	0	0.0544702	0.0188873	0	-0.110789	0.485771	0	-0.214033	0.00330031	0	-0.144109	0.200305	0
AGL	0.00393648	0.00589752	1	0.0438934	0.850073	0	1.45052	0.0034262	1	0.110976	0.0221211	0	0.0950633	0.864014	0	0.254057	0.361995	0	0.265739	0.127223	0	0.0666917	0.696104	0	0.270455	0.0138586	0
AGMAT	3.31967e-32	3.24622e-31	1	0.769513	2.30666e-07	0	NA	NA	0	2.24305	4.2979e-18	1	NA	NA	0	1.88164	6.57949e-05	1	1.44831	4.96668e-09	1	NA	NA	0	NA	NA	0
AGMO	2.33963e-14	1.01757e-13	1	0.979205	1.14364e-05	0	NA	NA	0	0.640579	5.73291e-10	0	NA	NA	0	NA	NA	0	1.35391	0.00468391	1	NA	NA	0	NA	NA	0
AGO1	8.37026e-10	2.68689e-09	1	0.0853991	0.461865	0	0.08574	0.730857	0	-0.0972452	0.359294	0	-0.236696	0.211276	0	-1.04584	4.10453e-06	-1	0.500269	0.000607781	0	0.449913	3.63218e-06	0	NA	NA	0
AGO2	3.01349e-13	1.22431e-12	1	0.100966	0.369449	0	-0.0595371	0.0834402	0	0.460474	0.00124815	0	0.260572	0.145666	0	-1.26321	5.78824e-06	-1	0.3335	0.00171073	0	-0.408542	0.000301673	0	-0.440618	0.000142684	0
AGO3	1.31791e-05	2.85116e-05	1	-0.0835451	0.321854	0	-0.0298857	0.245805	0	0.128021	0.0262041	0	-0.120256	0.63285	0	0.716884	0.0527379	0	0.33538	0.014015	0	-0.213894	0.00537492	0	-0.31684	0.00125765	0
AGO4	1.09232e-05	2.38284e-05	1	0.102682	0.351637	0	-0.0631071	0.0607756	0	-0.136255	0.0630567	0	-0.522045	0.0335638	0	-0.868654	4.3662e-06	0	0.179197	0.224983	0	0.0356272	0.666631	0	NA	NA	0
AGPAT1	1.025e-38	1.29406e-37	1	0.503981	7.71413e-06	0	0.598704	0.04304	0	0.421329	6.61073e-07	0	0.149634	0.506544	0	0.801897	7.45396e-07	0	0.955081	8.6939e-11	0	1.10248	3.83845e-13	1	1.0606	7.90475e-08	1
AGPAT2	9.87173e-11	3.408e-10	1	0.123084	0.42485	0	1.76016	0.00348943	1	0.511945	0.000268377	0	0.647509	0.030743	0	-0.211015	0.20217	0	0.323851	0.0793592	0	0.331672	0.00484714	0	0.911779	2.38307e-06	0
AGPAT3	4.3969e-10	1.44323e-09	1	-0.0388927	0.578567	0	0.0554671	0.590773	0	-0.384574	0.00102589	0	-0.193624	0.422362	0	-0.995342	2.50986e-05	0	-0.038554	0.663587	0	-0.241185	0.00128888	0	-0.615348	4.3238e-06	0
AGPAT4	2.97764e-05	6.16982e-05	1	-0.0609462	0.465896	0	-0.03885	0.116233	0	0.220569	0.122041	0	1.57487	0.0288427	1	-1.42742	8.65425e-06	-1	-0.0482137	0.796599	0	-0.254728	0.0845959	0	NA	NA	0
AGPAT5	3.10434e-07	7.95959e-07	1	0.156101	0.141978	0	0.486057	0.0424429	0	0.292617	0.0342426	0	0.093385	0.746412	0	0.587783	0.000540431	0	0.240274	0.12953	0	0.188836	0.120002	0	0.478398	3.69654e-05	0
AGPS	1.7652e-07	4.64155e-07	1	0.370305	0.0562866	0	1.00869	0.00229749	1	NA	NA	0	0.185747	0.434214	0	0.768971	0.00226071	0	0.453842	0.0238033	0	-0.303792	0.0206045	0	0.530354	0.00249505	0
AGR2	5.84323e-138	6.42971e-135	1	5.33682	2.87775e-25	1	8.21535	3.2144e-08	1	6.19332	3.55125e-27	1	5.38792	9.00414e-05	1	8.81233	2.75471e-28	1	7.04386	8.17547e-17	1	4.9099	5.40512e-16	1	9.48346	1.28483e-30	1
AGR3	2.56848e-83	3.44226e-81	1	1.97407	8.98459e-10	1	NA	NA	0	5.64108	8.76063e-35	1	NA	NA	0	9.54919	9.12238e-32	1	4.89374	2.47826e-15	1	NA	NA	0	NA	NA	0
AGRN	6.95923e-28	5.68568e-27	1	0.369183	4.31456e-06	0	1.03132	0.00998569	1	0.69829	6.60719e-05	0	0.501514	0.0197034	0	0.66508	0.000915898	0	0.762034	6.23964e-05	0	0.669906	1.08119e-10	0	0.86928	2.85184e-07	0
AGT	2.67869e-23	1.80017e-22	1	-0.0293823	0.717768	0	0.408159	0.0527837	0	0.798329	2.70498e-07	0	0.928611	0.0177781	0	1.56418	1.1954e-06	1	0.536579	0.00041145	0	0.717533	1.05375e-07	0	1.16324	1.10323e-06	1
AGTPBP1	2.16963e-05	4.58325e-05	1	-0.0789059	0.501379	0	0.0458171	0.776277	0	-0.215164	0.0487896	0	-0.0290481	0.930996	0	-0.0473101	0.8116	0	-0.0549467	0.690911	0	-0.296538	0.000407112	0	-0.524891	3.19237e-06	0
AGTR1	6.26226e-05	0.000123865	1	-0.271822	0.00100938	0	-0.05219	0.245523	0	0.119469	0.0308086	0	-0.389686	0.318144	0	0.131622	0.0598034	0	-0.296014	0.00329112	0	-0.0241592	0.629422	0	NA	NA	0
AGTR2	0.00107783	0.00176822	1	-0.171295	0.0863881	0	-0.0347486	0.158538	0	0.126312	0.0647759	0	0.579474	0.247683	0	0.0669512	0.00482092	0	-0.102834	0.283415	0	-0.110403	0.053172	0	NA	NA	0
AGTRAP	4.66284e-15	2.10462e-14	1	-0.421943	1.12465e-08	0	NA	NA	0	-0.5849	0.000118528	0	NA	NA	0	-1.54328	4.62548e-07	-1	-0.077754	0.549241	0	NA	NA	0	NA	NA	0
AGXT	1.75749e-08	5.06673e-08	1	0.0542784	0.555525	0	-0.06903	0.0960619	0	0.570152	2.17242e-07	0	-0.222295	0.567415	0	0.116407	0.0278118	0	-0.160455	0.133366	0	-0.236203	0.000372751	0	NA	NA	0
AHCY	2.97318e-09	9.15873e-09	1	NA	NA	0	-0.521087	0.268631	0	-0.817019	5.75606e-06	0	-0.455885	0.077579	0	-0.703414	0.00109067	0	NA	NA	0	-0.484769	0.033816	0	-0.445171	0.00192233	0
AHCYL1	7.15387e-14	3.02826e-13	1	-0.316819	0.0463451	0	0.172784	0.284969	0	-0.163738	0.178152	0	0.287577	0.324807	0	0.877548	1.54665e-07	0	0.409796	1.58941e-05	0	0.42636	4.21464e-05	0	0.20287	0.00565034	0
AHCYL2	1.63335e-62	6.39486e-61	1	1.45607	9.18736e-07	1	3.19982	8.01202e-08	1	1.79014	3.09306e-12	1	0.903366	0.0555488	0	2.95392	5.04529e-08	1	2.01136	2.08876e-09	1	1.31405	2.19776e-10	1	3.1215	6.6428e-23	1
AHDC1	2.86002e-30	2.56849e-29	1	-0.325543	7.04264e-06	0	-0.511266	0.00189516	0	-1.72025	2.40355e-15	-1	-0.697844	0.048958	0	-0.0683248	0.507288	0	-0.72098	1.58125e-06	0	-0.842041	3.19351e-09	0	NA	NA	0
AHI1	1.82254e-33	1.87981e-32	1	0.682331	3.716e-05	0	0.117946	0.0468636	0	0.886986	9.5917e-09	0	-1.20133	0.0274361	-1	0.48987	0.00372926	0	1.15519	7.9931e-10	1	1.05612	1.17403e-10	1	0.915303	5.67299e-07	0
AHNAK	3.72818e-61	1.35321e-59	1	-0.890418	1.38198e-05	0	-4.53094	1.04648e-07	-1	-2.49711	3.08614e-15	-1	-1.64136	4.6278e-05	-1	-3.02716	1.08883e-08	-1	-0.70755	1.47155e-06	0	-1.62159	5.56583e-10	-1	-3.2858	2.75984e-19	-1
AHNAK2	7.30417e-66	3.44714e-64	1	-2.47858	5.76649e-11	-1	-5.16081	1.82818e-05	-1	-3.58886	8.4434e-17	-1	-0.906205	0.0111124	0	-3.61667	9.34567e-09	-1	-3.14444	6.42069e-12	-1	-2.47153	8.41603e-09	-1	-5.50417	1.26259e-17	-1
AHR	4.76263e-48	9.05202e-47	1	0.666872	0.00484818	0	1.63452	2.99103e-05	1	0.377	0.00624298	0	2.25878	0.00262589	1	2.25073	5.4554e-10	1	1.02014	2.21438e-05	1	0.972332	2.85978e-09	0	2.30573	3.42435e-25	1
AHRR	3.32517e-05	6.84245e-05	1	0.000450123	0.994628	0	NA	NA	0	0.0281024	0.649553	0	NA	NA	0	-1.0866	2.814e-05	-1	-0.323308	0.00179171	0	NA	NA	0	NA	NA	0
AHSA1	8.11721e-06	1.79641e-05	1	0.401774	1.82356e-05	0	0.303369	0.151293	0	0.314264	0.0349633	0	0.244581	0.272513	0	-0.687479	0.00154465	0	0.0144683	0.92922	0	0.0598138	0.532835	0	NA	NA	0
AHSA2	1.63526e-08	4.72804e-08	1	0.40455	0.00810217	0	0.160306	0.431274	0	0.0677595	0.659171	0	0.231475	0.72336	0	-0.966784	0.0315939	0	0.734326	0.000497462	0	0.530171	0.000347584	0	0.859805	0.000127951	0
AHSG	6.13627e-06	1.37651e-05	1	-0.159753	0.0799833	0	-0.29015	0.0204591	0	-0.0525714	0.398679	0	-1.44782	0.0431986	-1	-0.262525	0.0393783	0	-0.147624	0.0870258	0	-0.288801	0.000144714	0	NA	NA	0
AIDA	1.61692e-09	5.08881e-09	1	-0.303951	0.00183493	0	-0.551756	0.0630266	0	-0.622843	7.48665e-06	0	-0.490962	0.273109	0	-0.356483	0.0115867	0	-0.0388035	0.703366	0	-0.604917	0.000264637	0	NA	NA	0
AIF1	3.15785e-08	8.89774e-08	1	0.214704	0.0102811	0	-0.10396	0.0414315	0	-0.300638	0.0412993	0	0.534674	0.270122	0	-0.351181	0.0136903	0	-0.400154	0.0178005	0	-0.474766	4.93284e-05	0	0.17133	0.0463634	0
AIF1L	5.27621e-45	8.69264e-44	1	-1.72923	3.0472e-12	-1	NA	NA	0	-4.04515	4.54437e-17	-1	NA	NA	0	-6.20382	1.17265e-10	-1	-3.40252	1.26805e-12	-1	NA	NA	0	NA	NA	0
AIFM1	1.69095e-38	2.09933e-37	1	0.863765	4.65062e-06	0	2.16289	2.42066e-06	1	0.811283	3.67455e-09	0	0.0665024	0.716194	0	0.621644	0.034624	0	0.840084	2.98808e-06	0	0.885482	1.74221e-07	0	1.24034	6.98082e-16	1
AIFM2	2.56e-05	5.35005e-05	1	-0.164685	0.0752526	0	NA	NA	0	0.0079	0.931123	0	NA	NA	0	-1.78909	2.43819e-05	-1	-0.400911	0.0139549	0	NA	NA	0	NA	NA	0
AIG1	1.4427e-28	1.21232e-27	1	-0.721895	1.06825e-07	0	NA	NA	0	-0.894974	7.18436e-12	0	NA	NA	0	-1.40511	1.94195e-10	-1	-1.14068	1.30587e-05	-1	NA	NA	0	NA	NA	0
AIM2	1.29942e-11	4.76866e-11	1	-0.448512	1.26784e-05	0	-0.0474686	0.278685	0	-0.478298	0.000299444	0	0.0193851	0.958131	0	-1.78557	3.28374e-05	-1	-0.26225	0.0356011	0	-0.503038	0.00144383	0	NA	NA	0
AIMP1	2.1808e-08	6.24232e-08	1	0.00585456	0.928897	0	0.648011	0.0401684	0	-0.440652	0.000208772	0	0.208334	0.497497	0	0.674525	0.00019305	0	0.00985725	0.918277	0	-0.197272	0.0841543	0	0.389316	2.88389e-05	0
AIP	7.68517e-11	2.67478e-10	1	0.254639	0.00296716	0	0.165321	0.204215	0	0.100167	0.378954	0	-0.20609	0.470303	0	-0.538907	0.0121599	0	0.183131	0.108637	0	0.321921	5.39868e-05	0	0.50812	2.17925e-07	0
AJAP1	0.000239822	0.000435769	1	-0.265605	0.0067387	0	-0.0481829	0.0728681	0	0.118774	0.0524421	0	0.642039	0.160167	0	0.0141086	0.13818	0	-0.244793	0.0567934	0	-0.116141	0.0584293	0	NA	NA	0
AJUBA	6.33352e-42	9.04473e-41	1	-0.761175	8.28459e-09	0	NA	NA	0	-1.50551	1.48023e-15	-1	NA	NA	0	-3.18469	1.24094e-15	-1	-1.35731	1.97517e-09	-1	NA	NA	0	NA	NA	0
AK1	1.77553e-06	4.21878e-06	1	0.274904	0.00847851	0	-0.0736029	0.0511778	0	0.989286	9.54376e-06	0	0.659707	0.101982	0	0.203466	0.26011	0	0.352798	0.12876	0	0.0829892	0.200611	0	NA	NA	0
AK2	1.06145e-09	3.38548e-09	1	0.225147	0.0976178	0	0.54721	0.0124709	0	0.206938	0.0508954	0	0.693459	0.061289	0	-0.378088	0.00263099	0	0.462907	0.000305013	0	0.272044	0.000418172	0	-0.206665	0.0314918	0
AK3	5.38309e-05	0.000107554	1	-0.30284	0.00951825	0	NA	NA	0	-0.239879	0.0795857	0	NA	NA	0	-0.632965	0.00248592	0	-0.240795	0.0308223	0	NA	NA	0	NA	NA	0
AK5	4.2211e-06	9.6438e-06	1	-0.239656	0.00298767	0	-0.0714957	0.176516	0	0.309755	0.000265335	0	-0.410995	0.490146	0	0.0327815	0.070128	0	-0.255237	0.00278176	0	-0.0376835	0.64389	0	NA	NA	0
AK6	2.34483e-05	4.92697e-05	1	NA	NA	0	0.721351	0.00623783	0	NA	NA	0	0.190145	0.553402	0	0.244799	0.154558	0	0.098728	0.546242	0	-0.0133521	0.867964	0	0.414889	1.90828e-06	0
AK7	3.16417e-05	6.53043e-05	1	0.141934	0.0228599	0	NA	NA	0	-0.15425	0.039973	0	NA	NA	0	0.470565	0.00387295	0	0.372338	0.00867414	0	NA	NA	0	NA	NA	0
AK8	0.00383283	0.00575296	1	-0.20847	0.00866925	0	NA	NA	0	0.0279143	0.690779	0	NA	NA	0	0.0886313	0.237815	0	-0.282382	0.00844124	0	NA	NA	0	NA	NA	0
AK9	3.69446e-10	1.22119e-09	1	0.154706	0.00222775	0	NA	NA	0	0.294281	4.84467e-06	0	NA	NA	0	1.23559	0.000610891	1	0.369469	0.0109749	0	NA	NA	0	NA	NA	0
AKAP1	4.07065e-69	2.28164e-67	1	1.05841	3.18684e-07	1	2.09507	2.82668e-10	1	0.753771	1.21161e-07	0	0.403247	0.338383	0	1.63589	7.05202e-15	1	1.65033	1.17499e-10	1	1.33618	1.07387e-13	1	2.15475	7.9348e-21	1
AKAP10	0.000103669	0.000198027	1	0.194344	0.160958	0	-0.148874	0.0115216	0	0.0415548	0.529164	0	-0.217608	0.410749	0	0.321547	0.00226124	0	-0.0460067	0.589654	0	-0.182384	0.017777	0	-0.274858	0.0117311	0
AKAP12	1.71745e-30	1.55507e-29	1	0.263534	0.000628618	0	0.0407657	0.21999	0	0.391743	3.78162e-07	0	0.158432	0.797322	0	2.70728	7.48392e-08	1	0.375742	0.146316	0	1.3776	2.42973e-08	1	2.76343	1.32092e-14	1
AKAP13	2.65746e-26	2.02182e-25	1	0.2175	0.205803	0	0.92563	0.0230746	0	-0.749305	4.30577e-08	0	0.547885	0.0590519	0	2.05965	3.17177e-08	1	0.596541	6.19512e-05	0	0.831211	2.06665e-05	0	0.930335	1.07056e-08	0
AKAP14	9.02963e-05	0.000174089	1	0.171684	0.018087	0	NA	NA	0	0.189879	0.00393567	0	NA	NA	0	0.449157	0.00654551	0	-0.126073	0.23261	0	NA	NA	0	NA	NA	0
AKAP4	0.00676589	0.00971195	1	-0.0159948	0.896184	0	-0.0637043	0.0979718	0	0.164202	0.0177567	0	-0.883482	0.0294596	0	0.0586811	0.103559	0	-0.13053	0.0856484	0	-0.0243482	0.621387	0	NA	NA	0
AKAP5	0.000108181	0.000206156	1	0.040432	0.683118	0	-0.335724	0.00765752	0	0.0519881	0.387154	0	-1.05059	0.0728579	0	0.598962	0.000644547	0	0.566061	0.00669157	0	0.000552925	0.992806	0	NA	NA	0
AKAP6	3.68161e-11	1.30926e-10	1	-0.436148	3.25252e-06	0	-0.126996	0.0582298	0	0.126629	0.0214521	0	-0.516111	0.0306007	0	0.0113814	0.209073	0	-0.972411	5.61979e-06	0	-0.115668	0.0395878	0	NA	NA	0
AKAP7	1.01558e-31	9.69976e-31	1	0.129347	0.0948212	0	1.99919	1.03521e-06	1	1.44351	2.48412e-10	1	0.676953	0.247206	0	1.47651	0.00214802	1	0.548757	0.00168199	0	0.691262	0.00021819	0	2.85805	1.45365e-15	1
AKAP8	3.34897e-10	1.11103e-09	1	0.11214	0.0530597	0	0.220397	0.343546	0	0.0912286	0.398345	0	0.157922	0.397348	0	-1.16174	4.08909e-08	-1	0.332647	0.000128972	0	0.218372	0.005133	0	NA	NA	0
AKAP8L	2.29184e-20	1.33842e-19	1	0.282315	0.00169515	0	-0.266751	0.0237389	0	0.668393	1.42901e-08	0	-0.321358	0.181918	0	-1.28401	9.12916e-07	-1	0.23367	0.00424267	0	0.679166	5.55079e-07	0	NA	NA	0
AKAP9	1.21802e-05	2.6449e-05	1	0.0956932	0.617284	0	1.0532	0.00798274	1	NA	NA	0	-1.61584	0.00882594	-1	0.034188	0.0275179	0	0.260019	0.00509219	0	-0.273182	0.0229337	0	-0.273179	0.244401	0
AKIP1	2.26689e-29	1.97639e-28	1	-0.359608	0.000402018	0	-0.291523	0.0222346	0	-0.843857	1.51493e-06	0	-0.161699	0.491557	0	-1.50664	5.28769e-12	-1	-0.528398	0.000804626	0	-0.418162	4.53487e-05	0	-0.76648	1.86549e-09	0
AKIRIN1	5.07724e-05	0.00010191	1	-0.373367	0.00553309	0	0.183604	0.195043	0	0.148362	0.0341963	0	0.900486	0.13461	0	0.510629	0.0118201	0	0.111769	0.0992957	0	0.062252	0.661213	0	0.253655	0.0107379	0
AKIRIN2	2.25186e-31	2.11689e-30	1	-0.814564	1.32819e-05	0	NA	NA	0	-1.52505	3.38549e-17	-1	NA	NA	0	-2.32434	1.40377e-10	-1	-0.854864	3.73717e-05	0	NA	NA	0	NA	NA	0
AKNA	8.87172e-12	3.28984e-11	1	0.0886406	0.267424	0	NA	NA	0	1.0507	2.97777e-12	1	NA	NA	0	0.678698	0.0103071	0	0.16836	0.14639	0	NA	NA	0	NA	NA	0
AKNAD1	6.25456e-05	0.000123736	1	-0.238651	0.018701	0	NA	NA	0	0.104179	0.0384492	0	NA	NA	0	0.0929165	0.00198602	0	-0.187717	0.0486943	0	NA	NA	0	NA	NA	0
AKR1A1	2.87101e-05	5.96247e-05	1	-0.0616109	0.754562	0	0.754297	0.000828313	0	-0.141286	0.336431	0	-0.173038	0.538367	0	-0.146653	0.220149	0	0.0085945	0.952661	0	0.216145	0.0058897	0	0.258732	0.000135058	0
AKR1B1	1.55533e-12	6.04859e-12	1	NA	NA	0	0.520474	0.0933632	0	-0.135257	0.437398	0	0.130469	0.678137	0	0.228644	0.321564	0	NA	NA	0	0.594817	2.90077e-07	0	1.1389	5.42511e-10	1
AKR1B10	2.88398e-06	6.70993e-06	1	1.46947	4.93376e-05	1	NA	NA	0	NA	NA	0	NA	NA	0	NA	NA	0	1.34584	0.00352908	1	NA	NA	0	NA	NA	0
AKR1C2	3.36204e-22	2.14561e-21	1	-0.648329	0.00370331	0	1.49653	0.000902898	1	0.124826	0.0351903	0	0.61222	0.0889166	0	1.5171	4.57584e-07	1	-0.918583	0.00583926	0	1.23333	1.06006e-06	1	0.97924	5.76252e-09	0
AKR1C3	2.97725e-21	1.81579e-20	1	1.80926	2.2786e-08	1	NA	NA	0	2.0647	2.66235e-11	1	NA	NA	0	NA	NA	0	1.81297	3.1733e-06	1	NA	NA	0	NA	NA	0
AKR1C4	2.12825e-29	1.85784e-28	1	0.230111	0.00713704	0	0.276974	0.160492	0	1.44484	8.89197e-15	1	0.869	0.0839381	0	0.458809	7.85225e-05	0	0.794475	2.22533e-05	0	0.584663	1.52594e-06	0	1.09108	9.81487e-07	1
AKR1C6P	0.00696487	0.0099777	1	-0.333716	0.00524877	0	NA	NA	0	0.153226	0.00797052	0	NA	NA	0	0.00934339	0.806949	0	-0.030191	0.787787	0	NA	NA	0	NA	NA	0
AKR1E2	0.0017264	0.00274457	1	0.0780194	0.393281	0	NA	NA	0	0.128945	0.0165542	0	NA	NA	0	0.204139	0.0752076	0	1.05915	0.00870721	1	NA	NA	0	NA	NA	0
AKR7A2	8.93654e-08	2.41359e-07	1	0.123089	0.312261	0	1.124	0.0034894	1	-0.417714	0.0117976	0	-0.377334	0.199506	0	-0.315799	0.0774468	0	0.392036	0.00213908	0	0.0325441	0.756513	0	0.575147	3.05034e-05	0
AKR7A2P1	1.23178e-12	4.819e-12	1	0.611869	3.84527e-09	0	NA	NA	0	0.15711	0.00388895	0	NA	NA	0	NA	NA	0	0.665643	0.000135677	0	NA	NA	0	NA	NA	0
AKR7L	3.85377e-43	5.92868e-42	1	1.27942	1.99357e-09	1	NA	NA	0	2.57295	3.32555e-28	1	NA	NA	0	NA	NA	0	2.06205	1.00929e-10	1	NA	NA	0	NA	NA	0
AKT1	3.7428e-22	2.38206e-21	1	0.461197	0.00174172	0	0.526969	0.216411	0	0.30746	0.00382129	0	0.237301	0.332471	0	0.425985	0.00913081	0	0.680305	9.58942e-07	0	0.732235	8.99831e-10	0	0.812675	5.09734e-08	0
AKT2	1.76083e-11	6.39236e-11	1	-0.391663	0.0018285	0	-0.0400686	0.152156	0	-0.0938929	0.125393	0	-0.738789	0.00930549	0	-0.755521	2.18532e-08	0	-0.16685	0.0387676	0	-0.139403	0.00887015	0	NA	NA	0
AKT3	2.74172e-08	7.77131e-08	1	0.0379729	0.609276	0	-0.109601	0.15799	0	0.1475	0.0200183	0	-0.209789	0.33428	0	0.912864	0.00394582	0	0.117391	0.643522	0	0.559606	0.000291996	0	1.11355	4.64667e-06	1
AKTIP	1.28254e-60	4.48395e-59	1	-0.724233	1.32002e-07	0	-1.20646	1.07311e-06	-1	-1.5385	1.00788e-16	-1	-0.856294	0.032349	0	-1.55492	1.31194e-11	-1	-1.49376	2.19948e-07	-1	-0.660723	5.33604e-08	0	-1.23897	2.59591e-17	-1
ALAD	8.46317e-31	7.78098e-30	1	0.209643	0.01129	0	-0.28203	0.146605	0	-1.11658	1.07856e-07	-1	-0.603851	0.0368668	0	-2.06282	8.18088e-10	-1	-0.304098	0.0030585	0	-0.618923	3.97211e-07	0	-1.02077	1.04229e-11	-1
ALAS1	2.1266e-17	1.07315e-16	1	0.196488	0.206087	0	0.798599	0.00145731	0	0.119726	0.0637202	0	0.309499	0.196734	0	0.232199	0.237678	0	0.790515	2.41797e-06	0	0.430173	0.000629592	0	0.849422	2.97245e-11	0
ALB	0.00203731	0.00320184	1	-0.204814	0.0309265	0	-0.1326	0.0566406	0	0.0761833	0.342068	0	0.391614	0.280385	0	0.349134	0.0145171	0	-0.00524075	0.965645	0	0.400156	0.0172609	0	NA	NA	0
ALCAM	1.26232e-44	2.04426e-43	1	0.775252	3.73595e-05	0	2.65767	6.54537e-06	1	1.20682	6.14202e-06	1	1.785	0.0160945	1	2.7882	6.90003e-09	1	0.949236	0.00152484	0	1.873	3.40629e-10	1	2.4957	1.33946e-18	1
ALDH16A1	0.00418555	0.00623627	1	0.141618	0.0163555	0	NA	NA	0	0.141845	0.246135	0	NA	NA	0	-0.356762	0.0463097	0	0.131817	0.0724157	0	NA	NA	0	NA	NA	0
ALDH18A1	9.40878e-52	2.122e-50	1	0.977764	1.93351e-05	0	2.10493	5.27355e-08	1	NA	NA	0	0.337722	0.160492	0	1.60422	2.56698e-11	1	1.51469	4.39157e-10	1	0.890355	1.76107e-07	0	1.90319	2.58114e-22	1
ALDH1A1	1.99452e-42	2.93865e-41	1	1.48705	1.7555e-06	1	5.24637	4.49302e-08	1	NA	NA	0	0.971674	0.216266	0	4.47448	6.17506e-07	1	3.22354	1.19008e-07	1	2.8496	7.80465e-12	1	3.86326	5.13191e-14	1
ALDH1A2	2.61341e-11	9.39774e-11	1	0.00704191	0.93237	0	-0.0295857	0.180745	0	1.1907	1.23743e-10	1	-0.513169	0.171719	0	0.79573	0.127737	0	0.205878	0.227968	0	0.521908	3.71226e-05	0	NA	NA	0
ALDH1A3	2.38299e-57	6.92924e-56	1	-0.967115	1.55119e-08	0	-4.77417	7.32001e-08	-1	-2.87099	3.74709e-13	-1	0.302734	0.444474	0	-3.75001	1.61269e-10	-1	-1.6704	2.17524e-08	-1	-2.22092	2.33371e-10	-1	-3.91301	3.11079e-14	-1
ALDH1B1	8.35737e-23	5.47392e-22	1	0.663514	1.39297e-06	0	-0.173301	0.0543555	0	1.07077	1.94564e-10	1	-0.332284	0.466875	0	1.21412	1.27167e-06	1	1.15377	1.18052e-05	1	0.220308	0.00460451	0	NA	NA	0
ALDH1L1	4.54864e-07	1.15173e-06	1	-0.00302256	0.972283	0	-0.0552243	0.0549286	0	-0.63796	0.0181438	0	-0.664664	0.0401188	0	-0.788197	0.0172415	0	0.0462755	0.860954	0	-0.657693	2.84665e-06	0	-0.407103	0.0475488	0
ALDH1L2	1.45802e-08	4.23256e-08	1	0.0806812	0.389471	0	NA	NA	0	0.460819	6.37483e-06	0	NA	NA	0	1.49123	0.000293998	1	0.694383	0.00595616	0	NA	NA	0	NA	NA	0
ALDH2	1.7845e-30	1.61439e-29	1	0.59314	0.00998861	0	1.27492	0.000135391	1	0.514483	0.00189908	0	-0.230086	0.474019	0	0.384043	0.0422664	0	1.08707	1.07578e-06	1	0.905939	1.20549e-09	0	1.19605	2.28893e-15	1
ALDH3A1	3.30273e-40	4.42346e-39	1	-1.65504	1.01143e-11	-1	-4.58492	7.35997e-05	-1	-2.91633	2.84207e-13	-1	-1.23571	0.177794	0	-2.28466	0.00198954	-1	-1.73295	1.44847e-09	-1	-0.616091	0.0335087	0	-2.83394	1.55192e-09	-1
ALDH3A2	7.94196e-45	1.29518e-43	1	-0.980597	8.31897e-08	0	-1.28198	5.95458e-05	-1	-1.26889	4.15467e-09	-1	-0.954199	0.0125757	0	-0.823267	0.000191505	0	-0.899083	4.6625e-06	0	-0.795057	6.54973e-08	0	-1.3494	4.69564e-18	-1
ALDH3B1	4.46991e-28	3.68794e-27	1	0.246183	0.00227127	0	1.34221	4.27735e-07	1	1.04386	1.09806e-05	1	-0.123966	0.523596	0	0.66795	0.013518	0	0.432415	0.000210879	0	0.756355	1.42825e-07	0	1.35345	2.68475e-11	1
ALDH3B2	1.17231e-74	9.72602e-73	1	-2.15403	1.07907e-11	-1	-5.13737	1.3061e-07	-1	-4.78039	2.15226e-17	-1	-1.01285	0.283662	0	-6.17364	2.19833e-12	-1	-2.96093	2.90595e-14	-1	-2.89146	1.41542e-10	-1	-6.38307	5.97389e-17	-1
ALDH4A1	1.39444e-54	3.52948e-53	1	-0.258758	0.00333042	0	-1.4285	0.0159665	-1	-1.71521	6.03426e-18	-1	-1.13242	0.00313769	-1	-1.411	1.66138e-12	-1	-0.774272	6.21344e-07	0	-0.438012	1.1554e-06	0	-2.74268	3.17242e-18	-1
ALDH5A1	1.11502e-05	2.43033e-05	1	-0.107855	0.102786	0	-0.0399029	0.103865	0	-0.55091	0.000797956	0	-0.564399	0.0112423	0	0.298591	0.274068	0	0.0540802	0.58939	0	-0.153298	0.0403833	0	-0.51346	0.00837576	0
ALDH6A1	3.22785e-12	1.23125e-11	1	0.5963	1.58515e-06	0	0.26995	0.0215424	0	-0.30464	0.0356702	0	-0.609718	0.131452	0	1.05868	0.0103625	1	0.295239	0.0400421	0	0.65634	1.31907e-05	0	0.395398	0.044115	0
ALDH7A1	9.44641e-05	0.000181672	1	NA	NA	0	-0.243676	0.0575054	0	-0.594405	0.00118895	0	-0.0208837	0.970816	0	-0.319639	0.0230094	0	NA	NA	0	-0.19733	0.0115379	0	NA	NA	0
ALDH9A1	2.18685e-71	1.45144e-69	1	-1.5754	5.14586e-10	-1	-1.97846	1.57774e-05	-1	-1.6759	1.06599e-14	-1	-0.796117	0.0219761	0	-1.62802	5.3303e-11	-1	-1.78487	1.43918e-11	-1	-1.08311	4.87835e-09	-1	-1.78278	1.61027e-24	-1
ALDOA	3.30528e-17	1.64941e-16	1	-0.959585	3.09249e-10	0	NA	NA	0	-1.09	6.33997e-09	-1	NA	NA	0	NA	NA	0	-0.344646	0.0159897	0	NA	NA	0	NA	NA	0
ALDOB	9.58227e-71	6.08925e-69	1	3.01971	4.50694e-09	1	7.16256	4.20811e-08	1	5.02644	7.64422e-22	1	5.10437	0.000309013	1	6.4829	4.25362e-12	1	2.80289	0.00118547	1	3.35436	1.7481e-08	1	8.93284	1.34514e-20	1
ALDOC	7.24125e-23	4.75928e-22	1	-0.373954	0.00578985	0	-0.273601	0.246129	0	-1.37601	7.21215e-09	-1	-1.09897	0.00348269	-1	-1.95541	9.64939e-08	-1	-0.831845	0.000103467	0	-0.116489	0.408707	0	-0.893302	2.13865e-07	0
ALG1	2.82914e-13	1.1521e-12	1	0.0637495	0.456772	0	NA	NA	0	0.272757	0.00202896	0	NA	NA	0	1.36846	4.34942e-07	1	0.859918	7.02952e-08	0	NA	NA	0	NA	NA	0
ALG12	7.2805e-08	1.9799e-07	1	0.210554	0.0113937	0	-0.158554	0.0288079	0	0.224876	0.000262164	0	0.230909	0.346781	0	0.670378	0.00124164	0	0.330446	0.00279223	0	0.0374421	0.501652	0	NA	NA	0
ALG13	7.01053e-12	2.62105e-11	1	0.359764	0.000232285	0	0.921596	0.00553743	0	-0.382881	0.0121047	0	0.173375	0.379994	0	1.34711	0.000825696	1	0.638814	0.000977509	0	0.411432	0.00056131	0	0.299943	0.0360853	0
ALG2	0.00191551	0.00302314	1	0.0732156	0.489584	0	NA	NA	0	0.118414	0.0661317	0	NA	NA	0	0.592557	0.00499234	0	0.234193	0.0301509	0	NA	NA	0	NA	NA	0
ALG5	5.68389e-27	4.44569e-26	1	0.00225912	0.982401	0	1.54469	8.32794e-06	1	0.471529	0.000391317	0	0.316407	0.0771108	0	0.999655	9.48419e-08	0	0.356355	0.0111764	0	0.629221	3.18044e-07	0	0.979605	1.1707e-11	0
ALG6	3.81126e-06	8.75146e-06	1	-0.198238	0.0428136	0	-0.0133229	0.932208	0	-0.264814	0.0447871	0	0.164864	0.441885	0	-0.588165	0.0184519	0	-0.250061	0.103202	0	-0.123325	0.322085	0	-0.54953	2.57898e-06	0
ALKAL2	0.000528843	0.000912481	1	NA	NA	0	NA	NA	0	0.2261	0.00425542	0	NA	NA	0	0.855835	0.0113629	0	NA	NA	0	NA	NA	0	NA	NA	0
ALKBH3	5.23685e-10	1.707e-09	1	0.235876	0.000628238	0	NA	NA	0	-0.677867	3.31644e-06	0	NA	NA	0	-0.828523	0.000401188	0	-0.217731	0.127359	0	NA	NA	0	NA	NA	0
ALKBH5	0.00252865	0.00391082	1	0.0814614	0.298208	0	NA	NA	0	-0.0389286	0.772314	0	NA	NA	0	1.01818	0.00072278	1	0.210092	0.041932	0	NA	NA	0	NA	NA	0
ALKBH7	7.27114e-08	1.97785e-07	1	0.480239	3.26202e-05	0	NA	NA	0	-0.504648	0.000879089	0	NA	NA	0	0.106338	0.0359856	0	-0.245726	0.0258348	0	NA	NA	0	NA	NA	0
ALKBH8	0.000942433	0.00156488	1	-0.087862	0.1464	0	NA	NA	0	-0.138838	0.171464	0	NA	NA	0	-0.750474	0.00129503	0	-0.254042	0.0606083	0	NA	NA	0	NA	NA	0
ALLC	0.00323246	0.00491463	1	-0.119792	0.0848567	0	-0.0929114	0.235581	0	0.0692143	0.181989	0	-0.954784	0.0152068	0	-0.0193961	0.381254	0	-0.128099	0.133841	0	-0.14802	0.0287672	0	NA	NA	0
ALMS1	9.78461e-08	2.63041e-07	1	0.320965	0.00112256	0	0.0771571	0.140711	0	NA	NA	0	0.343914	0.261658	0	0.909124	0.00167762	0	0.522973	0.00143875	0	0.351064	0.00543556	0	NA	NA	0
ALOX12	2.48245e-51	5.50961e-50	1	-2.44845	5.49106e-09	-1	-5.76995	1.48243e-05	-1	-4.18679	1.84257e-14	-1	-1.37441	0.226845	0	-4.81795	6.35102e-07	-1	-4.26807	1.47975e-09	-1	-3.22781	3.1731e-08	-1	-5.68339	9.69948e-13	-1
ALOX12B	0.000368066	0.000649929	1	-0.266489	0.16957	0	-0.27408	0.204966	0	-0.5688	0.0130562	0	1.23467	0.175868	0	-1.14691	0.0292557	-1	-1.09631	0.0123152	-1	-0.564611	0.119709	0	NA	NA	0
ALOX12P2	1.183e-06	2.8686e-06	1	-0.335449	0.00073621	0	-0.0555086	0.0409994	0	NA	NA	0	0.404252	0.213934	0	0.0184833	0.336594	0	-0.602387	0.000130867	0	-0.176623	0.0397573	0	NA	NA	0
ALOX15B	1.03246e-69	6.04641e-68	1	-0.976494	1.07433e-08	0	-1.09879	0.0768467	0	-2.06691	7.13312e-14	-1	-0.910288	0.0591602	0	-2.98859	4.03909e-10	-1	-1.25246	6.26147e-08	-1	-1.85408	2.12486e-12	-1	-4.30996	3.34934e-30	-1
ALOX5	2.04385e-30	1.84423e-29	1	-0.619609	5.24509e-06	0	-1.7776	0.000186057	-1	-1.31285	1.53105e-07	-1	-0.241113	0.455296	0	-1.57735	4.35442e-06	-1	-0.542224	1.57262e-05	0	-0.460057	5.6061e-09	0	-1.33107	6.77329e-06	-1
ALOX5AP	4.05338e-21	2.4535e-20	1	-0.808359	7.22311e-06	0	-0.666354	0.0293767	0	-1.4253	4.3788e-09	-1	-0.104382	0.701824	0	-0.334509	0.0768641	0	-0.806614	3.71801e-05	0	-0.872987	5.35797e-07	0	-0.777147	0.00271256	0
ALPI	3.26365e-07	8.34674e-07	1	0.398932	0.0011456	0	-0.0277129	0.203801	0	0.376871	2.62351e-05	0	0.495322	0.403618	0	0.133394	0.192452	0	0.102623	0.445548	0	-0.228621	0.00157688	0	NA	NA	0
ALPK1	8.36141e-06	1.84752e-05	1	0.206901	0.0472608	0	NA	NA	0	NA	NA	0	NA	NA	0	0.496247	0.000960534	0	0.393588	0.00116484	0	NA	NA	0	NA	NA	0
ALPK2	0.00373619	0.00561396	1	-0.301954	0.0189532	0	NA	NA	0	0.166981	0.0199422	0	NA	NA	0	0.0391762	0.221595	0	-0.152744	0.138793	0	NA	NA	0	NA	NA	0
ALPL	4.00648e-07	1.01877e-06	1	0.366255	1.04777e-05	0	-0.0649971	0.0635159	0	0.162155	0.171835	0	0.336238	0.344687	0	0.13692	0.000234652	0	-0.18346	0.0866519	0	0.0322488	0.539188	0	NA	NA	0
ALS2	2.89412e-14	1.25378e-13	1	0.183739	0.0344245	0	NA	NA	0	0.594517	6.10515e-06	0	NA	NA	0	0.937133	2.30752e-05	0	0.641066	4.97738e-07	0	NA	NA	0	NA	NA	0
ALS2CL	3.52997e-36	4.03065e-35	1	-0.246987	0.0814525	0	-1.04339	0.0164011	-1	-0.943019	4.8256e-09	0	-0.227703	0.464006	0	-2.55208	3.76656e-12	-1	-0.909858	8.16597e-06	0	-0.508923	5.45559e-05	0	-1.5699	2.23137e-14	-1
ALYREF	0.00137942	0.0022282	1	-0.212297	0.106713	0	NA	NA	0	-0.226152	0.187868	0	NA	NA	0	-0.729271	0.00341296	0	-0.268774	0.0467412	0	NA	NA	0	NA	NA	0
AMBN	4.12674e-07	1.04821e-06	1	-0.440422	0.00294419	0	-0.105124	0.0244086	0	0.148252	0.0270807	0	-1.08157	0.0120357	-1	-0.0999235	0.230338	0	-0.175289	0.113502	0	-0.241183	0.000732357	0	NA	NA	0
AMBP	8.78742e-11	3.04422e-10	1	-0.0540927	0.657428	0	-0.0485043	0.0774477	0	0.823821	9.95426e-11	0	-0.323819	0.207678	0	0.239498	0.0151055	0	0.01435	0.895019	0	0.35932	0.0011293	0	NA	NA	0
AMBRA1	3.16622e-20	1.83268e-19	1	-0.193552	0.000779665	0	-0.314847	0.0827583	0	0.0713929	0.299743	0	-0.218486	0.347235	0	-1.2589	4.56383e-07	-1	0.23311	0.0511118	0	-0.512989	4.47479e-07	0	-0.734266	3.82064e-10	0
AMD1	2.50875e-30	2.25788e-29	1	-0.890275	0.000111173	0	-0.754101	3.16175e-06	0	-1.03348	8.29791e-09	-1	-0.103693	0.721474	0	-0.679123	1.18522e-05	0	-0.682006	0.00141676	0	-0.317716	0.0116719	0	-0.718568	5.3535e-13	0
AMDHD2	4.01959e-10	1.32384e-09	1	0.000367895	0.995118	0	-0.0508543	0.0726351	0	0.0244024	0.708609	0	-0.731948	0.121284	0	-0.905749	1.20752e-05	0	-0.102819	0.218354	0	-0.463776	5.92194e-09	0	NA	NA	0
AMER1	3.56124e-09	1.09028e-08	1	-0.0822393	0.392872	0	NA	NA	0	-0.848298	8.00738e-08	0	NA	NA	0	-0.0298801	0.665591	0	-0.663947	4.28286e-05	0	NA	NA	0	NA	NA	0
AMFR	9.21291e-34	9.6259e-33	1	-0.72547	8.66776e-05	0	-1.10801	0.0064369	-1	-0.519017	1.28835e-09	0	-0.681455	0.00369701	0	-1.67793	3.25161e-06	-1	-0.989778	6.165e-05	0	-0.746419	5.1635e-09	0	-1.06563	1.58876e-08	-1
AMH	0.00100856	0.00166385	1	-0.0606976	0.376619	0	-0.0470943	0.174543	0	0.598479	8.40596e-07	0	0.00561966	0.989779	0	0.0131903	0.501567	0	-0.038062	0.743353	0	-0.0232425	0.710947	0	NA	NA	0
AMMECR1	7.04081e-52	1.59829e-50	1	-0.545248	4.8945e-08	0	-2.44305	2.0426e-05	-1	-1.40108	3.39822e-14	-1	0.0490963	0.910579	0	-2.22781	2.63423e-09	-1	-0.668615	2.80027e-07	0	-0.601277	0.0027691	0	-1.93755	4.1426e-20	-1
AMMECR1L	0.00288398	0.00442081	1	0.131208	0.167205	0	NA	NA	0	0.0391333	0.710909	0	NA	NA	0	-0.828814	0.0113954	0	0.399783	0.00611483	0	NA	NA	0	NA	NA	0
AMN	1.21295e-10	4.15928e-10	1	0.69837	1.78149e-06	0	0.156483	0.535055	0	0.113357	0.0561466	0	-0.173846	0.48986	0	1.11455	0.00340212	1	0.574016	5.64776e-05	0	0.198699	0.00466435	0	NA	NA	0
AMOT	6.23732e-09	1.87147e-08	1	0.412373	1.49776e-06	0	-0.0116586	0.57425	0	0.32331	0.0896531	0	-0.114933	0.821583	0	0.0205773	0.0664119	0	0.783919	9.82993e-07	0	-0.0375704	0.62568	0	NA	NA	0
AMOTL1	4.77973e-27	3.75112e-26	1	-0.628991	1.01939e-08	0	NA	NA	0	NA	NA	0	NA	NA	0	-1.74911	2.89508e-12	-1	-1.29616	6.72551e-11	-1	NA	NA	0	NA	NA	0
AMOTL2	1.05864e-54	2.69915e-53	1	-0.495271	3.71688e-09	0	-2.44143	2.23006e-08	-1	NA	NA	0	-0.590833	0.0404281	0	-1.7489	1.38961e-11	-1	-0.928755	1.47158e-07	0	-1.15206	1.63928e-07	-1	-2.47988	6.26791e-23	-1
AMPD1	1.08917e-14	4.82545e-14	1	-0.207499	0.0811362	0	-0.0471071	0.146028	0	0.418393	0.000111219	0	0.324565	0.570412	0	1.98011	0.000140688	1	0.133566	0.421723	0	0.663186	1.59075e-05	0	1.96305	7.13454e-08	1
AMPD2	1.78925e-25	1.31072e-24	1	0.684224	2.39315e-10	0	0.289533	0.0914519	0	0.134836	0.0254965	0	0.636874	0.0227508	0	0.20386	0.409079	0	0.904474	7.38412e-10	0	0.751172	1.5454e-10	0	NA	NA	0
AMPD3	8.23119e-34	8.62604e-33	1	-0.196071	0.00458518	0	-2.26855	2.34163e-05	-1	-0.330724	0.000141142	0	-0.277551	0.275029	0	-2.3988	7.01255e-07	-1	-0.617413	8.45636e-07	0	-0.982023	2.05562e-07	0	-2.78737	7.62098e-14	-1
AMPH	0.000502805	0.000870138	1	-0.137225	0.0823569	0	-0.0410271	0.10381	0	0.325921	3.11903e-06	0	0.0315171	0.934713	0	0.124792	0.336168	0	-0.0417212	0.642318	0	-0.000777	0.993452	0	NA	NA	0
AMT	6.64084e-30	5.90809e-29	1	0.421656	5.65033e-05	0	0.641387	0.0155859	0	0.74065	8.20842e-05	0	0.0885724	0.791331	0	1.3277	7.86082e-06	1	0.650973	1.14141e-06	0	0.908668	1.55726e-10	0	1.6419	7.92397e-09	1
AMZ1	0.00560233	0.00815938	1	0.0704459	0.502026	0	NA	NA	0	0.137088	0.0180971	0	NA	NA	0	0.0345326	0.0333872	0	-0.156788	0.0655151	0	NA	NA	0	NA	NA	0
AMZ2	1.10975e-05	2.41935e-05	1	-0.173915	0.0670302	0	-0.00914571	0.975769	0	NA	NA	0	-0.339486	0.143071	0	-0.390758	0.0634365	0	-0.187659	0.217091	0	-0.247756	0.0151522	0	-0.446667	1.54858e-05	0
ANAPC1	1.02181e-06	2.49538e-06	1	-0.616661	2.87974e-08	0	NA	NA	0	-0.200724	0.0442282	0	NA	NA	0	-0.214297	0.520636	0	-0.0313637	0.82574	0	NA	NA	0	NA	NA	0
ANAPC11	1.04183e-10	3.58838e-10	1	-0.318168	0.0158719	0	NA	NA	0	-0.466631	0.000646888	0	NA	NA	0	-0.466544	5.58003e-06	0	-0.425987	0.000312467	0	NA	NA	0	NA	NA	0
ANAPC13	2.66465e-11	9.57541e-11	1	0.0271554	0.797634	0	0.44726	0.0394384	0	0.149083	0.410356	0	0.189018	0.316184	0	0.580217	0.00173089	0	0.385573	0.016741	0	0.426561	8.09562e-05	0	0.556431	4.93854e-08	0
ANAPC15	4.39988e-05	8.90246e-05	1	-0.120714	0.310391	0	-0.361973	0.0916592	0	-0.394131	0.000122709	0	-0.17147	0.424839	0	0.257104	0.195571	0	-0.280862	0.0203636	0	-0.0522062	0.436961	0	-0.222519	0.0131584	0
ANAPC16	0.00166907	0.00265889	1	0.217485	0.0825529	0	NA	NA	0	0.0393357	0.782691	0	NA	NA	0	1.01753	0.000173593	1	0.135249	0.363962	0	NA	NA	0	NA	NA	0
ANAPC2	1.00621e-06	2.45917e-06	1	0.273904	5.97847e-05	0	-0.191466	0.312427	0	0.154512	0.0189801	0	-0.120903	0.54847	0	0.323589	0.140434	0	0.118106	0.188534	0	0.348114	0.000267824	0	NA	NA	0
ANAPC4	0.000573281	0.000985575	1	-0.262967	0.0254197	0	NA	NA	0	0.311043	0.0124212	0	NA	NA	0	-0.534662	0.00520612	0	0.059031	0.641123	0	NA	NA	0	NA	NA	0
ANAPC5	4.27573e-11	1.51308e-10	1	-0.395117	0.00808803	0	-0.28038	0.207697	0	-0.381595	0.00184775	0	-0.423395	0.0477462	0	0.691141	0.00356207	0	-0.0540737	0.565278	0	-0.250338	0.00338526	0	-0.436535	8.23267e-07	0
ANAPC7	1.24144e-33	1.28872e-32	1	-0.735373	3.42866e-06	0	NA	NA	0	-0.763979	6.31035e-10	0	NA	NA	0	-1.81453	1.53841e-16	-1	-0.98903	3.23554e-08	0	NA	NA	0	NA	NA	0
ANG	4.5796e-96	1.22751e-93	1	NA	NA	0	4.6041	1.06863e-10	1	3.22293	1.57886e-22	1	0.759704	0.1323	0	5.31712	2.43387e-21	1	NA	NA	0	2.71157	6.93744e-16	1	5.66995	1.71323e-37	1
ANGEL1	2.51438e-10	8.4163e-10	1	0.0318248	0.669939	0	-0.18966	0.0363093	0	0.442914	1.86242e-05	0	-0.555025	0.00714048	0	0.104097	0.213269	0	0.364877	0.000341516	0	0.238252	0.00023602	0	NA	NA	0
ANGEL2	2.15524e-05	4.55424e-05	1	-0.162399	0.0894517	0	-0.0573829	0.0345516	0	0.0153643	0.907694	0	-0.50467	0.0266052	0	-0.303513	0.156774	0	0.198187	0.0834803	0	0.26823	0.0260336	0	-0.320577	0.000502064	0
ANGPT1	0.000218777	0.000399683	1	0.0484509	0.547644	0	-0.0247829	0.227047	0	0.0192786	0.830067	0	-0.43995	0.141604	0	0.0863805	0.0108769	0	-0.0067805	0.93935	0	0.51793	1.11483e-05	0	NA	NA	0
ANGPTL1	1.61205e-07	4.2533e-07	1	0.376627	8.02624e-07	0	NA	NA	0	0.151645	0.00982524	0	NA	NA	0	0.76139	0.0111968	0	-0.0907023	0.746246	0	NA	NA	0	NA	NA	0
ANGPTL2	1.22111e-20	7.22404e-20	1	0.110842	0.174881	0	0.446219	0.00365922	0	0.460005	0.0178873	0	0.536964	0.252941	0	1.65058	2.05934e-05	1	0.368449	0.0299107	0	0.72791	5.07259e-06	0	2.54191	1.02245e-12	1
ANGPTL4	5.7956e-31	5.3567e-30	1	-0.774839	1.75843e-07	0	-0.468031	0.0887071	0	-2.02813	1.00112e-10	-1	0.0725197	0.866067	0	-2.93114	6.33692e-10	-1	-0.572711	0.00161456	0	-0.923662	2.2576e-07	0	-0.979726	0.000144957	0
ANGPTL6	0.000408145	0.000715323	1	0.00267478	0.971643	0	NA	NA	0	0.296145	3.53195e-05	0	NA	NA	0	0.263916	0.0344862	0	0.0487835	0.582818	0	NA	NA	0	NA	NA	0
ANGPTL7	0.00130176	0.00210878	1	-0.0949804	0.230492	0	-0.0397314	0.132508	0	0.22861	0.000156988	0	-0.415643	0.465295	0	-0.0195772	0.48419	0	-0.131618	0.153201	0	-0.0800519	0.12699	0	NA	NA	0
ANK1	9.49555e-10	3.03831e-09	1	0.252033	0.0183811	0	-0.0940643	0.0370611	0	0.624574	6.16897e-06	0	1.23444	0.0272822	1	0.0855798	0.0166586	0	0.355492	0.0149398	0	0.192813	0.00945847	0	NA	NA	0
ANK2	3.14346e-15	1.4315e-14	1	-0.0657587	0.405074	0	-0.0615786	0.278727	0	0.377648	1.5918e-06	0	-0.167856	0.722435	0	1.60983	7.31293e-05	1	0.248264	0.062212	0	1.0477	4.29087e-07	1	1.35053	4.77369e-05	1
ANK3	2.71901e-21	1.66266e-20	1	-0.0807388	0.59833	0	1.98472	3.88884e-09	1	0.481348	0.00165837	0	0.306292	0.542312	0	0.928315	0.000853329	0	-0.0472988	0.766943	0	0.520038	0.000248684	0	1.11591	5.10089e-12	1
ANKAR	0.000469376	0.000815867	1	0.0158241	0.823243	0	NA	NA	0	0.191624	0.0364872	0	NA	NA	0	0.0753172	0.297648	0	0.645881	9.18151e-05	0	NA	NA	0	NA	NA	0
ANKDD1A	1.26308e-05	2.73706e-05	1	-0.0506584	0.589244	0	NA	NA	0	-0.841107	9.43162e-05	0	NA	NA	0	-0.889382	0.00840673	0	-0.191512	0.0220679	0	NA	NA	0	NA	NA	0
ANKDD1B	3.72825e-14	1.60417e-13	1	0.326718	0.000997673	0	NA	NA	0	0.309107	3.96653e-06	0	NA	NA	0	NA	NA	0	0.642664	1.26832e-08	0	NA	NA	0	NA	NA	0
ANKFN1	5.53263e-11	1.94339e-10	1	0.462681	8.66656e-05	0	NA	NA	0	0.470717	1.28614e-07	0	NA	NA	0	-0.103212	0.154807	0	0.852554	0.00517225	0	NA	NA	0	NA	NA	0
ANKFY1	0.00261633	0.00403896	1	0.0286804	0.806736	0	-0.0255729	0.226555	0	-0.0816929	0.299292	0	-0.317775	0.259874	0	-0.636781	0.00107662	0	0.248663	0.0714079	0	-0.121367	0.0540337	0	NA	NA	0
ANKH	0.0029709	0.00454605	1	0.22476	0.00870029	0	-0.0790271	0.102879	0	0.122871	0.0535367	0	0.674079	0.241502	0	0.234233	0.106525	0	0.4406	0.0636358	0	0.0084754	0.91131	0	NA	NA	0
ANKIB1	0.000998071	0.0016485	1	-0.243425	0.143072	0	NA	NA	0	NA	NA	0	NA	NA	0	0.205047	0.161036	0	0.394937	0.000575286	0	NA	NA	0	NA	NA	0
ANKLE2	1.0677e-18	5.734e-18	1	-0.0117655	0.878336	0	-0.659764	0.0454374	0	0.119414	0.0621234	0	0.22231	0.308292	0	-1.38989	9.49977e-10	-1	-0.141871	0.114928	0	-0.559154	2.39059e-06	0	-0.669865	6.92713e-09	0
ANKMY1	6.06124e-05	0.000120116	1	0.250244	0.00627567	0	-0.0399014	0.163706	0	0.419917	0.00353144	0	-0.693801	0.257075	0	0.179923	0.0275074	0	0.217165	0.0455512	0	-0.0678188	0.24641	0	NA	NA	0
ANKMY2	1.00984e-37	1.21407e-36	1	0.672271	0.00029425	0	2.37195	0.000308334	1	0.552971	0.00233496	0	0.225412	0.460603	0	1.31843	1.82831e-08	1	1.06981	1.03761e-06	1	1.03817	1.30374e-09	1	1.87708	1.03967e-15	1
ANKRD10	1.1079e-48	2.18106e-47	1	0.71109	4.10695e-06	0	1.98668	1.18763e-06	1	0.939281	8.92825e-09	0	0.839704	0.0598686	0	1.14901	1.97866e-05	1	1.37421	1.56343e-08	1	1.2244	4.50268e-11	1	2.05089	1.66503e-16	1
ANKRD11	5.34767e-08	1.47362e-07	1	0.0893979	0.417116	0	-0.00223429	0.993616	0	-0.556017	2.43242e-05	0	0.898614	0.066066	0	-0.846922	2.66623e-07	0	0.00420025	0.968388	0	-0.194555	0.206418	0	NA	NA	0
ANKRD12	2.30091e-37	2.7286e-36	1	-0.664337	0.000224435	0	-1.6179	0.000277089	-1	-0.5664	0.000151995	0	-0.445535	0.381853	0	-1.10558	2.02961e-05	-1	-0.473573	0.0134383	0	-1.15593	8.66903e-12	-1	-1.32993	7.08354e-19	-1
ANKRD13A	7.18982e-34	7.54985e-33	1	-1.12221	1.06853e-05	-1	NA	NA	0	-1.48559	7.88616e-15	-1	NA	NA	0	-1.67551	4.55349e-10	-1	-1.34619	1.59474e-10	-1	NA	NA	0	NA	NA	0
ANKRD13D	1.3566e-07	3.60112e-07	1	-0.130628	0.089824	0	NA	NA	0	0.161569	0.0212316	0	NA	NA	0	-0.220327	0.00323134	0	-0.543417	8.78524e-06	0	NA	NA	0	NA	NA	0
ANKRD17	0.000347624	0.000616122	1	-0.151468	0.350934	0	0.175431	0.600471	0	-0.68626	1.21896e-05	0	-0.0227985	0.909005	0	-0.399511	0.0339205	0	0.172109	0.0547001	0	0.0255815	0.733214	0	NA	NA	0
ANKRD18A	0.00420946	0.00626877	1	-0.221365	0.00682624	0	NA	NA	0	NA	NA	0	NA	NA	0	NA	NA	0	0.295101	0.0714959	0	NA	NA	0	NA	NA	0
ANKRD18DP	8.6653e-05	0.000167684	1	-0.126489	0.113596	0	NA	NA	0	0.294586	0.000564686	0	NA	NA	0	NA	NA	0	-0.165123	0.0118079	0	NA	NA	0	NA	NA	0
ANKRD19P	0.00106461	0.00174742	1	-0.31477	0.000589482	0	-0.0479829	0.106672	0	0.11815	0.0458087	0	-0.664082	0.266223	0	-0.750011	0.27939	0	0.0159162	0.880478	0	-0.15482	0.0831208	0	NA	NA	0
ANKRD20A19P	3.03515e-05	6.27982e-05	1	-0.248069	0.0238233	0	NA	NA	0	0.166233	0.0196399	0	NA	NA	0	-0.0104248	0.497129	0	-0.515188	0.000125576	0	NA	NA	0	NA	NA	0
ANKRD22	5.17536e-11	1.82126e-10	1	-0.732579	0.000618998	0	NA	NA	0	-1.29977	1.4638e-09	-1	NA	NA	0	-0.487973	0.0179158	0	-0.148417	0.510919	0	NA	NA	0	NA	NA	0
ANKRD26P1	0.00373023	0.00560621	1	-0.184121	0.0203159	0	NA	NA	0	NA	NA	0	NA	NA	0	NA	NA	0	-0.191212	0.0209562	0	NA	NA	0	NA	NA	0
ANKRD27	1.82667e-20	1.06915e-19	1	0.0876324	0.452132	0	-0.467757	0.0221097	0	-0.43005	1.42156e-06	0	-0.40858	0.159787	0	-0.714849	1.13606e-06	0	-0.0937945	0.33151	0	-0.34703	1.71166e-05	0	-0.643818	9.90195e-10	0
ANKRD28	4.79137e-14	2.04937e-13	1	-0.00668756	0.968865	0	-0.00118143	0.980575	0	0.0878714	0.152886	0	0.061537	0.779775	0	1.1866	1.22442e-07	1	0.264046	0.0227933	0	0.492054	7.99469e-06	0	0.582646	1.11168e-07	0
ANKRD30A	6.76566e-05	0.000133116	1	-0.319916	0.00877355	0	NA	NA	0	0.170121	0.00256335	0	NA	NA	0	0.0792811	0.0259989	0	0.119166	0.130744	0	NA	NA	0	NA	NA	0
ANKRD31	1.24959e-10	4.2807e-10	1	-0.893237	3.9956e-08	0	NA	NA	0	-0.00478571	0.93452	0	NA	NA	0	0.127033	0.151446	0	-2.17505	3.86758e-06	-1	NA	NA	0	NA	NA	0
ANKRD33B	0.000303688	0.0005429	1	0.197717	0.0239412	0	NA	NA	0	NA	NA	0	NA	NA	0	-1.49228	0.000900277	-1	-0.173642	0.150712	0	NA	NA	0	NA	NA	0
ANKRD34C	0.00621341	0.00897746	1	-0.16694	0.251664	0	-0.0791514	0.0573588	0	0.136781	0.0225013	0	-0.138686	0.748289	0	0.0292504	0.0422639	0	0.14426	0.273441	0	-0.108056	0.0788829	0	NA	NA	0
ANKRD35	3.41369e-45	5.6598e-44	1	-0.500644	0.000106825	0	NA	NA	0	-2.21301	5.19727e-17	-1	NA	NA	0	-5.45508	2.62055e-17	-1	-2.30998	9.05115e-14	-1	NA	NA	0	NA	NA	0
ANKRD36	0.000235713	0.000428937	1	NA	NA	0	NA	NA	0	0.497993	0.000417064	0	NA	NA	0	0.19658	0.0478031	0	NA	NA	0	NA	NA	0	NA	NA	0
ANKRD36C	1.35395e-05	2.9279e-05	1	0.391073	0.0734763	0	NA	NA	0	0.749512	0.00313953	0	NA	NA	0	NA	NA	0	1.06104	0.00039494	1	NA	NA	0	NA	NA	0
ANKRD37	9.10379e-20	5.16648e-19	1	-0.834699	8.79665e-05	0	NA	NA	0	-2.16545	5.25614e-08	-1	NA	NA	0	-3.28302	1.74318e-07	-1	-1.90409	4.05195e-06	-1	NA	NA	0	NA	NA	0
ANKRD40	0.000285083	0.000511695	1	0.218522	0.0453116	0	-0.20703	0.0513257	0	-0.0760881	0.384363	0	-0.0143123	0.963919	0	0.275169	0.0119235	0	0.315422	0.00207877	0	0.0904748	0.112672	0	NA	NA	0
ANKRD42	0.000945441	0.00156938	1	-0.2879	0.000108833	0	NA	NA	0	0.0105238	0.847282	0	NA	NA	0	NA	NA	0	0.148159	0.13474	0	NA	NA	0	NA	NA	0
ANKRD44	0.000943154	0.00156583	1	-0.0877762	0.220574	0	NA	NA	0	0.0149952	0.752066	0	NA	NA	0	-0.79616	0.00136464	0	-0.356912	0.00871199	0	NA	NA	0	NA	NA	0
ANKRD46	3.52582e-21	2.14037e-20	1	-0.322304	1.86865e-05	0	-1.34192	0.00973806	-1	-0.713145	6.9072e-06	0	-0.52806	0.0548451	0	-0.771685	2.59001e-05	0	-0.62624	0.000419845	0	-0.300722	0.0242552	0	-0.901324	1.27563e-07	0
ANKRD50	0.000928955	0.00154459	1	0.0902918	0.589651	0	NA	NA	0	-0.496626	5.53292e-05	0	NA	NA	0	-0.423612	0.0672332	0	0.0243885	0.882015	0	NA	NA	0	NA	NA	0
ANKRD52	0.000141098	0.000264663	1	0.214706	0.0274763	0	NA	NA	0	NA	NA	0	NA	NA	0	-0.171152	0.409439	0	0.522143	0.000118254	0	NA	NA	0	NA	NA	0
ANKRD53	0.00056713	0.000975562	1	0.133586	0.130111	0	NA	NA	0	-0.278929	1.89294e-05	0	NA	NA	0	0.0457128	0.423865	0	-0.000639	0.995965	0	NA	NA	0	NA	NA	0
ANKRD54	0.00158603	0.00253569	1	0.0605474	0.242657	0	NA	NA	0	-0.0514071	0.609712	0	NA	NA	0	-0.76865	3.40064e-05	0	-0.0295788	0.759976	0	NA	NA	0	NA	NA	0
ANKRD55	6.66752e-05	0.000131359	1	-0.284029	0.0260581	0	-0.127843	0.0213317	0	-0.0573595	0.346756	0	-0.407962	0.186847	0	0.0847423	0.0839817	0	-0.307037	0.00407258	0	-0.115882	0.0265883	0	NA	NA	0
ANKRD6	2.39507e-40	3.22639e-39	1	-0.453224	1.91451e-05	0	-0.74525	0.00094405	0	-0.304295	0.000224159	0	-0.670883	0.0151118	0	-3.35089	3.61538e-14	-1	-0.817031	3.038e-07	0	-0.682094	1.47476e-07	0	-1.62516	4.03855e-11	-1
ANKRD62	2.46391e-07	6.39437e-07	1	-0.114544	0.11064	0	NA	NA	0	-0.886031	2.1451e-07	0	NA	NA	0	NA	NA	0	-0.442661	0.04409	0	NA	NA	0	NA	NA	0
ANKRD65	2.44515e-05	5.12334e-05	1	NA	NA	0	NA	NA	0	0.0680667	0.266312	0	NA	NA	0	-1.43424	6.43075e-06	-1	NA	NA	0	NA	NA	0	NA	NA	0
ANKRD7	0.000742238	0.00125286	1	-0.146689	0.00683143	0	-0.0659871	0.196686	0	-0.00925952	0.883319	0	-1.26987	0.0627044	0	0.0562452	0.0923354	0	-0.191549	0.0119311	0	-0.111267	0.113654	0	NA	NA	0
ANKS1A	2.05872e-05	4.35996e-05	1	0.259251	0.0103067	0	0.09773	0.206938	0	-0.430264	0.00130045	0	-0.286281	0.446618	0	-0.193276	0.0707205	0	0.358073	0.00129249	0	0.0324448	0.601861	0	NA	NA	0
ANKS1B	3.76893e-11	1.33781e-10	1	-0.0493837	0.436954	0	-0.0408771	0.110838	0	0.574238	3.68335e-09	0	-1.24822	0.0351234	-1	0.209668	0.00494377	0	-0.329875	0.00489081	0	-0.145203	0.0392353	0	NA	NA	0
ANKS4B	1.58747e-38	1.9779e-37	1	1.41117	1.41019e-10	1	NA	NA	0	2.24021	4.86764e-23	1	NA	NA	0	1.09837	0.000219843	1	3.03044	6.2981e-08	1	NA	NA	0	NA	NA	0
ANKUB1	0.00107277	0.00176048	1	NA	NA	0	NA	NA	0	0.14811	0.00638181	0	NA	NA	0	0.296474	0.0165524	0	NA	NA	0	NA	NA	0	NA	NA	0
ANKZF1	1.50303e-06	3.60035e-06	1	0.0991171	0.166901	0	-0.0114943	0.544948	0	0.0571143	0.528882	0	0.220327	0.6698	0	-0.818489	1.37108e-06	0	0.138959	0.132628	0	0.226372	0.000391686	0	NA	NA	0
ANLN	8.25372e-06	1.82507e-05	1	-0.701355	0.000924065	0	NA	NA	0	-0.464879	0.00522163	0	NA	NA	0	-0.913078	0.00401649	0	-0.269696	0.322131	0	NA	NA	0	NA	NA	0
ANO1	5.79078e-42	8.29231e-41	1	0.868529	1.76051e-06	0	2.52999	6.65316e-06	1	1.47036	8.55027e-09	1	1.66387	0.00232231	1	2.32471	4.48512e-06	1	1.45567	7.94014e-05	1	1.38184	3.16295e-07	1	3.12508	2.92949e-15	1
ANO10	0.00396529	0.00593558	1	0.266882	0.115828	0	-0.190727	0.268927	0	0.0744262	0.492876	0	-0.210542	0.270165	0	-0.310844	0.0578339	0	0.0289595	0.842922	0	-0.238663	0.0101353	0	-0.339921	0.0122086	0
ANO4	0.00693184	0.00993447	1	-0.0480896	0.549779	0	NA	NA	0	0.190386	0.000621699	0	NA	NA	0	0.0254245	0.0920895	0	0.0203935	0.839549	0	NA	NA	0	NA	NA	0
ANO5	1.37871e-25	1.01711e-24	1	0.448083	0.00191801	0	NA	NA	0	0.569826	1.53681e-05	0	NA	NA	0	3.81417	2.64773e-13	1	2.26484	3.20193e-10	1	NA	NA	0	NA	NA	0
ANO6	8.06133e-09	2.39435e-08	1	0.555363	0.0139554	0	NA	NA	0	0.634388	3.38756e-06	0	NA	NA	0	0.194723	0.0380224	0	0.753489	0.00124394	0	NA	NA	0	NA	NA	0
ANO7	2.40481e-06	5.6409e-06	1	0.546314	7.91729e-05	0	NA	NA	0	0.135043	0.0358937	0	NA	NA	0	0.238749	0.0230807	0	0.57029	0.0225026	0	NA	NA	0	NA	NA	0
ANO8	2.51659e-11	9.05737e-11	1	0.207784	0.0190002	0	NA	NA	0	-1.03592	5.38997e-09	-1	NA	NA	0	-0.617529	0.000986817	0	-0.323891	0.0372071	0	NA	NA	0	NA	NA	0
ANO9	5.64342e-14	2.40495e-13	1	0.56984	2.43465e-05	0	NA	NA	0	0.8072	7.36075e-10	0	NA	NA	0	-0.285467	0.201634	0	0.502509	0.00137264	0	NA	NA	0	NA	NA	0
ANOS1	5.44694e-26	4.09343e-25	1	-0.110326	0.145652	0	-0.117629	0.0296391	0	-0.711431	2.04723e-08	0	-0.492769	0.0806189	0	-2.29053	3.81536e-09	-1	-0.699822	1.26334e-06	0	-0.635156	2.91026e-05	0	-0.719113	1.15115e-05	0
ANP32A	5.45241e-29	4.66041e-28	1	0.644725	1.92756e-05	0	1.05603	1.95697e-05	1	NA	NA	0	0.248829	0.396434	0	0.696249	0.000609058	0	0.349977	0.00922741	0	0.677306	5.91136e-07	0	1.02329	1.91616e-16	1
ANP32E	2.51486e-08	7.15349e-08	1	0.394851	0.00303767	0	0.216071	0.27573	0	-0.00894762	0.869191	0	0.273063	0.341279	0	-1.41188	0.000116452	-1	0.0064905	0.971824	0	-0.50264	0.000641703	0	-0.502332	0.000110406	0
ANPEP	1.75085e-62	6.84206e-61	1	4.47372	5.5691e-11	1	7.922	5.07172e-11	1	5.81012	3.68254e-19	1	5.16425	7.90561e-06	1	5.61552	1.49165e-06	1	4.02763	0.000103922	1	2.52279	0.000317341	1	8.64133	5.17169e-17	1
ANTXR1	0.00490648	0.00721884	1	-0.0375641	0.71234	0	-0.142409	0.0133817	0	0.467567	0.0208813	0	-0.0774839	0.906	0	0.618925	0.0605642	0	0.389474	0.0715218	0	0.0542213	0.196652	0	NA	NA	0
ANTXR2	2.33173e-41	3.24347e-40	1	1.48414	1.1717e-09	1	NA	NA	0	3.05547	7.84389e-21	1	NA	NA	0	3.46624	8.37797e-12	1	2.35835	1.49196e-06	1	NA	NA	0	NA	NA	0
ANXA1	7.67185e-30	6.81085e-29	1	-3.2872	2.49863e-10	-1	-2.71984	0.00160378	-1	NA	NA	0	-0.0579754	0.9049	0	-2.53817	0.000417869	-1	-2.62761	1.50075e-08	-1	-2.47499	2.66321e-07	-1	-2.13564	1.91388e-08	-1
ANXA10	3.14443e-176	2.19135e-172	1	3.39452	9.2071e-15	1	9.01459	1.59871e-14	1	7.26855	2.12569e-25	1	5.36626	1.11826e-05	1	11.4371	4.12044e-38	1	6.35352	5.64414e-17	1	5.63496	7.21418e-17	1	10.914	8.56584e-64	1
ANXA11	8.90861e-23	5.82038e-22	1	-0.837642	3.88237e-07	0	-0.88777	0.00266692	0	-0.5332	0.00676152	0	-0.369895	0.236249	0	-0.856679	1.54142e-08	0	-0.11046	0.393795	0	-0.465557	7.24046e-06	0	-0.501917	5.40317e-07	0
ANXA13	2.34232e-35	2.59793e-34	1	1.03023	5.08632e-06	1	3.39663	2.25405e-07	1	3.0773	8.06681e-17	1	1.85525	0.0297783	1	4.13166	3.71403e-05	1	1.56909	0.00236771	1	0.714586	0.0204389	0	2.87181	1.71671e-07	1
ANXA2	2.90153e-22	1.85853e-21	1	-1.45553	1.16227e-08	-1	-0.273429	0.00760414	0	-1.46952	1.93786e-09	-1	0.0849012	0.864771	0	-0.403929	4.2239e-05	0	-0.526238	0.0157926	0	-0.331932	1.8767e-05	0	NA	NA	0
ANXA2P2	2.27879e-19	1.26642e-18	1	-1.43785	5.23384e-09	-1	-0.329014	0.00472165	0	NA	NA	0	0.23211	0.59106	0	-0.255952	0.00583996	0	-0.624262	0.00392184	0	-0.571708	2.92056e-05	0	-0.436932	2.90911e-07	0
ANXA2R	1.36765e-05	2.956e-05	1	-0.212456	0.000895185	0	NA	NA	0	0.513969	0.00715522	0	NA	NA	0	-0.218267	0.0241306	0	0.179806	0.0732837	0	NA	NA	0	NA	NA	0
ANXA3	0.000320017	0.000570395	1	-0.613389	0.00135955	0	0.00697429	0.982947	0	-0.784067	1.75348e-05	0	0.128417	0.731491	0	0.186355	0.416659	0	0.170708	0.425033	0	0.138333	0.39283	0	0.088926	0.469116	0
ANXA4	1.04142e-89	1.94401e-87	1	1.65515	2.44896e-08	1	3.64303	1.39715e-12	1	1.52161	4.98523e-11	1	1.07097	0.0108629	1	3.08855	1.48325e-19	1	1.9793	1.69189e-07	1	1.70475	9.25108e-12	1	3.13078	3.02714e-34	1
ANXA5	1.20524e-36	1.39833e-35	1	-0.0965268	0.604521	0	1.91473	7.49944e-06	1	0.465955	0.0059556	0	0.667865	0.00571387	0	0.934102	7.80725e-05	0	1.15191	1.57892e-05	1	0.734676	1.81861e-07	0	1.55625	1.02589e-21	1
ANXA6	1.10558e-16	5.4056e-16	1	0.328159	0.00269054	0	0.113231	0.283145	0	NA	NA	0	0.234869	0.676835	0	1.14694	0.000111175	1	0.522654	0.0338301	0	0.925364	2.1157e-06	0	1.47466	6.7955e-10	1
ANXA7	2.9704e-17	1.48641e-16	1	-0.451822	0.00894239	0	-0.407216	0.0136504	0	-0.765933	2.3267e-06	0	-0.342163	0.113228	0	-0.206363	0.216504	0	-0.30639	0.0383715	0	-0.462139	1.10367e-05	0	-0.430911	2.00579e-08	0
ANXA8	1.27118e-20	7.50749e-20	1	-0.976059	4.62192e-10	0	NA	NA	0	NA	NA	0	NA	NA	0	NA	NA	0	-3.34579	5.42059e-13	-1	NA	NA	0	NA	NA	0
ANXA9	1.07055e-63	4.45856e-62	1	-1.32997	7.35826e-09	-1	-3.27157	7.67541e-05	-1	-2.16363	1.10531e-12	-1	-1.61005	0.0158985	-1	-2.76186	1.65988e-08	-1	-1.7779	5.3942e-09	-1	-3.10027	2.40957e-11	-1	-5.3637	5.30657e-23	-1
AOC1	1.82656e-91	4.10624e-89	1	1.62866	1.5061e-08	1	6.99294	1.62105e-08	1	4.00838	4.46388e-20	1	3.37502	9.54137e-05	1	6.02971	2.9222e-13	1	1.61383	4.50289e-07	1	3.16295	5.58829e-10	1	8.56172	2.64206e-37	1
AOC2	0.000440614	0.000768621	1	-0.0826189	0.291861	0	-0.0651	0.110517	0	0.0982595	0.0580663	0	0.385451	0.226585	0	0.0169593	0.140535	0	0.0512347	0.595894	0	-0.227505	0.000124799	0	NA	NA	0
AOC3	4.78337e-26	3.60122e-25	1	0.406822	0.0017498	0	0.0230757	0.790223	0	0.277276	0.00059005	0	-0.513047	0.392315	0	2.44373	1.78566e-05	1	0.0614053	0.813086	0	1.328	1.7699e-06	1	4.48722	1.21352e-18	1
AOC4P	0.000739084	0.00124804	1	NA	NA	0	0.0453729	0.486564	0	0.29121	8.61963e-06	0	-0.125592	0.762946	0	0.0475738	0.117995	0	NA	NA	0	-0.0298343	0.666278	0	NA	NA	0
AOX1	0.0009598	0.00159082	1	-0.328739	7.92305e-05	0	-0.0324443	0.154627	0	0.0123381	0.822191	0	-0.949126	0.0481997	0	-0.159057	0.0875407	0	-0.0741135	0.453601	0	-0.0284299	0.699943	0	NA	NA	0
AP1AR	0.00639545	0.00921691	1	-0.18517	0.0801975	0	0.0456729	0.933687	0	-0.22795	0.105375	0	-0.0669997	0.838996	0	1.07276	0.000319337	1	0.00880925	0.939439	0	-0.246541	0.0376927	0	0.0406733	0.720146	0
AP1B1	5.58068e-21	3.34985e-20	1	-0.261217	0.0477143	0	-0.563483	0.111038	0	-0.573326	1.12689e-05	0	-0.45385	0.132626	0	-1.12888	7.68415e-11	-1	-0.525446	0.0215805	0	-0.0597283	0.526643	0	-0.739179	5.59075e-10	0
AP1G1	3.65549e-27	2.88288e-26	1	-0.754459	0.00061734	0	-0.792763	0.00139833	0	-0.0554476	0.619503	0	-0.165559	0.621935	0	-0.935338	1.85801e-08	0	-0.263554	0.0797997	0	-0.633431	2.81186e-08	0	-0.984779	4.34174e-14	0
AP1G2	1.2158e-12	4.76004e-12	1	0.260103	0.083143	0	-0.0541429	0.0705297	0	-0.134795	0.271663	0	-0.0727312	0.862975	0	-0.144287	0.36975	0	0.537028	1.41461e-05	0	0.713042	1.52239e-11	0	NA	NA	0
AP1M1	7.30454e-09	2.17979e-08	1	0.0436132	0.752529	0	NA	NA	0	-0.656207	4.26085e-06	0	NA	NA	0	-1.2753	8.05793e-07	-1	0.0281873	0.774936	0	NA	NA	0	NA	NA	0
AP1M2	2.48971e-24	1.74438e-23	1	0.485901	0.0103939	0	0.65351	0.0174617	0	0.218612	0.0314172	0	0.423522	0.424113	0	0.818911	0.00550067	0	0.636474	1.58189e-05	0	0.673212	8.6594e-08	0	0.807777	4.17605e-14	0
AP1S1	6.67904e-29	5.67867e-28	1	0.637622	1.28314e-05	0	1.22427	0.0232026	1	0.913231	3.95237e-07	0	1.09322	0.000621095	1	0.49386	0.00552349	0	0.541502	0.000164208	0	0.527617	5.90914e-08	0	1.17762	1.97534e-09	1
AP1S2	1.17544e-10	4.03595e-10	1	0.1448	0.0701695	0	-0.0236143	0.293068	0	0.200136	0.000693635	0	-0.230956	0.525682	0	-1.09709	4.59583e-05	-1	0.0439913	0.673853	0	0.289498	0.0107929	0	0.903304	1.11554e-06	0
AP1S3	1.60655e-05	3.44459e-05	1	0.137203	0.292589	0	NA	NA	0	0.0189452	0.812507	0	NA	NA	0	1.33407	0.000804401	1	0.766453	7.167e-05	0	NA	NA	0	NA	NA	0
AP2A1	7.8956e-05	0.000153886	1	0.0198269	0.888124	0	NA	NA	0	-0.303674	0.00245451	0	NA	NA	0	-0.949414	0.000438574	0	0.167023	0.0963635	0	NA	NA	0	NA	NA	0
AP2A2	1.12379e-21	6.99048e-21	1	0.318836	2.45516e-05	0	0.554904	0.0177729	0	0.378598	7.69426e-06	0	-0.584324	0.00724324	0	0.355396	0.0449671	0	0.553571	2.2876e-06	0	0.286171	6.35058e-05	0	0.482887	4.09778e-06	0
AP2B1	3.62956e-97	1.01178e-94	1	0.971327	3.15558e-08	0	2.55087	2.07765e-09	1	1.29575	4.82653e-19	1	0.991793	0.0102678	0	3.09944	1.40942e-15	1	2.14848	2.03134e-10	1	1.30213	3.39043e-13	1	4.82515	8.67188e-37	1
AP2M1	0.000144821	0.000271112	1	-0.287552	0.0207293	0	0.0647771	0.848776	0	-0.537255	0.000222647	0	-0.131956	0.52493	0	-0.604525	0.00582623	0	0.0968723	0.375258	0	0.186282	0.209518	0	NA	NA	0
AP2S1	5.0541e-31	4.68378e-30	1	-0.220582	0.00269616	0	-0.998654	0.00303895	0	-1.34916	1.97279e-11	-1	-0.182719	0.573285	0	-0.732904	9.53985e-05	0	-0.582353	1.28662e-05	0	-0.16825	0.224919	0	-1.07823	1.52674e-15	-1
AP3B1	7.8041e-06	1.73096e-05	1	0.0194881	0.910862	0	-0.160886	0.344737	0	-0.278886	0.0178588	0	-0.296218	0.172528	0	0.920184	0.014407	0	-0.0440685	0.736236	0	-0.17686	0.0057301	0	-0.495762	5.51301e-05	0
AP3D1	3.08718e-06	7.15483e-06	1	0.154028	0.263003	0	-0.01772	0.440083	0	-0.12111	0.364406	0	0.704075	0.114095	0	-0.527596	0.0702286	0	0.344248	0.00179655	0	0.263069	0.000372106	0	-0.411405	0.00418643	0
AP3M1	5.72077e-10	1.8601e-09	1	-0.554709	0.000128029	0	NA	NA	0	-0.8231	2.97507e-06	0	NA	NA	0	-0.747992	0.00190185	0	-0.179815	0.162071	0	NA	NA	0	NA	NA	0
AP3M2	0.00347624	0.0052566	1	-0.0137673	0.826697	0	0.156361	0.185357	0	-0.0235429	0.854885	0	-0.192083	0.462098	0	-0.89817	0.00347708	0	0.318174	0.0268278	0	0.236977	0.0160573	0	NA	NA	0
AP3S1	3.62402e-05	7.41944e-05	1	-0.504244	0.00470858	0	-0.0374714	0.713171	0	NA	NA	0	-0.250707	0.270415	0	-0.00780192	0.94519	0	-0.413504	0.0308191	0	-0.261206	3.1969e-05	0	NA	NA	0
AP3S2	2.67361e-12	1.02526e-11	1	NA	NA	0	0.423207	0.0173974	0	0.132226	0.121172	0	-0.214579	0.568447	0	-0.955267	0.00105702	0	NA	NA	0	0.487496	6.65784e-08	0	0.564371	3.07411e-05	0
AP4B1	4.18389e-09	1.27418e-08	1	-0.354176	0.000496251	0	NA	NA	0	-0.653981	0.00010739	0	NA	NA	0	-1.43997	2.02922e-05	-1	0.00115875	0.992725	0	NA	NA	0	NA	NA	0
AP4E1	1.04073e-17	5.33429e-17	1	-0.325304	1.90788e-05	0	-0.0581943	0.15415	0	-0.612679	2.87056e-09	0	-1.21753	0.0656024	0	-1.95142	1.33206e-07	-1	-0.440843	0.00512187	0	-0.0275932	0.524984	0	NA	NA	0
AP4M1	2.38667e-08	6.80459e-08	1	0.380486	8.43103e-07	0	-0.00628143	0.746692	0	0.225352	0.00236343	0	-0.290874	0.470676	0	-0.278979	0.0637177	0	0.399194	0.000689622	0	-0.0543291	0.429266	0	NA	NA	0
AP4S1	0.000360514	0.000637778	1	0.202458	0.0341608	0	-0.105589	0.0209871	0	0.127324	0.0162313	0	0.369834	0.485681	0	-0.495597	0.0077623	0	-0.00108425	0.99396	0	-0.143714	0.0766682	0	NA	NA	0
AP5B1	0.000982081	0.00162504	1	0.199646	0.0268017	0	NA	NA	0	-0.219181	0.0295572	0	NA	NA	0	-0.123489	0.00971665	0	-0.102357	0.269679	0	NA	NA	0	NA	NA	0
AP5M1	0.000680909	0.00115644	1	0.111965	0.503744	0	0.750244	0.00461424	0	-0.00247143	0.98615	0	0.0209096	0.959244	0	0.502201	0.00223364	0	-0.00844425	0.960206	0	-0.00593775	0.955138	0	0.360194	0.000375042	0
AP5S1	2.36671e-05	4.96844e-05	1	-0.00874045	0.843699	0	0.104791	0.126979	0	0.284738	0.00699948	0	-0.11319	0.580199	0	0.197488	0.271962	0	0.110983	0.310128	0	0.398164	2.23342e-06	0	NA	NA	0
AP5Z1	2.94436e-09	9.07531e-09	1	0.24676	0.00179365	0	-0.04453	0.118074	0	NA	NA	0	0.485056	0.0793304	0	-0.539364	0.00294335	0	0.124886	0.209559	0	0.497421	8.11366e-07	0	NA	NA	0
APAF1	6.22921e-43	9.42359e-42	1	0.503774	2.04113e-05	0	0.866189	0.000889494	0	1.30472	1.12979e-11	1	0.680506	0.00666041	0	1.09114	0.00135441	1	1.16267	2.74376e-07	1	0.714174	1.08124e-05	0	1.87744	1.31339e-18	1
APBA3	0.000116391	0.000221017	1	0.0634748	0.185306	0	0.151377	0.0460057	0	-0.338795	0.00160449	0	-0.11984	0.47931	0	-0.200025	0.067969	0	-0.210229	0.122653	0	0.190631	0.0127743	0	NA	NA	0
APBB1IP	0.00651925	0.00938368	1	-0.065757	0.375224	0	-0.225551	0.0482682	0	0.173626	0.203927	0	0.111977	0.795871	0	0.0671187	0.00531307	0	0.458074	0.200026	0	-0.111436	0.0764555	0	NA	NA	0
APBB2	2.13782e-36	2.45714e-35	1	0.739359	1.71889e-05	0	0.342443	0.0350665	0	0.16204	0.00443543	0	1.5019	0.0172585	1	1.86448	2.17605e-06	1	1.24435	1.04494e-06	1	0.781445	4.60906e-08	0	2.02437	1.35439e-17	1
APBB3	4.33841e-08	1.2076e-07	1	0.213964	0.00719241	0	-0.0150114	0.406971	0	-0.141955	0.226919	0	-0.145938	0.416034	0	-0.552018	0.00381311	0	0.56709	0.00409947	0	0.474795	6.35569e-06	0	NA	NA	0
APC	2.73778e-14	1.18802e-13	1	-0.188102	0.196517	0	-0.0875643	0.139962	0	0.0551762	0.301334	0	-0.692148	0.0728285	0	1.12273	0.002792	1	-0.362993	0.0392734	0	-0.64109	1.22737e-06	0	-0.66715	1.80796e-09	0
APC2	6.82388e-05	0.000134172	1	0.209151	0.00309745	0	-0.0501071	0.0547259	0	-0.212507	0.00323084	0	-0.631759	0.289759	0	0.0464961	0.130089	0	-0.135851	0.135282	0	0.108941	0.121003	0	NA	NA	0
APCDD1	4.73923e-33	4.79822e-32	1	-0.897723	3.35342e-10	0	NA	NA	0	-1.8508	4.88187e-14	-1	NA	NA	0	-1.73494	5.80494e-07	-1	-1.45327	4.5363e-09	-1	NA	NA	0	NA	NA	0
APCDD1L-AS1	0.00447794	0.00663692	1	NA	NA	0	NA	NA	0	0.156862	0.0205996	0	NA	NA	0	0.219781	0.0254094	0	NA	NA	0	NA	NA	0	NA	NA	0
APEH	2.18871e-10	7.36155e-10	1	0.259739	0.00424775	0	0.585379	0.0364206	0	0.210448	0.0906313	0	0.116614	0.601844	0	-0.705794	0.00281786	0	0.352011	0.000739361	0	0.414814	0.000823383	0	0.404742	0.000408427	0
APEX1	3.41205e-10	1.13123e-09	1	-0.514263	0.00104947	0	0.839341	0.00174778	0	0.02175	0.899206	0	0.102397	0.633133	0	-0.0591683	0.678551	0	0.364026	0.00471872	0	0.183645	0.144652	0	0.52428	2.09052e-08	0
APEX2	0.0062555	0.00903078	1	-0.00940276	0.861699	0	-0.143263	0.321749	0	-0.20405	0.161649	0	0.388647	0.160332	0	-0.68279	4.81335e-05	0	0.0016945	0.984152	0	0.0877567	0.219666	0	-0.0368789	0.695508	0
APH1B	3.56479e-07	9.09778e-07	1	0.0483365	0.502006	0	0.0170671	0.507803	0	0.43229	4.09146e-05	0	0.209915	0.327484	0	0.299798	0.102138	0	0.64943	0.00294163	0	0.263728	0.000363772	0	NA	NA	0
API5	7.0426e-28	5.7493e-27	1	-0.54332	0.00335549	0	-0.179437	0.00957984	0	-0.384583	0.00727707	0	-0.518042	0.148567	0	-1.8138	9.34701e-10	-1	0.0241055	0.881994	0	-0.738507	6.07074e-08	0	-1.74242	5.75654e-14	-1
APIP	4.16759e-06	9.53198e-06	1	NA	NA	0	0.658886	0.00217265	0	NA	NA	0	0.0268009	0.948381	0	0.121081	0.572595	0	NA	NA	0	0.220822	0.0444377	0	0.73044	7.07933e-06	0
APLF	2.0974e-20	1.22659e-19	1	-0.654294	1.35586e-12	0	NA	NA	0	-0.139181	0.0564146	0	NA	NA	0	-0.35419	0.000183927	0	-1.08762	4.92078e-08	-1	NA	NA	0	NA	NA	0
APLNR	6.95725e-18	3.58706e-17	1	-0.0356817	0.677285	0	0.00862	0.910501	0	1.20616	8.30733e-09	1	1.43055	0.069477	0	0.67986	0.00129944	0	-0.014584	0.893848	0	1.13865	1.64916e-09	1	0.5049	1.67744e-05	0
APLP1	0.000610429	0.00104446	1	0.0813668	0.496466	0	-0.01741	0.382395	0	0.228595	0.00928448	0	0.00406377	0.986436	0	1.26924	0.0404246	1	-0.0843718	0.446939	0	0.977375	0.000224265	0	NA	NA	0
APLP2	6.0191e-45	9.87766e-44	1	0.238477	0.257583	0	1.34546	1.69692e-09	1	0.64071	1.25041e-05	0	0.510682	0.0385531	0	0.943537	0.00161867	0	0.932013	7.75676e-07	0	0.681489	8.4521e-09	0	1.48543	2.37063e-23	1
APMAP	1.24304e-35	1.39272e-34	1	0.557437	4.78583e-11	0	1.44982	0.00416139	1	0.363838	0.0189887	0	0.465931	0.015292	0	-0.0322503	0.928715	0	0.657579	8.02354e-06	0	0.648132	1.32779e-10	0	1.14414	7.53327e-15	1
APOA1	7.97436e-06	1.76685e-05	1	0.439361	0.00595128	0	1.00955	0.259106	0	1.28641	2.0592e-05	1	0.273816	0.706127	0	0.198124	0.135529	0	-0.016868	0.907957	0	0.685905	0.00711995	0	NA	NA	0
APOA2	0.000134375	0.000252779	1	0.231228	0.11528	0	-0.184014	0.015454	0	0.0726571	0.186485	0	0.432656	0.375463	0	0.0464805	0.0646632	0	-0.230501	0.027213	0	-0.166345	0.00387233	0	NA	NA	0
APOA4	2.88783e-05	5.99323e-05	1	0.561382	0.00167286	0	0.382933	0.063957	0	1.07549	0.000122434	1	1.41457	0.0686262	0	-0.00954439	0.842017	0	0.283838	0.303934	0	0.116502	0.463923	0	NA	NA	0
APOA5	0.00172797	0.00274644	1	0.282882	0.0142289	0	NA	NA	0	0.11766	0.0477438	0	NA	NA	0	-0.115228	0.133043	0	-0.226482	0.0472256	0	NA	NA	0	NA	NA	0
APOB	1.04256e-12	4.0979e-12	1	1.0213	0.00739544	1	2.39719	0.0480274	1	1.68306	8.30657e-07	1	0.0116914	0.975623	0	0.697042	0.0678883	0	0.747082	0.155403	0	0.747678	0.074409	0	4.0184	4.5233e-08	1
APOBEC1	1.06515e-70	6.7278e-69	1	1.63685	3.5824e-09	1	3.55221	9.1384e-05	1	3.12329	2.47062e-21	1	1.65818	0.00687694	1	4.64498	2.40438e-12	1	0.993743	0.00943114	0	2.71755	4.49478e-12	1	5.35226	1.04577e-22	1
APOBEC3A	1.28246e-06	3.09826e-06	1	0.187476	0.0702465	0	-0.380161	0.379058	0	-0.56609	0.0169088	0	2.14846	0.00413825	1	-0.768101	0.0902769	0	-0.391258	0.122711	0	-0.885083	0.0104598	0	-1.90448	0.00138473	-1
APOBEC3C	0.000247092	0.000448083	1	-0.284729	0.040201	0	-0.116271	0.206632	0	-0.162348	0.0672234	0	-0.245804	0.266896	0	-0.103482	0.499436	0	-0.49082	0.00437161	0	0.202551	0.0316785	0	-0.219446	0.0373714	0
APOBEC4	0.00315551	0.00480953	1	-0.205761	0.0200685	0	NA	NA	0	0.142829	0.0198416	0	NA	NA	0	0.0246204	0.026251	0	-0.0112912	0.89118	0	NA	NA	0	NA	NA	0
APOBR	0.00263151	0.00406108	1	0.338486	0.00188828	0	-0.0129271	0.512466	0	0.26169	0.000511375	0	0.164705	0.701829	0	0.0327304	0.579675	0	0.016797	0.913331	0	0.0717517	0.323959	0	NA	NA	0
APOC1	0.000127402	0.000240462	1	0.0198422	0.721374	0	0.0330614	0.593562	0	NA	NA	0	0.907452	0.0712155	0	0.0713506	0.841759	0	-0.0335055	0.778553	0	0.621466	2.18882e-07	0	NA	NA	0
APOE	7.70277e-12	2.86858e-11	1	0.0234737	0.754805	0	0.00774571	0.784594	0	0.821881	4.8538e-05	0	2.50737	0.00443743	1	-0.115943	0.591575	0	-0.052441	0.567963	0	0.736028	8.71511e-08	0	0.698285	2.89529e-05	0
APOF	0.000793067	0.00133328	1	0.0181177	0.820559	0	-0.108881	0.195836	0	0.600336	2.41716e-05	0	0.008405	0.990728	0	0.0877373	0.0215685	0	-0.0547962	0.540507	0	-0.117009	0.228435	0	NA	NA	0
APOL1	4.93646e-19	2.70245e-18	1	1.43597	2.24961e-07	1	NA	NA	0	1.09997	2.77155e-10	1	NA	NA	0	NA	NA	0	2.02722	6.25728e-06	1	NA	NA	0	NA	NA	0
APOL2	1.30773e-37	1.56591e-36	1	0.580947	3.02607e-08	0	0.76061	0.000226598	0	0.207343	0.000726303	0	1.8098	0.0136995	1	1.30617	0.00012757	1	0.991417	9.74188e-06	0	1.02743	4.01924e-10	1	1.76643	9.70234e-14	1
APOL3	1.40206e-08	4.07519e-08	1	-0.0724402	0.355236	0	0.155274	0.444533	0	0.388752	0.0119991	0	0.430148	0.0884171	0	-0.354126	0.395401	0	0.303908	0.0170685	0	0.300601	0.0035759	0	1.14662	2.37857e-07	1
APOL4	0.000898325	0.00149699	1	-0.306572	0.00556285	0	NA	NA	0	0.156869	0.0168044	0	NA	NA	0	-0.650818	0.0238425	0	-0.0485192	0.831987	0	NA	NA	0	NA	NA	0
APOL5	0.000306249	0.000547104	1	0.149847	0.173345	0	-0.0472829	0.0815613	0	NA	NA	0	-0.608822	0.249469	0	0.00798871	0.649545	0	-0.0902817	0.321147	0	-0.358291	1.91846e-05	0	NA	NA	0
APOL6	1.26938e-11	4.66332e-11	1	0.405163	0.0633454	0	0.137073	0.331045	0	0.128552	0.0308857	0	0.955158	0.0018974	0	0.64621	0.00212603	0	0.697745	0.00363838	0	0.405405	0.000488255	0	0.8272	4.21464e-05	0
APOLD1	1.06674e-13	4.46582e-13	1	-0.616288	5.8794e-07	0	-0.00888571	0.820899	0	0.610674	6.6588e-05	0	0.817327	0.0463916	0	0.845869	0.0274248	0	-0.168452	0.0898248	0	0.400955	0.00048057	0	0.354567	0.000403323	0
APOOL	4.2594e-17	2.11775e-16	1	-0.430544	0.0127591	0	-0.0313757	0.552573	0	-0.791233	1.8385e-10	0	-0.546321	0.032312	0	-1.33454	5.38986e-05	-1	-0.340559	0.0331836	0	-0.235126	0.184376	0	-0.635765	6.44549e-06	0
APP	1.58401e-71	1.05468e-69	1	1.07217	8.41186e-05	1	3.55841	2.4821e-07	1	2.05489	2.01161e-16	1	1.31284	0.00330155	1	2.41221	2.89109e-07	1	2.08961	5.03657e-10	1	1.50093	5.72463e-12	1	2.71805	7.09518e-28	1
APPBP2	2.48617e-31	2.33296e-30	1	-0.438258	0.00493875	0	-0.541383	0.0108122	0	0.0299905	0.56714	0	-0.520218	0.266492	0	-0.884746	6.94503e-08	0	-0.329392	0.00916294	0	-0.875281	1.57973e-10	0	-1.58504	2.2374e-17	-1
APPL1	3.2797e-19	1.81016e-18	1	-0.504439	0.000998745	0	-0.456121	0.129518	0	-0.852367	6.23352e-08	0	-0.36723	0.591461	0	-1.12195	7.88974e-08	-1	-0.270249	0.0284562	0	-0.36396	0.015667	0	-0.554063	2.18682e-06	0
APPL2	2.85411e-12	1.09247e-11	1	0.809057	0.000153728	0	1.27554	0.00322429	1	0.354626	0.0271959	0	0.197617	0.603	0	0.524495	0.0238755	0	0.44178	0.00794206	0	-0.181897	0.112005	0	0.843278	1.93681e-07	0
APRT	1.20307e-11	4.42439e-11	1	-0.0636832	0.532494	0	-0.220161	0.714852	0	-0.680971	0.000203476	0	-0.277532	0.373341	0	-1.20726	5.34822e-06	-1	-0.171746	0.0782733	0	-0.30066	0.00228425	0	-0.474209	6.63755e-06	0
APTX	4.12799e-06	9.44761e-06	1	0.176403	0.000659651	0	0.104549	0.660593	0	0.120231	0.0261923	0	0.269306	0.122765	0	-0.535387	0.0877131	0	-0.0273852	0.723786	0	0.1965	0.0599174	0	-0.472166	0.000260546	0
AQP1	7.21459e-14	3.05273e-13	1	0.17848	0.205039	0	3.16858	4.75896e-05	1	0.950131	2.01199e-05	0	-0.498119	0.330873	0	1.12659	0.0127737	1	0.163947	0.627549	0	0.39994	0.0807318	0	2.33456	1.07474e-08	1
AQP11	2.22341e-25	1.62364e-24	1	0.189789	0.0245691	0	NA	NA	0	1.62504	2.84237e-22	1	NA	NA	0	1.40835	1.48279e-05	1	0.225022	0.0397733	0	NA	NA	0	NA	NA	0
AQP2	0.00293987	0.0045012	1	-0.0517259	0.566495	0	-0.00915286	0.718285	0	0.243938	0.000250543	0	0.127734	0.623959	0	0.23351	0.0495429	0	-0.0474545	0.648435	0	-0.162716	0.0344347	0	NA	NA	0
AQP3	2.85429e-55	7.45002e-54	1	-3.23048	1.04909e-09	-1	-4.22839	5.26877e-05	-1	-4.0986	9.57812e-18	-1	-0.430341	0.610158	0	-3.09336	6.69867e-07	-1	-3.95049	1.44604e-09	-1	-2.45831	3.41094e-07	-1	-4.84921	6.76918e-15	-1
AQP4	0.000147894	0.00027669	1	-0.329247	0.0858152	0	-0.114567	0.0810109	0	0.179329	0.00872559	0	-1.23122	0.013547	-1	1.76181	0.0442416	1	-0.0472995	0.667938	0	0.330026	0.0399255	0	NA	NA	0
AQP5	6.42335e-09	1.92535e-08	1	0.120027	0.187959	0	-0.0404629	0.81359	0	NA	NA	0	0.366397	0.610489	0	1.94956	2.28633e-05	1	0.793288	0.00435473	0	0.71316	5.64021e-05	0	0.701489	0.00511439	0
AQP6	0.000884573	0.00147596	1	0.0247981	0.81581	0	-0.02326	0.23337	0	0.18116	0.00417607	0	-0.446408	0.068094	0	0.0261268	0.115207	0	-0.14324	0.134051	0	0.203831	0.0143443	0	NA	NA	0
AQP9	0.00512026	0.00751065	1	-0.268797	0.0214923	0	-0.0283329	0.165854	0	0.371231	0.00205204	0	0.752733	0.32377	0	-0.0499819	0.233845	0	0.171003	0.313313	0	0.0047202	0.94557	0	NA	NA	0
AQR	1.67505e-07	4.41172e-07	1	-0.196549	0.253905	0	-0.0246814	0.568933	0	-0.357931	0.00128213	0	0.0942334	0.611421	0	0.95518	0.00115041	0	-0.0583905	0.665753	0	-0.285688	0.0103805	0	-0.356247	2.41631e-05	0
AR	4.41923e-18	2.30579e-17	1	-0.0460151	0.609332	0	-0.0369829	0.176425	0	-0.438171	2.06395e-05	0	-0.705418	0.0065328	0	-3.31778	1.2727e-12	-1	-0.36228	0.00726037	0	-0.31648	0.000570212	0	NA	NA	0
ARAF	3.81668e-16	1.81849e-15	1	0.211481	0.0569738	0	0.145006	0.461439	0	0.251481	0.0180923	0	0.470548	0.0167005	0	0.138503	0.0393841	0	0.514587	1.55538e-06	0	0.71722	2.30476e-11	0	NA	NA	0
ARAP1	3.5357e-10	1.17056e-09	1	0.269972	0.000526348	0	-0.254339	0.0211763	0	0.129636	0.034998	0	-0.446209	0.0302863	0	-0.815048	5.72504e-05	0	0.25879	0.022296	0	0.194656	0.00552347	0	NA	NA	0
ARAP2	6.37492e-43	9.6301e-42	1	-0.519028	0.00282404	0	-2.09474	9.37026e-07	-1	-0.402164	2.75733e-05	0	0.00208004	0.996003	0	-1.88844	2.45173e-07	-1	-1.15918	1.99365e-08	-1	-0.983156	2.51799e-07	0	-2.00569	8.26081e-20	-1
ARAP3	5.81184e-22	3.66098e-21	1	0.349966	4.1677e-05	0	-0.0137843	0.552854	0	1.08958	2.58693e-09	1	0.727528	0.00497556	0	0.356975	0.0993559	0	0.0664842	0.46585	0	0.931544	2.89013e-13	0	NA	NA	0
ARCN1	5.1275e-27	4.01802e-26	1	-0.00621412	0.973401	0	0.730516	1.76981e-05	0	0.183033	0.151353	0	0.521654	0.0805498	0	0.416466	0.0124684	0	0.71639	3.84158e-06	0	0.513404	2.93884e-06	0	0.819425	2.9453e-17	0
AREG	9.1913e-14	3.86411e-13	1	-0.142285	0.100296	0	-1.36177	0.00618306	-1	NA	NA	0	1.29186	0.00261026	1	-1.63707	0.00576952	-1	-0.556728	0.0065144	0	-1.09933	2.63036e-05	-1	-1.40192	3.51893e-06	-1
ARF1	8.0241e-13	3.17487e-12	1	-0.255731	0.0531614	0	0.241957	0.11777	0	-0.346595	0.0048213	0	-0.31732	0.12867	0	0.56649	0.0619784	0	0.171663	0.0999506	0	0.289915	0.000881514	0	0.347756	3.54422e-10	0
ARF3	1.33215e-21	8.25709e-21	1	-0.44155	0.016413	0	-0.477497	0.1045	0	-0.394926	0.00334142	0	-0.280272	0.247873	0	-1.34148	1.11059e-09	-1	-0.445063	0.00193257	0	-0.444532	0.000875164	0	-0.820664	2.94672e-10	0
ARF4	2.06499e-36	2.37474e-35	1	-0.126751	0.467431	0	1.31893	5.51431e-07	1	-0.705907	3.80676e-05	0	0.504548	0.00796713	0	0.340393	0.0258017	0	0.658569	0.00290895	0	0.584264	5.62143e-08	0	0.994972	1.91335e-22	0
ARF5	3.33211e-21	2.02749e-20	1	-0.530734	2.95956e-06	0	-0.756214	0.144013	0	NA	NA	0	-0.55268	0.0354555	0	-0.840315	0.0011793	0	-0.575379	1.87306e-07	0	-0.198801	0.0918071	0	-0.914147	8.79322e-11	0
ARF6	6.09274e-56	1.64151e-54	1	-1.37929	7.73688e-14	-1	-1.21851	0.000268547	-1	NA	NA	0	-0.32592	0.353142	0	-1.24091	6.72327e-13	-1	-0.819808	7.95794e-08	0	-1.09326	6.22487e-10	-1	-1.2964	1.47253e-20	-1
ARFGAP1	1.8873e-26	1.44481e-25	1	0.422328	6.95817e-08	0	0.02391	0.682651	0	0.850483	1.49961e-10	0	0.475339	0.0123149	0	-0.364135	0.144343	0	0.350728	0.0019002	0	0.723703	2.15841e-12	0	NA	NA	0
ARFGAP2	2.89933e-07	7.45954e-07	1	-0.0498392	0.581355	0	-0.690676	0.0489624	0	-0.417257	0.162145	0	-0.298323	0.0877562	0	-1.32666	8.26208e-06	-1	0.0248838	0.786496	0	0.141542	0.108856	0	-0.367905	0.000152947	0
ARFGAP3	3.99341e-43	6.13899e-42	1	0.702909	0.00100142	0	1.81205	2.44566e-07	1	0.417664	0.0123363	0	0.749034	0.0475784	0	1.21239	6.45173e-08	1	1.20563	1.11785e-10	1	0.525657	0.000332893	0	1.44587	1.30401e-20	1
ARFGEF1	2.78784e-10	9.30332e-10	1	0.243283	0.213948	0	0.64117	0.00108139	0	-0.0505262	0.688816	0	0.0531313	0.852829	0	0.841185	0.0113373	0	0.37631	0.000436058	0	-0.396054	0.000647913	0	0.346311	1.81906e-05	0
ARFGEF2	9.10144e-14	3.82788e-13	1	0.109323	0.54965	0	-0.0236857	0.260368	0	-0.438693	2.24128e-05	0	1.11202	0.0743125	0	1.27201	1.42152e-07	1	0.262426	0.0172115	0	-0.370177	0.000144218	0	-0.231683	0.00703705	0
ARFGEF3	3.58578e-68	1.91734e-66	1	1.24475	9.97519e-13	1	NA	NA	0	1.82587	1.21062e-20	1	NA	NA	0	6.59391	4.61153e-26	1	3.08292	7.87469e-17	1	NA	NA	0	NA	NA	0
ARFIP1	2.12692e-14	9.2718e-14	1	0.0616616	0.758301	0	1.01132	0.00077291	1	0.0931905	0.159956	0	0.768863	0.113778	0	2.2078	6.20855e-09	1	0.320664	0.0261853	0	0.132788	0.159186	0	0.518085	3.97262e-07	0
ARFIP2	2.20171e-25	1.60892e-24	1	0.302841	0.00226575	0	0.667721	0.0190727	0	0.162695	0.0104801	0	0.342342	0.132206	0	1.20757	0.000514204	1	0.527821	2.77413e-06	0	0.554157	3.70981e-08	0	0.82209	1.67579e-11	0
ARFRP1	2.4527e-05	5.13711e-05	1	0.212045	0.000673048	0	-0.184243	0.166933	0	0.0829214	0.273801	0	-0.665352	0.042363	0	-0.854049	0.00109879	0	0.065963	0.519986	0	-0.194009	0.102514	0	-0.189568	0.199505	0
ARG1	4.49997e-27	3.53422e-26	1	-0.199822	0.0415006	0	-0.726736	0.0630085	0	-1.56605	8.72676e-08	-1	-0.62612	0.0726696	0	-2.793	2.13246e-06	-1	-0.859763	5.44972e-05	0	-1.57402	3.17743e-07	-1	-2.7278	1.2333e-09	-1
ARG2	2.62927e-50	5.57506e-49	1	-0.562133	5.86455e-06	0	-3.06957	7.15717e-05	-1	-1.19095	6.23489e-12	-1	-0.22938	0.262651	0	-3.3511	8.37371e-09	-1	-1.65733	5.03167e-06	-1	-2.36832	1.02868e-09	-1	-4.77307	3.9521e-18	-1
ARHGAP1	2.31381e-20	1.3505e-19	1	-0.808396	0.000346751	0	-0.609087	0.00812501	0	-0.681743	1.99508e-05	0	-0.760428	0.00260028	0	-0.638107	0.000105319	0	0.03236	0.797915	0	-0.122966	0.0778164	0	-0.487299	1.97426e-11	0
ARHGAP10	5.37692e-66	2.56656e-64	1	-1.35109	1.30851e-10	-1	-2.17213	0.000754087	-1	-2.74727	5.56474e-22	-1	-0.829094	0.000954761	0	-1.87258	2.94276e-11	-1	-2.13374	7.80535e-11	-1	-1.30545	6.24524e-10	-1	-2.04132	6.09722e-11	-1
ARHGAP11A	0.000485608	0.000842541	1	-0.489333	0.003122	0	-0.10366	0.053772	0	0.0745762	0.192131	0	-0.0267408	0.967079	0	-0.0414498	0.80864	0	0.274507	0.309104	0	-0.203392	0.000652773	0	NA	NA	0
ARHGAP12	8.58171e-60	2.88917e-58	1	1.01454	7.92273e-05	1	1.59136	5.57864e-05	1	1.01508	5.42974e-10	1	0.504234	0.282747	0	2.22204	2.53854e-12	1	1.55927	4.64164e-12	1	0.871466	2.61324e-08	0	2.00803	6.43057e-23	1
ARHGAP15	1.11683e-06	2.71475e-06	1	-0.245498	0.00400783	0	-0.0259814	0.276292	0	0.108783	0.0537718	0	1.04484	0.157958	0	0.292545	0.115317	0	0.0510152	0.688038	0	0.456511	0.00156083	0	0.779169	0.000214375	0
ARHGAP17	1.31247e-07	3.48753e-07	1	0.0813768	0.605393	0	0.191397	0.455846	0	-0.415557	0.000877933	0	0.305646	0.0564468	0	-0.679013	2.14062e-07	0	-0.0273808	0.838548	0	0.135799	0.0278135	0	0.120786	0.233675	0
ARHGAP18	2.5724e-28	2.13841e-27	1	0.676209	9.30049e-06	0	NA	NA	0	0.908124	7.80072e-08	0	NA	NA	0	3.16307	1.05664e-10	1	1.91654	4.63562e-11	1	NA	NA	0	NA	NA	0
ARHGAP19	7.08107e-12	2.64648e-11	1	0.0251542	0.761256	0	-0.06159	0.094885	0	-0.456352	9.92275e-05	0	-0.134825	0.448632	0	-1.66419	3.41392e-06	-1	-0.204751	0.0687032	0	-0.226141	0.0237793	0	-0.506083	5.45762e-06	0
ARHGAP20	0.00548305	0.00800127	1	-0.181716	0.030221	0	NA	NA	0	-0.0443214	0.574657	0	NA	NA	0	-0.435301	0.0893623	0	-0.430439	0.0124432	0	NA	NA	0	NA	NA	0
ARHGAP21	2.00483e-31	1.88806e-30	1	0.768557	0.000142183	0	NA	NA	0	1.06411	1.38385e-11	1	NA	NA	0	1.97724	2.86475e-11	1	1.75843	3.70974e-11	1	NA	NA	0	NA	NA	0
ARHGAP23	2.2393e-37	2.66006e-36	1	-0.625477	2.6816e-06	0	NA	NA	0	-3.33757	1.39544e-16	-1	NA	NA	0	-3.74668	6.50298e-14	-1	-1.38537	5.98595e-08	-1	NA	NA	0	NA	NA	0
ARHGAP24	7.35777e-16	3.45838e-15	1	-0.105751	0.354902	0	-0.0382771	0.154345	0	0.39561	1.36061e-06	0	-0.0506926	0.815396	0	1.74244	1.46238e-05	1	1.49088	3.71075e-06	1	0.779028	7.12169e-06	0	NA	NA	0
ARHGAP25	4.23961e-06	9.68505e-06	1	-0.0230391	0.805957	0	-0.0287257	0.182024	0	-0.305412	0.00107658	0	-0.283951	0.24021	0	-0.788341	0.000174186	0	-0.342969	0.00338533	0	-0.0880953	0.387274	0	NA	NA	0
ARHGAP26	8.40949e-63	3.34253e-61	1	1.16991	3.84312e-07	1	1.60419	0.00215455	1	0.786448	3.58214e-10	0	0.668999	0.00215781	0	3.07606	1.28766e-10	1	1.98875	1.01027e-12	1	1.19937	3.21192e-10	1	2.41574	3.6416e-22	1
ARHGAP27	7.90822e-21	4.72122e-20	1	-0.510774	1.79347e-05	0	NA	NA	0	-1.03439	9.2042e-11	-1	NA	NA	0	-1.77133	2.44165e-05	-1	-0.762097	6.13572e-06	0	NA	NA	0	NA	NA	0
ARHGAP28	1.9723e-12	7.62058e-12	1	-0.0511912	0.443138	0	-0.0486657	0.101647	0	0.43434	0.00100751	0	1.25047	0.00648115	1	1.84356	2.61958e-05	1	0.854202	8.04273e-06	0	-0.187382	0.00309018	0	NA	NA	0
ARHGAP29	3.68973e-38	4.50854e-37	1	0.514145	0.00106985	0	0.418104	0.0379541	0	0.266724	8.29176e-05	0	0.718243	0.0524412	0	1.97476	7.39078e-07	1	1.35183	6.48088e-05	1	1.43897	1.36087e-09	1	3.51178	7.44456e-20	1
ARHGAP30	2.27292e-23	1.53142e-22	1	-0.0107877	0.909969	0	NA	NA	0	-1.26844	1.19825e-13	-1	NA	NA	0	-1.84347	6.87671e-09	-1	-0.721852	6.99326e-07	0	NA	NA	0	NA	NA	0
ARHGAP31	1.35699e-10	4.63649e-10	1	-0.44026	3.35379e-05	0	NA	NA	0	-0.248793	0.000911691	0	NA	NA	0	-0.543067	0.000227317	0	-0.648254	0.00344596	0	NA	NA	0	NA	NA	0
ARHGAP32	9.26585e-31	8.504e-30	1	-0.964983	3.40302e-06	0	-0.528524	0.195924	0	-1.06528	6.72904e-08	-1	-0.344826	0.283249	0	-1.89606	1.31271e-06	-1	-0.538105	0.000942337	0	-0.670464	1.56209e-06	0	-1.52296	3.06213e-12	-1
ARHGAP35	1.50358e-06	3.60085e-06	1	-0.0403996	0.758853	0	-0.0724271	0.0377578	0	0.120355	0.0446658	0	-0.381943	0.0817312	0	-0.473712	0.00105379	0	0.356652	0.00304313	0	-0.173677	0.0068447	0	NA	NA	0
ARHGAP39	3.34843e-05	6.8849e-05	1	0.183537	0.00517561	0	NA	NA	0	-0.381321	0.0265758	0	NA	NA	0	-0.388038	0.000904248	0	-0.109303	0.264089	0	NA	NA	0	NA	NA	0
ARHGAP4	1.10622e-06	2.69145e-06	1	0.296397	0.00688083	0	-0.0129729	0.726361	0	0.559576	0.000137803	0	0.426837	0.321948	0	0.162354	0.0300346	0	0.114316	0.531401	0	0.335973	0.000439305	0	NA	NA	0
ARHGAP40	4.26527e-16	2.02852e-15	1	-0.791998	8.17265e-10	0	NA	NA	0	NA	NA	0	NA	NA	0	NA	NA	0	-1.52558	1.30208e-08	-1	NA	NA	0	NA	NA	0
ARHGAP42	3.75254e-33	3.81587e-32	1	0.705525	9.96354e-05	0	NA	NA	0	0.534438	1.31306e-10	0	NA	NA	0	2.90458	9.69071e-13	1	1.97546	2.67007e-12	1	NA	NA	0	NA	NA	0
ARHGAP44	1.23945e-59	4.1132e-58	1	0.594816	1.65374e-07	0	0.542356	0.021982	0	1.43155	6.4844e-22	1	1.43953	0.0209673	1	2.86537	4.12846e-12	1	1.10511	3.00387e-08	1	0.89328	5.77453e-07	0	2.54609	5.57321e-15	1
ARHGAP45	2.02965e-07	5.30689e-07	1	0.166049	0.0368745	0	-0.04277	0.0745534	0	0.0570738	0.374555	0	0.896972	0.0425968	0	-2.11868	1.73909e-08	-1	-0.0628055	0.580663	0	-0.0769136	0.417229	0	NA	NA	0
ARHGAP5	2.53793e-31	2.38046e-30	1	-0.970285	2.95197e-06	0	-1.456	0.000167855	-1	-0.0759333	0.232496	0	-0.109785	0.810248	0	-1.73475	3.32223e-06	-1	-0.726044	1.31998e-05	0	-0.770282	1.50959e-08	0	-0.955281	3.00375e-13	0
ARHGAP5-AS1	1.21865e-25	9.03489e-25	1	-0.288791	0.00138604	0	NA	NA	0	-1.12394	1.38876e-11	-1	NA	NA	0	-2.46563	1.8205e-08	-1	-1.30979	6.26816e-09	-1	NA	NA	0	NA	NA	0
ARHGAP6	1.66385e-34	1.78941e-33	1	0.193058	0.0537347	0	-0.05436	0.0929066	0	-0.988374	1.50461e-11	0	0.452816	0.35282	0	2.7699	1.29781e-08	1	0.315542	0.0245411	0	0.931107	8.39383e-10	0	2.53446	9.81753e-13	1
ARHGAP9	8.62839e-06	1.90229e-05	1	-0.0426251	0.591979	0	NA	NA	0	-0.388245	0.00361612	0	NA	NA	0	-1.8803	6.63313e-06	-1	-0.0908747	0.463242	0	NA	NA	0	NA	NA	0
ARHGDIA	3.90853e-07	9.94954e-07	1	0.193954	0.132074	0	0.44889	0.505461	0	-0.208271	0.0928347	0	0.373817	0.0866486	0	0.756124	0.00829034	0	0.275817	0.00917049	0	0.323494	0.00027089	0	0.5043	0.00581135	0
ARHGDIB	1.87161e-12	7.24089e-12	1	-0.786541	1.65918e-05	0	-1.03777	0.0109453	-1	-0.732857	1.23993e-05	0	0.0745498	0.74678	0	-0.368125	0.130431	0	-0.923831	0.00110755	0	-0.587946	0.000141926	0	-0.0755613	0.589862	0
ARHGDIG	0.00537363	0.00785584	1	0.20642	0.0173389	0	-0.0338171	0.231868	0	NA	NA	0	-0.421122	0.105028	0	0.157296	0.0258998	0	0.153831	0.301679	0	0.119819	0.241407	0	NA	NA	0
ARHGEF1	4.22843e-10	1.38912e-09	1	0.29592	0.00468757	0	0.0377257	0.619984	0	0.30439	0.000901298	0	0.174063	0.343137	0	-0.325089	0.00687598	0	0.433763	0.00133692	0	0.358235	1.24672e-05	0	NA	NA	0
ARHGEF10	1.48732e-41	2.08974e-40	1	0.205644	0.0133422	0	-0.212323	0.153194	0	1.11517	4.80602e-11	1	0.719746	0.211061	0	2.5875	9.1202e-11	1	1.24023	1.78108e-06	1	1.05984	1.29398e-10	1	2.14063	4.79397e-13	1
ARHGEF10L	8.02432e-30	7.11469e-29	1	0.0395431	0.572309	0	-0.865649	0.000447439	0	-0.256698	0.00162361	0	-0.692177	0.00855811	0	-1.58623	4.93621e-07	-1	-0.305656	0.033787	0	-0.7887	9.72787e-09	0	-0.977616	1.34669e-15	0
ARHGEF11	0.000989805	0.00163614	1	0.295455	0.0242675	0	0.113051	0.441487	0	0.0663024	0.236879	0	-0.387931	0.227621	0	0.29478	0.0306218	0	0.188561	0.0981437	0	0.193712	0.00812662	0	NA	NA	0
ARHGEF12	0.000635646	0.00108388	1	-0.000658428	0.997295	0	-0.0306886	0.202784	0	-0.00216667	0.984295	0	0.581974	0.187867	0	0.262663	0.00293504	0	0.13847	0.178603	0	-0.401421	0.000477978	0	-0.0967829	0.162845	0
ARHGEF15	0.00146929	0.00236205	1	0.0755756	0.456855	0	-0.0433571	0.123747	0	0.147819	0.0155719	0	-0.372373	0.141284	0	0.136667	0.0755746	0	-0.1065	0.279034	0	0.250577	0.00956649	0	NA	NA	0
ARHGEF16	3.40904e-44	5.40355e-43	1	0.57743	1.90916e-07	0	0.495557	0.0082326	0	1.78438	9.74613e-15	1	0.547331	0.0445603	0	0.398213	0.0156866	0	0.562321	0.000451588	0	0.976659	2.47487e-14	0	1.27542	2.77494e-12	1
ARHGEF19	3.74198e-16	1.78371e-15	1	-0.125551	0.278565	0	NA	NA	0	-0.656376	2.93577e-07	0	NA	NA	0	-1.83051	5.0823e-10	-1	-0.375527	0.000545865	0	NA	NA	0	NA	NA	0
ARHGEF2	1.44175e-15	6.6835e-15	1	0.658273	0.000165555	0	0.475961	0.0120862	0	0.434131	0.0116138	0	0.553634	0.0206304	0	0.0676961	0.0745386	0	0.39395	0.0164317	0	0.645685	2.22878e-05	0	0.718426	3.77873e-07	0
ARHGEF25	2.73479e-05	5.6954e-05	1	0.190069	0.020244	0	NA	NA	0	0.203743	0.00183595	0	NA	NA	0	0.461221	0.00175637	0	0.106852	0.395133	0	NA	NA	0	NA	NA	0
ARHGEF26	7.72807e-49	1.53003e-47	1	-1.01458	3.1885e-12	-1	-0.189476	0.0174478	0	-0.0765286	0.220964	0	-1.86777	0.008502	-1	-3.14553	4.12647e-18	-1	-1.37179	7.02723e-10	-1	-0.715193	1.83181e-09	0	-0.929678	7.45222e-09	0
ARHGEF28	9.47042e-09	2.79382e-08	1	0.247419	0.0988799	0	-0.0371286	0.154648	0	0.199462	0.00120377	0	-0.569004	0.119628	0	-0.746076	0.0051847	0	0.443129	0.00765686	0	0.637117	4.90752e-05	0	NA	NA	0
ARHGEF3	4.73807e-26	3.56969e-25	1	-0.372201	0.0026991	0	-0.857246	0.00699061	0	-1.08312	1.14579e-08	-1	0.0649368	0.859945	0	-1.16324	1.8364e-09	-1	-0.39088	0.0344302	0	-0.238915	0.00805814	0	-1.04822	1.04284e-10	-1
ARHGEF37	0.000287311	0.000515429	1	-0.00101771	0.992095	0	NA	NA	0	-0.633688	2.02435e-05	0	NA	NA	0	-0.118397	0.110447	0	-0.197365	0.201267	0	NA	NA	0	NA	NA	0
ARHGEF38	2.18659e-22	1.40878e-21	1	1.57912	2.93355e-12	1	-0.0209443	0.542837	0	0.136595	0.0132876	0	-0.387775	0.391661	0	0.0170884	0.0993361	0	3.23575	1.90528e-15	1	0.0109089	0.867405	0	NA	NA	0
ARHGEF39	8.94771e-10	2.86785e-09	1	-0.0906157	0.138925	0	NA	NA	0	0.647581	2.31023e-08	0	NA	NA	0	0.0513757	0.00494542	0	0.242302	0.0121458	0	NA	NA	0	NA	NA	0
ARHGEF4	3.61042e-69	2.04008e-67	1	-0.468275	3.02114e-05	0	-1.98625	0.00244572	-1	-2.52693	5.43283e-17	-1	-0.898696	0.00686767	0	-4.71348	5.38595e-17	-1	-1.74965	5.21886e-12	-1	-1.88973	1.00515e-08	-1	-3.16586	2.95547e-20	-1
ARHGEF40	6.02938e-46	1.02987e-44	1	0.647077	3.18526e-10	0	0.276136	0.0184084	0	0.102688	0.141329	0	0.835337	0.0900465	0	2.94243	4.78847e-11	1	0.252509	0.0401526	0	1.03446	3.69024e-10	1	3.38189	8.79404e-23	1
ARHGEF5	6.8983e-30	6.13453e-29	1	0.812869	3.83177e-06	0	-0.462347	0.0199186	0	-0.81025	5.07177e-09	0	0.287326	0.482545	0	-1.43725	7.18032e-12	-1	-0.104603	0.508861	0	-0.330999	5.20642e-06	0	-0.530152	1.85733e-07	0
ARHGEF6	2.59856e-07	6.72128e-07	1	0.167996	0.0855325	0	-0.0250014	0.580142	0	0.312636	0.0157639	0	-0.104438	0.675342	0	0.19073	0.467804	0	0.267261	0.063846	0	0.320442	0.0183905	0	1.10549	1.3127e-07	1
ARHGEF7	1.16281e-11	4.28236e-11	1	0.280325	0.000733474	0	-0.0127657	0.519219	0	0.195864	0.103402	0	0.284841	0.134547	0	0.481847	0.0106247	0	0.339123	0.0142988	0	0.498187	4.74699e-07	0	0.259802	0.000461318	0
ARHGEF9	3.55593e-06	8.18765e-06	1	0.0639266	0.452287	0	-0.0197757	0.448877	0	-0.0175881	0.771713	0	0.290885	0.435266	0	0.653406	0.000995251	0	0.343418	0.00348098	0	0.449958	2.92365e-05	0	NA	NA	0
ARID1A	1.75351e-06	4.16977e-06	1	-0.0226309	0.821122	0	-0.417434	0.0574155	0	-0.554181	0.000159709	0	-1.13611	0.0181309	-1	-0.222464	0.0797823	0	0.190899	0.123012	0	0.27903	0.00037421	0	-0.025349	0.897219	0
ARID1B	1.43737e-10	4.89991e-10	1	0.107596	0.150128	0	NA	NA	0	-0.205233	0.101244	0	NA	NA	0	-1.42978	2.48594e-12	-1	0.050979	0.675378	0	NA	NA	0	NA	NA	0
ARID2	1.05327e-05	2.30174e-05	1	-0.265091	0.185414	0	NA	NA	0	-0.293967	0.0172483	0	NA	NA	0	-0.998839	2.13663e-05	0	-0.227567	0.121761	0	NA	NA	0	NA	NA	0
ARID3A	4.40634e-13	1.7699e-12	1	0.208967	0.00201296	0	-0.02541	0.21398	0	-0.85116	3.74418e-09	0	0.150451	0.674011	0	-0.213865	0.0037784	0	-0.162165	0.116212	0	-0.397299	7.1209e-05	0	NA	NA	0
ARID3B	0.000288891	0.000517953	1	-0.0999514	0.635808	0	-0.0506771	0.171299	0	0.359081	7.28513e-05	0	0.412161	0.248685	0	-0.341732	0.126841	0	-0.167414	0.32223	0	0.13512	0.0303957	0	NA	NA	0
ARID4A	3.21732e-09	9.88456e-09	1	0.130842	0.464246	0	-0.120681	0.600723	0	-0.352348	0.000608104	0	-0.0337165	0.903307	0	0.443685	0.00859161	0	-0.0823015	0.430383	0	-0.533035	1.6972e-09	0	-0.143865	0.162196	0
ARID4B	0.00350013	0.00529082	1	0.029855	0.807314	0	0.312819	0.257204	0	-0.141626	0.0327806	0	0.146472	0.608383	0	-0.572091	0.00477689	0	0.156129	0.242861	0	0.167543	0.0933878	0	0.197286	0.045776	0
ARID5A	0.00605749	0.00877278	1	0.147755	0.0224318	0	-0.0303971	0.451491	0	0.00387619	0.938215	0	1.26951	0.0175547	1	-0.110155	0.453648	0	0.16403	0.215113	0	0.202262	0.013083	0	NA	NA	0
ARID5B	6.10865e-42	8.73554e-41	1	-0.782804	3.46127e-06	0	-1.44043	0.0100803	-1	-1.27049	4.62204e-10	-1	0.0502059	0.873882	0	-1.21641	2.06416e-05	-1	-0.380379	0.0180343	0	-0.932171	4.51075e-13	0	-1.3173	3.43242e-17	-1
ARIH1	4.25756e-42	6.15579e-41	1	-0.605174	0.00639434	0	-0.484343	0.000228828	0	-1.13139	1.10238e-11	-1	-0.198093	0.415849	0	-1.27343	5.14127e-08	-1	-0.235821	0.0163568	0	-0.793525	7.88675e-09	0	-1.6141	1.24467e-18	-1
ARIH2	4.95101e-10	1.61635e-09	1	0.225204	0.00520514	0	-0.0948429	0.0544295	0	-0.142469	0.196941	0	0.446156	0.123922	0	-0.532668	0.000231345	0	0.200821	0.0617359	0	0.413598	1.25817e-06	0	NA	NA	0
ARL1	1.57986e-11	5.7604e-11	1	-0.099295	0.548861	0	0.548063	0.00278158	0	-0.220988	0.117588	0	-0.0856931	0.699822	0	0.309688	0.0319708	0	-0.147012	0.389009	0	-0.310559	0.00273792	0	0.504818	5.93086e-11	0
ARL10	2.28894e-12	8.80982e-12	1	-0.0272549	0.715872	0	NA	NA	0	0.0513333	0.364272	0	NA	NA	0	-3.3562	6.02861e-14	-1	-0.245496	0.0174436	0	NA	NA	0	NA	NA	0
ARL11	7.56115e-05	0.000147739	1	-0.150702	0.0755135	0	NA	NA	0	0.00634524	0.920941	0	NA	NA	0	0.375628	0.00457004	0	-0.4449	0.0002751	0	NA	NA	0	NA	NA	0
ARL13B	0.000988356	0.001634	1	-0.259978	0.000169663	0	NA	NA	0	-0.185245	0.109224	0	NA	NA	0	-0.152919	0.497837	0	-0.207806	0.226831	0	NA	NA	0	NA	NA	0
ARL14	1.47896e-111	7.73014e-109	1	1.49622	1.03667e-08	1	5.06076	8.9305e-10	1	2.34357	2.16803e-19	1	3.06894	0.00902598	1	6.13696	1.09969e-17	1	2.68865	1.75862e-10	1	3.27488	1.57494e-17	1	7.22303	8.35999e-44	1
ARL14EP	0.00675388	0.00969603	1	0.161824	0.0317501	0	NA	NA	0	-0.357983	0.0227004	0	NA	NA	0	0.341832	0.0795307	0	-0.113852	0.445184	0	NA	NA	0	NA	NA	0
ARL17A	2.66689e-10	8.9111e-10	1	-1.16468	1.33514e-11	-1	NA	NA	0	-0.00722619	0.89977	0	NA	NA	0	NA	NA	0	0.484736	0.052391	0	NA	NA	0	NA	NA	0
ARL2	1.94268e-05	4.12299e-05	1	-0.529121	4.24943e-05	0	-0.0209414	0.807385	0	-0.306079	0.0111022	0	-0.142299	0.6117	0	-0.489704	0.00182754	0	-0.158687	0.166295	0	0.0102915	0.891395	0	NA	NA	0
ARL2BP	4.64844e-48	8.84302e-47	1	-1.20586	9.01613e-10	-1	-0.405869	0.00174405	0	-1.4781	1.78051e-13	-1	-0.430152	0.01713	0	-0.0891531	0.748317	0	-0.990564	2.63882e-07	0	-0.633867	8.6192e-06	0	-1.36034	3.35815e-21	-1
ARL2BPP2	2.0855e-10	7.02571e-10	1	-0.843549	1.83021e-07	0	NA	NA	0	NA	NA	0	NA	NA	0	NA	NA	0	-0.447304	4.28851e-05	0	NA	NA	0	NA	NA	0
ARL3	1.44964e-08	4.21057e-08	1	0.122295	0.0465271	0	-0.05942	0.107098	0	0.1299	0.0582596	0	-0.0968093	0.685035	0	0.365337	0.0490169	0	-0.00228475	0.984088	0	0.268574	0.00666034	0	0.59657	1.56899e-08	0
ARL4A	0.000236865	0.000430921	1	-0.125281	0.158063	0	NA	NA	0	-0.915755	3.86967e-05	0	NA	NA	0	NA	NA	0	-0.0976022	0.397219	0	NA	NA	0	NA	NA	0
ARL4C	8.87689e-79	9.14233e-77	1	-0.969067	8.21064e-11	0	-4.43307	2.10067e-09	-1	-1.27119	4.44079e-16	-1	-1.04708	0.0265963	-1	-3.98135	7.35239e-15	-1	-1.94975	3.9579e-10	-1	-1.75622	2.66449e-10	-1	-3.69386	1.59232e-22	-1
ARL4D	8.07122e-75	6.72291e-73	1	-1.11284	3.97856e-11	-1	-2.00838	7.7122e-07	-1	-1.23543	5.748e-16	-1	-0.548937	0.170926	0	-3.71974	1.50216e-12	-1	-1.68625	1.20536e-11	-1	-1.37889	5.2757e-09	-1	-3.43053	1.09628e-23	-1
ARL5A	5.36878e-29	4.59644e-28	1	-0.365694	0.00512276	0	-0.71435	0.00238128	0	-0.770667	7.32788e-11	0	0.0384564	0.890818	0	-0.51916	5.39936e-06	0	-0.599654	0.00015807	0	-0.0737495	0.509611	0	-0.759354	1.76258e-14	0
ARL5C	2.09199e-05	4.42641e-05	1	0.442377	6.07819e-05	0	NA	NA	0	NA	NA	0	NA	NA	0	-0.02292	0.321605	0	-0.287123	0.00763066	0	NA	NA	0	NA	NA	0
ARL6	5.84863e-15	2.62736e-14	1	-0.417612	4.41163e-06	0	NA	NA	0	-0.333069	6.12562e-07	0	NA	NA	0	-1.69563	3.34065e-05	-1	-0.47847	0.00478498	0	NA	NA	0	NA	NA	0
ARL6IP1	1.31241e-28	1.10328e-27	1	0.11104	0.485	0	1.17865	3.60697e-07	1	0.523762	0.000429845	0	0.689053	0.0352288	0	0.527839	0.00234559	0	0.95816	0.000150624	0	0.488465	6.69662e-05	0	0.965434	2.57082e-16	0
ARL6IP5	4.23542e-24	2.93309e-23	1	-0.367175	0.0869599	0	1.12414	8.21542e-05	1	0.167107	0.363035	0	0.137416	0.735469	0	1.30633	1.34902e-06	1	0.3146	0.11499	0	0.515672	8.2637e-07	0	0.827265	5.58279e-15	0
ARL6IP6	6.20438e-05	0.000122813	1	-0.215581	0.0796493	0	NA	NA	0	NA	NA	0	NA	NA	0	-0.99174	1.4835e-05	0	-0.101306	0.436568	0	NA	NA	0	NA	NA	0
ARL8A	8.10717e-05	0.000157686	1	-0.178684	0.110929	0	NA	NA	0	NA	NA	0	NA	NA	0	-0.142186	0.222178	0	-0.389425	2.84643e-05	0	NA	NA	0	NA	NA	0
ARL8B	1.98958e-70	1.22702e-68	1	-1.39611	2.04749e-10	-1	-1.38984	7.30177e-10	-1	-1.47264	6.03784e-16	-1	-0.466739	0.0584165	0	-2.26253	9.37237e-13	-1	-1.33997	2.1158e-07	-1	-0.544743	1.20108e-07	0	-1.07125	9.03077e-22	-1
ARMC1	0.00176283	0.00279887	1	0.0170899	0.89506	0	0.17735	0.529332	0	0.0340857	0.792215	0	-0.29698	0.340033	0	0.983207	7.69135e-07	0	0.0080525	0.955552	0	-0.103085	0.349779	0	NA	NA	0
ARMC2	0.000224137	0.000408796	1	-0.0901905	0.147336	0	NA	NA	0	0.117157	0.0529952	0	NA	NA	0	0.0433227	0.0709461	0	0.397916	0.00059346	0	NA	NA	0	NA	NA	0
ARMC4	3.56998e-06	8.2182e-06	1	-0.289082	0.00578802	0	-0.0449829	0.0663382	0	0.156445	0.00538332	0	-0.600122	0.219511	0	0.0249741	0.0556264	0	-0.112225	0.134585	0	-0.191858	0.00204381	0	NA	NA	0
ARMC5	0.0063201	0.00911586	1	0.0545381	0.460717	0	NA	NA	0	-0.293057	0.00198182	0	NA	NA	0	-0.346068	0.0665708	0	-0.0714287	0.384079	0	NA	NA	0	NA	NA	0
ARMC7	1.10547e-18	5.93228e-18	1	0.422947	3.17837e-07	0	0.02774	0.781217	0	0.479093	8.62714e-05	0	0.973444	0.0061704	0	0.205636	0.107066	0	0.369547	0.00279482	0	0.38255	4.13733e-10	0	NA	NA	0
ARMC8	6.12268e-10	1.98522e-09	1	0.239278	0.124694	0	-0.148574	0.0453345	0	0.0804452	0.142964	0	0.145731	0.490457	0	-1.02206	1.77825e-06	-1	0.25932	0.0202443	0	-0.137372	0.0861241	0	0.647271	1.67167e-05	0
ARMC9	1.28723e-16	6.27028e-16	1	0.393609	2.40814e-06	0	-0.130647	0.071069	0	0.284583	4.29604e-06	0	0.210221	0.698812	0	0.236013	5.7089e-05	0	0.730666	3.49739e-05	0	0.290363	0.00322363	0	NA	NA	0
ARMCX1	1.08221e-06	2.63641e-06	1	0.198856	0.0121036	0	-0.617287	0.0297942	0	-0.477448	2.0354e-05	0	-0.659418	0.172097	0	-0.533542	0.0844854	0	-0.562236	0.00278758	0	-0.0401607	0.809501	0	0.0015747	0.995228	0
ARMCX2	1.48991e-06	3.57097e-06	1	0.0666684	0.298077	0	-0.02436	0.356608	0	-0.33185	0.0320967	0	-0.302956	0.409344	0	0.888072	0.0750571	0	-0.130145	0.200554	0	0.757632	9.00241e-05	0	1.24843	0.000192095	1
ARMCX3	1.97246e-67	1.01823e-65	1	0.448044	4.50553e-06	0	2.9945	6.77324e-08	1	0.968048	1.27665e-11	0	0.891614	0.0170286	0	2.1004	1.64857e-10	1	1.32203	2.75738e-08	1	1.32624	9.62116e-13	1	2.80978	5.07468e-25	1
ARMCX4	1.81422e-09	5.69432e-09	1	0.230698	0.00405241	0	NA	NA	0	0.282831	0.000141715	0	NA	NA	0	0.338461	0.0050786	0	0.783406	0.00014499	0	NA	NA	0	NA	NA	0
ARMCX5	5.10653e-05	0.00010241	1	0.271958	0.00181152	0	0.0169143	0.910441	0	-0.198845	0.0953329	0	-0.0553446	0.833926	0	0.262994	0.220844	0	0.106491	0.270612	0	0.142757	0.147529	0	0.366404	3.60951e-05	0
ARMCX6	1.48994e-08	4.32221e-08	1	0.200708	0.00421585	0	NA	NA	0	-0.7214	2.26243e-08	0	NA	NA	0	NA	NA	0	0.0931735	0.509275	0	NA	NA	0	NA	NA	0
ARMT1	2.21445e-15	1.0182e-14	1	0.461896	0.00562246	0	1.4356	0.000214187	1	0.306886	0.00408653	0	0.436392	0.342946	0	0.485875	0.0176358	0	0.205177	0.297163	0	0.152071	0.221304	0	0.873384	4.13361e-12	0
ARNT	4.69969e-13	1.88592e-12	1	-0.128461	0.295452	0	-0.412771	0.0103935	0	0.214126	0.0838773	0	-1.09121	0.0180844	-1	-0.159241	0.00509535	0	0.108093	0.271671	0	-0.523453	1.67322e-07	0	-0.588503	3.72294e-06	0
ARNT2	8.85309e-18	4.54882e-17	1	0.150942	0.0934973	0	0.00301571	0.934008	0	0.898029	8.44672e-10	0	0.350754	0.59692	0	0.705055	0.0501766	0	0.841907	1.12548e-06	0	0.502864	1.43444e-05	0	0.739054	0.000421023	0
ARNTL2	1.53513e-48	2.99114e-47	1	-1.18593	1.56251e-09	-1	-4.00284	4.39478e-07	-1	-0.4165	2.32792e-06	0	-0.392832	0.557973	0	-3.18972	7.88719e-09	-1	-1.55629	1.35854e-07	-1	-2.29016	3.5699e-09	-1	-3.74222	2.49905e-15	-1
ARPC1B	7.97132e-62	3.00282e-60	1	NA	NA	0	3.49072	9.21259e-10	1	2.26115	5.08039e-16	1	1.84914	1.91039e-06	1	1.78433	2.93076e-05	1	NA	NA	0	1.36631	1.9706e-09	1	2.92812	1.64194e-27	1
ARPC2	1.44624e-62	5.69425e-61	1	-1.5423	7.90327e-10	-1	-0.800586	5.13735e-07	0	-1.07038	1.47793e-13	-1	-0.511888	0.0791936	0	-1.0139	3.82423e-15	-1	-0.95389	1.62577e-07	0	-0.394803	4.67026e-07	0	-0.724523	1.24213e-17	0
ARPC5	0.00188616	0.00298019	1	0.0054745	0.949979	0	0.218357	0.176029	0	-0.30231	0.00859644	0	0.319735	0.207457	0	-0.325604	0.0129009	0	-0.17229	0.161827	0	-0.242396	0.0582394	0	NA	NA	0
ARPC5L	6.93642e-21	4.15411e-20	1	-0.0455912	0.565118	0	-0.745311	0.000627708	0	-0.339619	0.0038123	0	0.0836451	0.744057	0	-1.14726	1.94204e-08	-1	-0.505244	0.000667426	0	-0.164523	0.0928324	0	-0.559835	4.06806e-12	0
ARPIN	2.96164e-05	6.13789e-05	1	0.14047	0.0815586	0	-0.0366771	0.119647	0	-0.0839762	0.427577	0	-0.381952	0.204993	0	-1.82242	1.08443e-05	-1	0.099447	0.220215	0	0.224857	0.0540364	0	NA	NA	0
ARPP19	3.44674e-10	1.14237e-09	1	-0.506464	0.00203902	0	-0.588953	0.0371241	0	-0.457429	5.03173e-05	0	0.109402	0.688423	0	-0.306385	0.108859	0	-0.206097	0.130321	0	0.290523	0.00144106	0	0.2736	0.000190941	0
ARPP21	0.00412873	0.00615913	1	-0.218993	0.0163702	0	-0.0470686	0.192567	0	0.059	0.336391	0	-0.0489836	0.876743	0	0.194391	0.00406795	0	-0.126077	0.0900668	0	0.0457677	0.345958	0	NA	NA	0
ARR3	0.000296567	0.000530758	1	0.287047	0.0241092	0	-0.172173	0.208744	0	0.107486	0.0303549	0	-0.561057	0.24854	0	-0.0577996	0.0672838	0	-0.127877	0.127243	0	-0.179233	0.00782254	0	NA	NA	0
ARRB1	3.78603e-37	4.46948e-36	1	1.44355	1.82592e-06	1	-0.03519	0.194296	0	1.09695	1.7825e-11	1	-0.00156837	0.997979	0	2.89136	2.16027e-11	1	1.69736	2.07757e-09	1	0.460466	0.000112496	0	1.15091	3.22977e-07	1
ARRB2	1.31389e-25	9.72024e-25	1	1.10299	3.80404e-09	1	0.261513	0.477609	0	0.212957	0.000958075	0	0.856233	0.0662346	0	0.363034	0.00172066	0	0.749082	4.8387e-06	0	0.522733	5.45994e-06	0	1.12329	5.75504e-09	1
ARRDC1-AS1	2.02857e-07	5.30473e-07	1	0.479647	9.04494e-05	0	NA	NA	0	0.294879	0.000680589	0	NA	NA	0	0.116187	0.525611	0	0.287719	0.00264656	0	NA	NA	0	NA	NA	0
ARRDC2	3.12103e-05	6.44649e-05	1	0.00935005	0.941495	0	NA	NA	0	0.84194	2.82548e-06	0	NA	NA	0	-0.0468878	0.865311	0	0.334739	0.0131192	0	NA	NA	0	NA	NA	0
ARRDC3	1.95982e-38	2.42449e-37	1	-2.17556	3.08003e-09	-1	NA	NA	0	-2.23746	3.32651e-15	-1	NA	NA	0	-2.31165	1.78084e-11	-1	-2.02118	6.47279e-10	-1	NA	NA	0	NA	NA	0
ARRDC4	1.00093e-14	4.43734e-14	1	0.816506	3.51431e-05	0	NA	NA	0	0.761879	5.37663e-06	0	NA	NA	0	1.54808	9.22856e-08	1	0.589414	0.0441376	0	NA	NA	0	NA	NA	0
ARSA	2.26345e-05	4.76699e-05	1	0.467655	0.000418715	0	-0.0174729	0.815552	0	-0.0417905	0.730767	0	0.111475	0.662317	0	-0.0182762	0.768265	0	0.242781	0.0590161	0	0.444464	1.03092e-05	0	NA	NA	0
ARSB	0.000379168	0.000668009	1	-0.0432565	0.491994	0	-0.0295514	0.182056	0	0.16651	0.00164448	0	0.243845	0.232837	0	0.443619	0.0327805	0	0.314363	0.0243305	0	0.095369	0.131206	0	NA	NA	0
ARSD	4.40927e-09	1.33873e-08	1	0.161742	0.207268	0	-0.213567	0.0315446	0	0.678012	0.000971151	0	-1.22512	0.147845	0	-0.965471	0.00429459	0	0.649008	3.8862e-05	0	-0.155864	0.010866	0	NA	NA	0
ARSE	3.17139e-20	1.83516e-19	1	1.08798	1.51589e-08	1	0.327539	0.141685	0	NA	NA	0	0.378797	0.181445	0	2.45618	4.34818e-05	1	1.82184	1.20397e-06	1	0.781949	2.03914e-05	0	0.917152	0.000773415	0
ARSF	1.17592e-35	1.31822e-34	1	-0.465176	8.82666e-05	0	-0.07037	0.0151563	0	-1.49834	4.16575e-12	-1	-1.02181	0.0279251	-1	-1.74436	3.01699e-07	-1	-0.716789	4.43404e-06	0	-0.815458	2.8261e-10	0	-0.850575	6.90328e-06	0
ARSG	1.13497e-27	9.16877e-27	1	-0.500369	4.20159e-06	0	NA	NA	0	-0.930519	4.82908e-14	0	NA	NA	0	-1.46687	3.18218e-11	-1	-0.519576	0.00258339	0	NA	NA	0	NA	NA	0
ARSI	4.88783e-06	1.10835e-05	1	0.286331	0.0012943	0	NA	NA	0	0.0935238	0.0987243	0	NA	NA	0	-0.368074	0.0194722	0	-0.452918	0.00135683	0	NA	NA	0	NA	NA	0
ARSJ	2.92963e-13	1.19163e-12	1	0.198471	0.00225357	0	-0.0238957	0.740706	0	0.467674	2.02421e-05	0	0.0260812	0.947758	0	1.01078	8.46874e-05	1	0.668898	0.000474019	0	0.0771411	0.288366	0	0.619502	6.23513e-06	0
ARSK	1.46125e-06	3.5059e-06	1	-0.176996	0.026731	0	NA	NA	0	-0.183395	0.00115769	0	NA	NA	0	1.283	0.000360622	1	-0.313856	0.0741967	0	NA	NA	0	NA	NA	0
ART1	0.00188986	0.00298514	1	0.176504	0.141184	0	-0.01938	0.366751	0	0.0261333	0.658087	0	-0.399881	0.0924351	0	-0.222275	0.104502	0	-0.180843	0.0701478	0	-0.268981	0.00157499	0	NA	NA	0
ART3	0.00140546	0.00226658	1	-0.165249	0.0256448	0	-0.0636214	0.0950359	0	0.0953476	0.175183	0	-0.797102	0.0890499	0	0.267585	0.215774	0	0.0859108	0.242209	0	-0.173243	0.0118316	0	NA	NA	0
ARTN	1.63654e-05	3.5053e-05	1	-0.129821	0.0627595	0	-0.101129	0.130237	0	0.20959	0.00049298	0	0.402757	0.435394	0	0.144608	0.0340934	0	-0.175696	0.0855399	0	0.182074	0.00984045	0	NA	NA	0
ARV1	0.000265338	0.000478886	1	-0.0197668	0.899579	0	NA	NA	0	-0.25801	0.121573	0	NA	NA	0	0.772168	8.64039e-06	0	0.150299	0.428261	0	NA	NA	0	NA	NA	0
ARVCF	0.000274035	0.000493348	1	0.0610938	0.430487	0	-0.185213	0.368875	0	0.119236	0.0561967	0	-0.619122	0.108884	0	-0.212756	0.00278592	0	0.268562	0.0223729	0	0.182717	0.0376002	0	NA	NA	0
ARX	1.25358e-08	3.66092e-08	1	0.0351367	0.637225	0	NA	NA	0	0.224779	0.00320664	0	NA	NA	0	3.67671	1.10906e-08	1	-0.153628	0.161901	0	NA	NA	0	NA	NA	0
ASAH1	2.99874e-38	3.67495e-37	1	-1.13192	2.39573e-06	-1	-0.730837	2.3054e-05	0	-0.766669	1.20991e-07	0	-0.405821	0.0507517	0	-0.926798	3.11157e-06	0	-0.62583	8.45799e-05	0	-0.828671	6.95847e-08	0	-0.921624	1.10577e-13	0
ASAH2B	8.50351e-05	0.000164754	1	NA	NA	0	NA	NA	0	0.480864	0.000128168	0	NA	NA	0	NA	NA	0	0.307314	0.0513037	0	NA	NA	0	NA	NA	0
ASAP1	0.000151002	0.000282153	1	-0.292542	0.00120294	0	-0.0394886	0.0831089	0	0.034681	0.760027	0	-0.00671996	0.978485	0	-0.866486	0.000188137	0	-0.0788413	0.559876	0	-0.154446	0.127391	0	NA	NA	0
ASAP2	2.18714e-77	2.10721e-75	1	1.41349	6.47424e-08	1	2.85692	7.16894e-09	1	1.59563	1.94435e-13	1	0.836227	0.0144012	0	2.17927	2.68787e-12	1	2.00585	8.88878e-12	1	1.44073	1.44606e-13	1	2.79581	1.54306e-24	1
ASAP3	2.81098e-30	2.52554e-29	1	0.00603264	0.940011	0	-1.04868	0.0164244	-1	-1.34785	2.54717e-12	-1	-1.161	0.00206665	-1	-1.60184	4.67431e-09	-1	-0.327639	0.0251084	0	-0.308272	0.00701456	0	-1.68159	3.7322e-12	-1
ASB1	1.9868e-15	9.1534e-15	1	0.30211	0.000484792	0	-0.0867514	0.377774	0	0.343045	0.00276044	0	0.417471	0.198269	0	0.0291765	0.0273607	0	0.534079	0.000143041	0	0.603945	1.83696e-10	0	NA	NA	0
ASB11	0.00352509	0.005327	1	0.17386	0.0748435	0	NA	NA	0	0.200321	0.00126884	0	NA	NA	0	0.0243864	0.176424	0	-0.0358502	0.64282	0	NA	NA	0	NA	NA	0
ASB13	1.3639e-23	9.26413e-23	1	0.466722	0.000305351	0	0.679456	0.0153501	0	0.731969	6.28082e-06	0	0.0424105	0.859172	0	0.0532482	0.840048	0	0.570845	0.00018812	0	0.585159	3.77426e-06	0	1.29269	3.28032e-13	1
ASB16-AS1	2.96226e-06	6.88363e-06	1	-0.210284	0.00514293	0	NA	NA	0	-0.106569	0.109878	0	NA	NA	0	0.126545	6.71868e-05	0	0.197889	0.0495504	0	NA	NA	0	NA	NA	0
ASB4	9.43476e-06	2.07241e-05	1	-0.299024	0.000930829	0	-0.177453	0.0625917	0	0.1781	0.0425116	0	-0.526008	0.227353	0	0.145653	0.00505491	0	-0.004811	0.971106	0	-0.154759	0.0088484	0	NA	NA	0
ASB5	0.00149551	0.00240087	1	-0.273816	0.0064922	0	NA	NA	0	0.00800476	0.880386	0	NA	NA	0	0.0974591	0.00438921	0	-0.168384	0.14136	0	NA	NA	0	NA	NA	0
ASB6	3.43991e-06	7.9301e-06	1	-0.0474384	0.550747	0	0.0117229	0.740782	0	-0.198752	0.0313969	0	0.571405	0.0283455	0	-0.938404	8.04712e-07	0	0.171359	0.0641305	0	0.0729831	0.353231	0	NA	NA	0
ASB8	6.3928e-06	1.43114e-05	1	-0.408238	0.00479433	0	0.0423214	0.78964	0	-0.179017	0.116805	0	0.0453659	0.829986	0	-0.497154	0.00336963	0	-0.365814	0.000353824	0	0.0274907	0.710838	0	-0.405118	0.00798449	0
ASB9	8.12708e-05	0.000158014	1	0.236304	0.0173787	0	-0.0624286	0.309764	0	0.489698	0.000985187	0	0.165022	0.486079	0	0.43565	0.00862268	0	-0.0475633	0.626143	0	0.190892	0.0307613	0	NA	NA	0
ASCC2	4.02599e-43	6.18452e-42	1	-0.824017	2.56851e-06	0	-1.77877	0.000201193	-1	-1.34914	3.34546e-15	-1	-0.564756	0.115096	0	-1.934	2.78764e-07	-1	-0.578864	2.34872e-06	0	-0.565759	0.001496	0	-1.52715	2.32905e-14	-1
ASCL1	5.77638e-05	0.00011483	1	0.151935	0.0852763	0	-0.114601	0.0184201	0	0.312638	0.000838065	0	0.765749	0.112489	0	0.850385	0.0339668	0	-0.0662098	0.603606	0	0.207297	0.0888899	0	NA	NA	0
ASCL2	1.03926e-06	2.53652e-06	1	0.172308	0.0178507	0	-0.0290714	0.177166	0	1.08788	8.24447e-05	1	-0.15929	0.651317	0	1.44279	0.000162343	1	0.122009	0.371512	0	-0.0557773	0.140243	0	NA	NA	0
ASCL3	0.000911338	0.00151699	1	NA	NA	0	-0.0397771	0.0962754	0	0.155905	0.0171232	0	-0.560891	0.150943	0	0.0119067	0.208355	0	NA	NA	0	-0.207008	0.0064059	0	NA	NA	0
ASCL5	0.00030849	0.000550918	1	0.239628	0.00445246	0	NA	NA	0	0.188076	0.00146685	0	NA	NA	0	0.0129848	0.186979	0	-0.104921	0.399175	0	NA	NA	0	NA	NA	0
ASF1A	2.61948e-07	6.77203e-07	1	NA	NA	0	-0.439653	0.0162694	0	-0.63875	5.33918e-05	0	-0.338995	0.555818	0	0.107877	0.57816	0	NA	NA	0	-0.472136	0.00193689	0	-0.377035	0.00330206	0
ASF1B	0.00179671	0.00284963	1	-0.187603	0.164966	0	0.0633043	0.174919	0	0.420345	0.00318103	0	-0.00140519	0.996934	0	-0.225107	0.354793	0	0.566273	0.0016684	0	-0.0538877	0.62298	0	NA	NA	0
ASGR1	0.00557868	0.00812833	1	0.0801451	0.414267	0	-0.0417829	0.18017	0	-0.515021	0.000664037	0	0.239323	0.5984	0	0.00402125	0.908318	0	-0.201456	0.110783	0	-0.128206	0.0627829	0	NA	NA	0
ASH1L	4.53422e-05	9.1556e-05	1	-0.28778	0.142333	0	0.000117143	0.99673	0	-0.0714119	0.19769	0	-0.412295	0.0630629	0	-0.69977	0.000172897	0	0.290429	0.0103078	0	-0.111796	0.0618397	0	NA	NA	0
ASH2L	1.18401e-08	3.46598e-08	1	-0.308115	0.0240228	0	-0.126467	0.495672	0	-0.51455	0.00132274	0	-0.161377	0.34673	0	-0.712404	7.65172e-05	0	0.0472968	0.650234	0	-0.028585	0.720081	0	-0.316852	3.98417e-06	0
ASIC1	8.14765e-05	0.000158385	1	0.176246	0.0192091	0	-0.03867	0.288027	0	0.185917	0.00155101	0	-1.07029	0.0324438	-1	0.0380371	0.183209	0	0.128339	0.203937	0	0.144311	0.0413003	0	NA	NA	0
ASIC4	2.00816e-06	4.74724e-06	1	0.24494	0.000211918	0	0.00423429	0.966352	0	-0.467083	3.22154e-06	0	-0.433213	0.212326	0	0.056239	0.223688	0	-0.143806	0.161725	0	-0.0318281	0.655221	0	NA	NA	0
ASL	3.61793e-22	2.3068e-21	1	0.499103	0.000223632	0	NA	NA	0	0.949174	2.794e-14	0	NA	NA	0	NA	NA	0	0.819425	3.4663e-08	0	NA	NA	0	NA	NA	0
ASPA	5.06131e-22	3.19882e-21	1	0.214707	0.00713431	0	0.00601714	0.8681	0	0.48686	1.45157e-07	0	0.581266	0.176215	0	2.52645	4.4263e-06	1	0.464071	0.0344111	0	1.47283	2.92962e-10	1	1.28574	3.80131e-05	1
ASPH	1.80635e-49	3.68084e-48	1	0.391551	0.00280407	0	2.03642	1.31669e-07	1	0.114686	0.0431578	0	0.577084	0.0823106	0	1.87283	2.81346e-09	1	0.937427	1.09374e-07	0	1.05567	3.80869e-10	1	1.82166	5.82262e-24	1
ASPHD1	5.52601e-10	1.79845e-09	1	0.194502	0.0549241	0	-0.0481871	0.623359	0	0.94931	4.54605e-07	0	-0.0100189	0.964327	0	1.05548	0.00294272	1	0.49451	0.0401396	0	0.313029	7.98645e-05	0	NA	NA	0
ASPHD2	3.89932e-34	4.13403e-33	1	1.00101	3.46397e-08	1	NA	NA	0	1.77048	1.31718e-13	1	NA	NA	0	4.28764	4.07588e-13	1	1.34161	1.74697e-06	1	NA	NA	0	NA	NA	0
ASPM	3.63495e-12	1.383e-11	1	-0.514079	0.000564802	0	-0.416827	0.282589	0	-0.391879	0.0219822	0	0.765896	0.309106	0	0.857346	0.000578432	0	-0.349034	0.204199	0	-1.01029	0.00013455	-1	-1.48784	2.58079e-06	-1
ASPN	2.99772e-45	4.99787e-44	1	0.125074	0.225313	0	1.05749	0.0136604	1	1.63954	5.79752e-10	1	0.784642	0.203695	0	2.05921	9.02043e-05	1	1.08095	0.00103415	1	1.9528	7.02442e-11	1	4.7886	1.0649e-26	1
ASPRV1	0.000488885	0.000847311	1	0.0984259	0.232486	0	NA	NA	0	0.624848	6.60059e-05	0	NA	NA	0	0.554047	0.0712356	0	0.0252727	0.790074	0	NA	NA	0	NA	NA	0
ASPSCR1	1.63087e-08	4.71599e-08	1	0.375837	3.32813e-05	0	-0.0377486	0.152486	0	0.179131	0.0205254	0	0.820802	0.0505371	0	0.0111257	0.893593	0	0.1583	0.0951714	0	0.445514	1.85467e-05	0	NA	NA	0
ASRGL1	7.20461e-64	3.01254e-62	1	0.371215	2.56497e-06	0	0.949924	0.00696244	0	1.2038	6.20405e-16	1	1.89367	8.13844e-05	1	3.65914	5.98342e-16	1	1.56538	1.25516e-06	1	1.28456	4.49354e-12	1	2.82711	2.4715e-16	1
ASS1	7.3968e-18	3.8118e-17	1	0.734543	2.57171e-05	0	NA	NA	0	1.69878	4.45781e-10	1	NA	NA	0	NA	NA	0	1.42328	5.72323e-07	1	NA	NA	0	NA	NA	0
ASTE1	3.28226e-27	2.59441e-26	1	0.692626	4.4492e-06	0	0.340063	0.0276011	0	0.525986	1.92569e-05	0	0.774997	0.0505334	0	0.760047	7.51091e-06	0	0.490217	0.000223974	0	0.427175	1.64053e-05	0	1.41334	1.62326e-10	1
ASTN2	3.93838e-14	1.69214e-13	1	-0.0139129	0.895954	0	-0.114946	0.0704573	0	0.601005	3.03023e-10	0	0.261741	0.725944	0	0.806009	3.74119e-06	0	0.10571	0.280477	0	0.336897	0.000146809	0	NA	NA	0
ASXL1	1.31812e-09	4.17228e-09	1	0.354531	0.000194846	0	0.115853	0.262399	0	-0.0580381	0.583182	0	0.232085	0.549075	0	0.606692	0.000438252	0	0.5387	0.000406796	0	0.380541	0.000136827	0	NA	NA	0
ASXL2	0.00340962	0.00516482	1	-0.0991838	0.43216	0	-0.155676	0.538802	0	-0.400855	0.00405469	0	0.101512	0.729279	0	1.21827	0.00857164	1	0.110764	0.293663	0	0.0464036	0.586418	0	-0.221514	0.0193892	0
ASXL3	3.72517e-06	8.56129e-06	1	0.281721	0.000249629	0	-0.07527	0.243301	0	0.123198	0.0527834	0	0.256625	0.638888	0	0.487256	0.00341598	0	0.00334775	0.969953	0	0.34425	0.00108064	0	NA	NA	0
ASZ1	0.000760764	0.00128196	1	-0.241129	0.000957007	0	NA	NA	0	0.0317286	0.578988	0	NA	NA	0	0.0785528	0.00907937	0	-0.0665735	0.298852	0	NA	NA	0	NA	NA	0
ATAD1	0.00446042	0.00661329	1	0.127556	0.43592	0	NA	NA	0	-0.651952	0.000552089	0	NA	NA	0	0.493641	0.133095	0	0.101889	0.458408	0	NA	NA	0	NA	NA	0
ATAD2	5.93558e-13	2.36958e-12	1	-0.34823	0.00139357	0	-0.0474471	0.0734755	0	-0.476226	0.00323793	0	0.144509	0.777732	0	0.947918	0.000222904	0	-0.194377	0.429136	0	-0.545145	0.000360709	0	-0.858897	5.93382e-07	0
ATAD2B	2.28311e-15	1.04908e-14	1	0.0199849	0.893116	0	-0.919934	0.00108604	0	NA	NA	0	-0.127779	0.644844	0	-1.12281	1.13482e-06	-1	-0.185184	0.126476	0	-0.378325	0.000651249	0	-1.267	1.44232e-09	-1
ATAD3B	0.0010391	0.00170991	1	0.0858847	0.230895	0	NA	NA	0	-0.385898	0.000375409	0	NA	NA	0	0.120009	0.071409	0	0.094842	0.36024	0	NA	NA	0	NA	NA	0
ATAD3C	0.000284972	0.00051154	1	0.306189	0.000335324	0	NA	NA	0	NA	NA	0	NA	NA	0	-0.0871301	0.485959	0	0.244934	0.0185044	0	NA	NA	0	NA	NA	0
ATAD5	0.00363401	0.00547932	1	-0.123818	0.0821612	0	-0.0598486	0.0679791	0	0.10121	0.0901377	0	-0.310731	0.384647	0	-0.0187838	0.754037	0	0.189812	0.316344	0	-0.165179	0.0020999	0	NA	NA	0
ATAT1	1.54026e-18	8.20023e-18	1	0.0721235	0.258969	0	0.0363757	0.52336	0	-0.727633	2.55888e-12	0	0.112367	0.503221	0	0.207367	0.0516198	0	0.583921	1.7623e-05	0	0.412006	1.4897e-07	0	NA	NA	0
ATE1	0.00031821	0.000567453	1	0.155849	0.249907	0	NA	NA	0	-0.303581	0.000253615	0	NA	NA	0	0.142467	0.225615	0	0.256399	0.0354235	0	NA	NA	0	NA	NA	0
ATF1	8.04046e-05	0.000156519	1	-0.0691379	0.564193	0	-0.0574757	0.817305	0	-0.504169	1.48e-05	0	-0.147086	0.707988	0	-0.742862	0.0021433	0	0.0267362	0.896922	0	-0.19463	0.04543	0	NA	NA	0
ATF2	4.30576e-16	2.04685e-15	1	-0.119895	0.495731	0	0.775121	0.0121996	0	-0.0640548	0.328739	0	-0.312281	0.0852315	0	1.0899	5.14014e-07	1	0.467503	0.00365917	0	-0.265835	7.60456e-05	0	0.584045	5.11778e-08	0
ATF3	2.40604e-11	8.67592e-11	1	0.511442	9.1823e-05	0	-0.362117	0.587237	0	1.79716	5.39902e-06	1	1.36315	0.00607328	1	0.1683	0.125715	0	1.33907	0.0152923	1	0.0827773	0.712758	0	1.16507	0.000172806	1
ATF4	2.98268e-08	8.43143e-08	1	-0.555159	5.44109e-08	0	NA	NA	0	-0.304595	0.00269827	0	NA	NA	0	NA	NA	0	0.0349353	0.704666	0	NA	NA	0	NA	NA	0
ATF5	3.41028e-15	1.54863e-14	1	0.188935	0.00273246	0	0.315581	0.0660853	0	0.559048	1.0043e-05	0	0.677504	0.00615906	0	0.22982	0.16332	0	0.176442	0.111988	0	0.559055	6.49898e-10	0	NA	NA	0
ATF6	4.73183e-09	1.43375e-08	1	-0.221538	0.197387	0	-0.129914	0.161394	0	-0.28431	0.0200322	0	0.690874	0.10143	0	1.7276	7.62137e-07	1	-0.137866	0.234559	0	0.387298	0.000160199	0	NA	NA	0
ATF6B	4.01172e-10	1.32146e-09	1	-0.0376802	0.697931	0	-0.0616071	0.0739752	0	0.0396	0.532322	0	-0.484442	0.257684	0	-0.906162	3.75811e-06	0	0.315732	0.00113809	0	-0.335389	3.19471e-06	0	NA	NA	0
ATF7	1.38891e-05	3.0004e-05	1	-0.105729	0.370759	0	-0.0533543	0.12795	0	NA	NA	0	-0.721405	0.00733846	0	-1.18277	4.14652e-06	-1	0.167675	0.23719	0	-0.0198316	0.721948	0	NA	NA	0
ATF7IP	2.05224e-34	2.19806e-33	1	-0.876247	3.03615e-06	0	-1.31393	0.00180722	-1	-0.0787214	0.113092	0	-0.385476	0.105437	0	-1.20185	2.37322e-06	-1	-0.340883	0.00350274	0	-0.75875	4.7332e-07	0	-1.70221	3.38431e-20	-1
ATF7IP2	2.22803e-48	4.30512e-47	1	0.972176	1.67182e-05	0	0.813684	0.0247495	0	1.3156	2.29165e-11	1	1.16278	0.00152093	1	2.67973	8.49605e-08	1	2.10602	6.87631e-08	1	1.11624	4.63409e-11	1	2.26848	3.23382e-15	1
ATG10	9.67047e-06	2.12196e-05	1	-0.323497	0.00142044	0	-0.0406186	0.151015	0	-0.0302857	0.817104	0	-0.194609	0.716343	0	-1.17897	0.00122153	-1	-0.500325	0.0109147	0	-0.166136	0.0150894	0	NA	NA	0
ATG101	2.05873e-12	7.94278e-12	1	-0.0130609	0.848342	0	0.148684	0.555172	0	0.267955	0.0115208	0	0.542596	0.0356739	0	-0.691356	3.35948e-05	0	0.0644995	0.470517	0	0.468458	1.06444e-05	0	0.435914	6.98556e-07	0
ATG12	6.65365e-18	3.43476e-17	1	0.284068	0.0149101	0	0.840404	0.0170278	0	0.399805	2.17274e-05	0	-0.659048	0.134721	0	0.359399	0.00873693	0	0.0234163	0.85464	0	0.313424	3.93026e-05	0	0.885167	4.98584e-11	0
ATG13	2.79202e-14	1.21055e-13	1	-0.190371	0.119527	0	-0.44579	0.0411677	0	0.286648	0.00116466	0	-0.22658	0.298649	0	-0.679026	3.01585e-06	0	0.184183	0.181862	0	0.476692	4.71353e-07	0	-0.31733	0.000339565	0
ATG14	3.0076e-07	7.72575e-07	1	-0.13017	0.341871	0	-0.241471	0.423261	0	-0.415088	0.00464688	0	-0.267078	0.390625	0	-0.601768	0.0010879	0	-0.00748025	0.935209	0	-0.311705	2.33104e-05	0	-0.27228	0.00737252	0
ATG16L1	2.00555e-10	6.76617e-10	1	0.350085	2.8832e-05	0	NA	NA	0	0.370864	0.00119896	0	NA	NA	0	0.316802	0.189741	0	0.567309	5.61775e-06	0	NA	NA	0	NA	NA	0
ATG16L2	4.03319e-11	1.42918e-10	1	0.0810031	0.327846	0	NA	NA	0	-0.277674	0.00398737	0	NA	NA	0	-2.28357	1.03975e-11	-1	-0.1127	0.464054	0	NA	NA	0	NA	NA	0
ATG2A	0.000143412	0.000268691	1	0.197363	0.00111787	0	-0.0265186	0.903502	0	0.103455	0.374904	0	0.134759	0.46512	0	-0.558416	0.000345068	0	0.129323	0.283808	0	0.181281	0.0152815	0	0.0490347	0.672394	0
ATG2B	5.16356e-05	0.000103464	1	-0.148552	0.430463	0	0.0415771	0.723575	0	-0.219624	0.0381516	0	-0.366692	0.16109	0	-1.16123	0.005393	-1	0.135406	0.214478	0	-0.306065	0.00217708	0	-0.375416	0.00879056	0
ATG3	1.9562e-05	4.15e-05	1	-0.32856	0.0418699	0	0.416479	0.0239295	0	-0.342329	0.0320675	0	-0.401898	0.341239	0	0.627903	0.000192298	0	-0.054967	0.661318	0	-0.189807	0.0456884	0	NA	NA	0
ATG4B	1.3112e-13	5.46189e-13	1	1.12369	0.00168181	1	-0.02468	0.241581	0	0.106348	0.0824632	0	0.457044	0.204823	0	-0.656866	4.21838e-07	0	0.135524	0.0830674	0	0.347473	7.62637e-06	0	-0.299166	0.000493552	0
ATG4D	1.81462e-10	6.14484e-10	1	-0.0754211	0.409291	0	NA	NA	0	-0.248524	0.0150336	0	NA	NA	0	-1.42177	4.29014e-10	-1	-0.214874	0.0124998	0	NA	NA	0	NA	NA	0
ATG5	1.13681e-28	9.58358e-28	1	0.360925	0.0238911	0	0.935426	2.31425e-05	0	0.492293	0.000348006	0	0.523895	0.0809297	0	1.16386	7.39271e-07	1	0.328482	0.0185756	0	0.622761	7.52948e-07	0	1.78326	8.56154e-14	1
ATG7	3.4088e-07	8.70609e-07	1	0.214387	0.0616985	0	-0.121579	0.418611	0	-0.449805	9.93189e-05	0	0.0143374	0.951474	0	-0.68805	0.000597039	0	0.118296	0.286206	0	0.27257	0.000846362	0	NA	NA	0
ATG9A	0.000715468	0.00121041	1	-0.229662	0.0956562	0	-0.198496	0.338382	0	-0.272683	0.0148285	0	0.0886748	0.5801	0	-1.21545	0.000166183	-1	-0.081407	0.284046	0	0.0345951	0.67261	0	NA	NA	0
ATG9B	9.87864e-43	1.48006e-41	1	-1.66447	7.15378e-15	-1	NA	NA	0	-1.66212	1.31326e-10	-1	NA	NA	0	-5.14514	3.80278e-13	-1	-1.41497	1.24509e-11	-1	NA	NA	0	NA	NA	0
ATIC	1.52059e-22	9.85159e-22	1	0.241767	0.130376	0	1.4952	1.57246e-05	1	0.701529	3.14841e-05	0	0.317801	0.148559	0	0.728506	0.00499075	0	0.838413	0.000477417	0	0.404976	0.000245701	0	0.89735	1.26381e-11	0
ATL1	5.55627e-08	1.52869e-07	1	0.0114671	0.889853	0	NA	NA	0	-0.583712	4.13648e-06	0	NA	NA	0	-0.650187	0.00588273	0	-0.539759	0.00090779	0	NA	NA	0	NA	NA	0
ATL2	8.18761e-24	5.60689e-23	1	-0.843917	4.3463e-07	0	NA	NA	0	-1.06109	1.21623e-13	-1	NA	NA	0	-0.529365	0.00145538	0	-0.868298	2.33574e-06	0	NA	NA	0	NA	NA	0
ATL3	2.91273e-20	1.68829e-19	1	-0.663931	2.70708e-05	0	NA	NA	0	-1.07183	4.29179e-10	-1	NA	NA	0	-2.2712	1.67914e-08	-1	-0.480709	0.00501969	0	NA	NA	0	NA	NA	0
ATM	2.16152e-11	7.8104e-11	1	0.11553	0.388733	0	-0.0648286	0.230837	0	0.129202	0.0266991	0	0.073944	0.751846	0	0.876801	9.47136e-06	0	0.804498	0.0001018	0	0.375123	0.000806178	0	0.615724	0.000263168	0
ATMIN	6.03515e-52	1.37597e-50	1	-0.307271	0.0263782	0	-1.15183	0.000483145	-1	-1.19215	2.34195e-13	-1	-0.277848	0.421713	0	-1.30308	8.33777e-14	-1	-0.582032	7.83775e-06	0	-0.811493	6.63633e-10	0	-1.04629	4.07864e-18	-1
ATN1	5.45285e-05	0.000108844	1	0.266002	0.000962067	0	0.0807243	0.232448	0	0.154102	0.0103718	0	0.0922294	0.700925	0	0.140673	0.0878354	0	0.307645	0.0159839	0	-0.0749194	0.109411	0	NA	NA	0
ATOH1	5.71435e-05	0.000113651	1	0.823849	1.03997e-06	0	0.08117	0.398555	0	0.0649619	0.411769	0	-0.375341	0.397519	0	0.00141673	0.954923	0	0.649346	0.00825197	0	-0.0572459	0.497518	0	NA	NA	0
ATOH8	1.00939e-08	2.97106e-08	1	0.16825	0.0173428	0	NA	NA	0	0.441807	1.56088e-07	0	NA	NA	0	0.308892	0.00164231	0	-0.048456	0.647154	0	NA	NA	0	NA	NA	0
ATOX1	5.236e-22	3.30722e-21	1	-0.335588	5.45109e-07	0	-0.406286	0.14256	0	-0.751481	3.12447e-07	0	-0.234267	0.266639	0	-0.569098	0.000124298	0	-0.582142	0.000183089	0	-0.227387	0.00255823	0	-0.528941	7.4024e-07	0
ATP10B	1.90041e-10	6.42704e-10	1	0.320045	0.0841682	0	1.4601	1.71003e-06	1	0.797948	0.000535314	0	0.572352	0.132399	0	0.648566	0.0985934	0	0.561639	0.146535	0	-0.0430438	0.827416	0	0.761755	4.08887e-05	0
ATP10D	2.23865e-49	4.53963e-48	1	-0.958151	6.04776e-07	0	-3.11202	1.61495e-07	-1	-0.483243	5.05763e-08	0	-0.00197226	0.995483	0	-1.89536	8.81238e-09	-1	-1.68103	1.1216e-09	-1	-1.16892	8.59583e-07	-1	-2.54667	2.68535e-17	-1
ATP11A	5.40327e-07	1.35891e-06	1	0.120724	0.127503	0	-0.16507	0.167629	0	0.104236	0.0889525	0	1.81493	0.0127681	1	0.103839	0.00999086	0	0.715217	0.00211632	0	-0.162141	0.00122569	0	NA	NA	0
ATP11B	1.83553e-27	1.47032e-26	1	-0.902152	0.000388649	0	-0.85457	0.00404952	0	-0.594943	1.41587e-07	0	0.0837658	0.793699	0	-1.80894	1.82192e-12	-1	-0.671309	0.00101171	0	-0.231018	0.0115585	0	-0.558454	7.54077e-08	0
ATP11C	9.07813e-14	3.81961e-13	1	0.546674	0.000197494	0	NA	NA	0	0.488724	3.56395e-06	0	NA	NA	0	0.512203	0.051415	0	0.781926	2.28989e-07	0	NA	NA	0	NA	NA	0
ATP12A	2.62468e-33	2.68859e-32	1	-1.25632	5.43544e-07	-1	-0.0873814	0.0820835	0	-1.53493	3.29197e-06	-1	-0.208235	0.555835	0	-3.42095	1.8689e-08	-1	-1.96845	1.48876e-06	-1	-1.33445	8.65098e-10	-1	-2.98366	6.85351e-08	-1
ATP13A1	6.5527e-08	1.78988e-07	1	0.275116	0.0021109	0	0.424461	0.083906	0	0.201248	0.106003	0	-0.0834038	0.741906	0	-0.204479	0.17393	0	0.449398	0.000285348	0	0.320874	7.53119e-05	0	0.188355	0.127275	0
ATP13A2	9.16339e-07	2.24911e-06	1	0.348233	0.00816162	0	0.507626	0.3548	0	0.0790929	0.634883	0	0.780273	0.0228377	0	-0.0947642	0.582416	0	0.423849	0.00443823	0	0.206748	0.0403932	0	0.749385	4.40446e-05	0
ATP13A3	7.52491e-20	4.28323e-19	1	0.293646	0.0799334	0	0.947677	0.000892248	0	0.214319	0.000881219	0	-1.05183	0.0141266	-1	0.707654	0.0542504	0	0.954928	1.91808e-05	0	0.40791	0.000266724	0	0.790747	2.86054e-10	0
ATP13A4	1.04503e-31	9.96733e-31	1	-1.53402	4.60516e-08	-1	NA	NA	0	-1.97679	1.92823e-14	-1	NA	NA	0	-4.53608	2.02178e-09	-1	-2.63181	5.92567e-07	-1	NA	NA	0	NA	NA	0
ATP13A5	6.19594e-05	0.000122657	1	-0.496693	0.00516583	0	NA	NA	0	-0.246426	0.0872002	0	NA	NA	0	-0.272667	0.0962949	0	-0.894118	0.00158498	0	NA	NA	0	NA	NA	0
ATP1A1	6.21995e-20	3.55594e-19	1	0.553891	0.0288239	0	1.71255	0.000152152	1	0.998369	2.24494e-06	0	0.472568	0.0802402	0	0.379399	0.0764534	0	0.864928	5.67033e-05	0	0.526965	0.00372726	0	1.00693	4.46242e-09	1
ATP1A2	0.00487695	0.00718146	1	0.0469993	0.55837	0	-0.154166	0.0621523	0	0.27275	0.00527217	0	-1.62375	0.0375003	-1	0.297178	0.112586	0	-0.104987	0.511245	0	0.145839	0.385372	0	NA	NA	0
ATP1A3	0.000204866	0.000375878	1	0.291959	0.00879743	0	-0.0490886	0.0752713	0	-0.164805	0.0244014	0	0.0295835	0.929177	0	-0.0753525	0.224097	0	0.16774	0.0801785	0	-0.154811	0.00563385	0	NA	NA	0
ATP1B1	2.26807e-18	1.19865e-17	1	0.353417	0.133637	0	0.789386	0.00108385	0	0.424119	0.0302542	0	0.375996	0.287242	0	1.71399	9.52488e-07	1	0.41765	0.0271683	0	0.528451	8.88016e-05	0	0.530493	1.11603e-09	0
ATP1B3	2.29873e-23	1.54781e-22	1	-0.896326	0.000635083	0	-0.496256	0.00897379	0	-0.768143	1.35207e-07	0	0.131215	0.663863	0	-1.41403	7.22606e-05	-1	-1.33969	9.22168e-07	-1	-0.867066	0.000409185	0	-0.923239	6.30894e-07	0
ATP23	6.44032e-06	1.44147e-05	1	-0.258133	0.00137842	0	NA	NA	0	NA	NA	0	NA	NA	0	-0.593705	0.0122504	0	-0.365944	0.00233435	0	NA	NA	0	NA	NA	0
ATP2A2	9.19956e-12	3.40718e-11	1	-0.749535	0.000270099	0	-0.0458386	0.11719	0	-0.5977	3.21045e-05	0	-0.402121	0.11367	0	-0.2731	0.305814	0	-0.286013	0.130239	0	-0.128464	0.0537709	0	-0.519034	5.39572e-07	0
ATP2A3	4.42366e-124	3.69942e-121	1	1.77397	2.47729e-13	1	5.62146	6.93082e-10	1	2.26079	2.90056e-18	1	3.28581	1.15717e-05	1	5.85602	1.73759e-18	1	2.5196	4.29219e-09	1	3.69033	8.48538e-18	1	7.24671	1.90776e-50	1
ATP2B1	9.84421e-62	3.67523e-60	1	1.1307	0.000118456	1	3.1196	2.63273e-09	1	0.720357	2.5771e-10	0	1.72007	0.00344179	1	2.70582	2.10531e-12	1	1.57151	1.96335e-06	1	1.10581	3.48007e-10	1	3.53599	3.18386e-22	1
ATP2B1-AS1	4.29418e-19	2.35701e-18	1	NA	NA	0	NA	NA	0	1.40766	2.73981e-16	1	NA	NA	0	0.907793	3.32448e-05	0	NA	NA	0	NA	NA	0	NA	NA	0
ATP2B2	0.000225134	0.000410472	1	0.0952263	0.330292	0	-0.0756329	0.0275135	0	0.0940429	0.0734286	0	-0.44204	0.141992	0	0.0475007	0.0240603	0	-0.212977	0.0262864	0	-0.148244	0.028907	0	NA	NA	0
ATP2B4	4.26244e-13	1.71375e-12	1	-0.457029	6.88109e-05	0	-1.22136	5.34919e-05	-1	-0.595957	1.81947e-05	0	-0.20217	0.493783	0	-0.266755	0.15686	0	-0.380469	0.0166897	0	-0.211431	0.147916	0	-0.495697	0.000279786	0
ATP2C1	2.59245e-15	1.18782e-14	1	0.228751	0.065621	0	0.87785	0.0023973	0	0.131186	0.0510701	0	0.739757	0.099277	0	0.43031	0.0598479	0	0.447715	0.00676087	0	0.286815	0.000874387	0	0.541544	3.43613e-11	0
ATP2C2	1.42341e-63	5.88128e-62	1	1.67427	4.59012e-11	1	4.10151	3.87951e-09	1	2.40516	1.66576e-14	1	1.59504	0.0366552	1	3.30223	7.95307e-06	1	2.61132	2.50999e-08	1	1.84496	4.02274e-07	1	4.26502	1.75115e-22	1
ATP4A	1.86074e-05	3.96074e-05	1	0.499746	0.155272	0	0.284176	0.371356	0	0.437076	0.0296835	0	-0.149528	0.856327	0	2.77669	0.0218459	1	-0.0663787	0.826334	0	2.9362	2.25375e-06	1	NA	NA	0
ATP4B	3.28791e-07	8.40758e-07	1	0.538759	0.116482	0	0.929933	0.224306	0	1.0082	0.0049236	1	0.676477	0.334522	0	3.11639	0.016316	1	0.0338695	0.90243	0	3.44735	5.32473e-07	1	NA	NA	0
ATP5B	0.003405	0.00515821	1	-0.62547	0.00354815	0	0.207143	0.377832	0	-0.331929	0.0024692	0	-0.0878511	0.633028	0	-0.0158801	0.908145	0	-0.050615	0.760032	0	0.159763	0.0607516	0	NA	NA	0
ATP5D	5.08191e-09	1.53581e-08	1	-0.425817	1.7608e-07	0	0.225316	0.495618	0	-0.624538	7.6073e-06	0	-0.352108	0.209529	0	-0.157018	0.331148	0	-0.0678367	0.558104	0	0.232037	0.0611814	0	0.200803	0.17404	0
ATP5F1	0.000899785	0.00149931	1	-0.0213592	0.832228	0	0.473743	0.000135336	0	NA	NA	0	-0.00522219	0.974304	0	0.676355	0.00565404	0	-0.146031	0.303271	0	0.07124	0.327699	0	NA	NA	0
ATP5G1	5.16928e-08	1.4271e-07	1	-0.755864	0.000575396	0	NA	NA	0	0.803071	1.28997e-06	0	NA	NA	0	NA	NA	0	-0.194295	0.254103	0	NA	NA	0	NA	NA	0
ATP5G2	4.59051e-08	1.27405e-07	1	-0.288291	5.94276e-05	0	NA	NA	0	-0.38121	2.70749e-05	0	NA	NA	0	NA	NA	0	0.157532	0.102952	0	NA	NA	0	NA	NA	0
ATP5G2P1	2.18718e-05	4.61752e-05	1	NA	NA	0	-0.01485	0.933685	0	NA	NA	0	-0.414233	0.0160222	0	0.376921	0.0309952	0	NA	NA	0	-0.330897	4.26324e-05	0	NA	NA	0
ATP5G3	5.91277e-10	1.92043e-09	1	0.100571	0.106447	0	0.646743	5.56551e-06	0	0.0905881	0.435754	0	-0.0659744	0.726221	0	0.499866	0.00493559	0	-0.221117	0.0463393	0	0.290254	0.00442639	0	0.264712	0.000103748	0
ATP5I	3.64773e-06	8.38977e-06	1	0.166614	0.0210108	0	0.0889543	0.581333	0	-0.539571	0.000106258	0	-0.253053	0.290452	0	-0.272629	0.208079	0	-0.642329	0.000302553	0	-0.0975917	0.300764	0	NA	NA	0
ATP5J	0.000534923	0.000922438	1	-0.193559	0.014502	0	NA	NA	0	-0.220481	0.066786	0	NA	NA	0	NA	NA	0	-0.398079	0.00652589	0	NA	NA	0	NA	NA	0
ATP5J2	1.14194e-07	3.05146e-07	1	-0.711198	8.15884e-05	0	NA	NA	0	-0.36081	0.00394325	0	NA	NA	0	NA	NA	0	-0.448734	0.0013966	0	NA	NA	0	NA	NA	0
ATP5J2P3	9.48254e-05	0.0001823	1	-0.702968	1.10599e-05	0	NA	NA	0	NA	NA	0	NA	NA	0	NA	NA	0	-0.0626907	0.669097	0	NA	NA	0	NA	NA	0
ATP5L	1.5745e-05	3.38038e-05	1	-0.205418	0.18707	0	0.364824	0.0542105	0	NA	NA	0	-0.251006	0.412937	0	0.11534	0.490954	0	-0.207039	0.166507	0	0.0589493	0.457433	0	0.376342	3.05573e-07	0
ATP5S	1.15705e-50	2.49971e-49	1	-0.658852	1.1172e-12	0	-1.1175	1.16808e-05	-1	-1.16958	8.53243e-11	-1	-0.66887	0.00914785	0	-1.09972	1.27727e-07	-1	0.0173957	0.880643	0	-1.06058	1.21863e-12	-1	-1.06662	3.55614e-14	-1
ATP6AP1	6.19353e-34	6.52991e-33	1	-0.801027	6.7636e-09	0	-1.0687	0.029814	-1	-0.764381	1.80228e-12	0	-0.511982	0.0770938	0	-0.66341	1.63624e-05	0	-0.123823	0.177862	0	-0.120422	0.16788	0	-0.931214	2.08375e-15	0
ATP6AP1L	1.91504e-05	4.06969e-05	1	-0.657455	6.78645e-05	0	NA	NA	0	0.1485	0.0316938	0	NA	NA	0	0.038983	0.0162377	0	-0.100736	0.483325	0	NA	NA	0	NA	NA	0
ATP6AP2	6.60425e-08	1.80349e-07	1	-0.67117	0.000415786	0	-0.223957	0.0435853	0	-0.613595	1.40967e-05	0	-0.108425	0.687654	0	-0.326146	0.0362449	0	-0.31273	0.0847693	0	-0.176306	0.0852705	0	NA	NA	0
ATP6V0A1	4.49476e-06	1.02355e-05	1	-0.110517	0.623674	0	0.27267	0.235175	0	-0.0232643	0.87271	0	-0.252291	0.202859	0	0.410265	0.0263775	0	0.475288	0.00499357	0	0.439568	2.73155e-06	0	NA	NA	0
ATP6V0A2	8.06893e-26	6.01631e-25	1	0.535065	0.0005033	0	-0.0467686	0.0904217	0	0.941843	2.34574e-11	0	-0.671194	0.0355241	0	1.59529	1.81764e-05	1	0.582403	0.000176803	0	0.457636	2.9417e-06	0	0.38522	4.93341e-05	0
ATP6V0A4	4.55856e-47	8.2659e-46	1	-1.00752	7.17913e-09	-1	-0.0833557	0.0369654	0	-2.58547	4.8208e-11	-1	-0.251966	0.571014	0	-3.59425	1.7298e-10	-1	-1.91952	3.0631e-08	-1	-1.90696	1.75809e-12	-1	-2.57064	4.47708e-09	-1
ATP6V0B	5.67099e-12	2.12937e-11	1	-0.0113221	0.910284	0	0.250596	0.337282	0	0.0225714	0.819422	0	0.397202	0.140351	0	0.969678	2.14009e-06	0	0.160355	0.269866	0	0.688934	1.75226e-07	0	0.384598	2.10588e-05	0
ATP6V0D1	3.31753e-07	8.47917e-07	1	-0.719709	0.000932541	0	0.458251	0.169843	0	-0.51825	0.00244776	0	-0.0916347	0.675415	0	0.552317	0.00408836	0	-0.137442	0.518308	0	0.319773	0.0519148	0	0.215604	0.00180782	0
ATP6V0D2	0.00069608	0.00118	1	-0.43133	3.91578e-05	0	NA	NA	0	NA	NA	0	NA	NA	0	0.02263	0.238026	0	-0.00797125	0.926138	0	NA	NA	0	NA	NA	0
ATP6V0E1	2.96323e-20	1.71708e-19	1	-1.05633	3.03694e-06	-1	-0.434584	0.0108746	0	-0.808402	2.14605e-06	0	-0.304901	0.112351	0	-0.452322	0.00164992	0	-0.364535	0.0245417	0	-0.196323	0.00336192	0	-0.428069	2.29454e-08	0
ATP6V0E2	0.00368804	0.00554998	1	-0.0724363	0.334508	0	0.01448	0.954383	0	0.134879	0.42398	0	-0.451201	0.258178	0	0.000811333	0.997342	0	-0.021063	0.814001	0	0.536706	0.000405828	0	0.418617	0.00193736	0
ATP6V1A	7.09929e-30	6.31058e-29	1	-0.817122	8.53789e-05	0	-0.581344	0.0045326	0	-0.889429	3.97292e-09	0	-0.435218	0.116637	0	-0.5116	2.55553e-05	0	-0.59309	0.000580019	0	-0.78209	4.14598e-06	0	-0.582155	6.1779e-11	0
ATP6V1B1	0.000256633	0.000464337	1	0.0114297	0.906011	0	-0.0658643	0.0510007	0	0.620579	4.33746e-05	0	-0.132402	0.768138	0	0.0236489	0.115186	0	-0.0478835	0.638134	0	-0.108584	0.0183647	0	NA	NA	0
ATP6V1B2	6.01585e-29	5.13151e-28	1	-0.780948	0.000117626	0	-0.891006	0.00173473	0	-0.804757	2.43871e-08	0	-0.306138	0.188949	0	-0.904159	8.62662e-06	0	-0.581041	0.000403745	0	-0.401624	0.00071467	0	-0.785628	2.95127e-12	0
ATP6V1C1	2.74124e-11	9.84121e-11	1	0.324257	0.0506678	0	0.26288	0.470033	0	0.768552	1.36616e-07	0	-0.404849	0.0861409	0	0.16479	0.0390235	0	0.50154	0.00308337	0	-0.271066	0.00148837	0	0.289587	0.00974472	0
ATP6V1C2	1.73866e-40	2.35734e-39	1	-1.60869	4.39554e-09	-1	NA	NA	0	-2.01473	3.68401e-13	-1	NA	NA	0	-3.85204	8.43915e-12	-1	-2.50729	6.64691e-14	-1	NA	NA	0	NA	NA	0
ATP6V1D	1.12415e-51	2.52174e-50	1	-1.33157	2.6228e-06	-1	-1.4808	5.4015e-08	-1	-1.47728	1.16181e-13	-1	-0.480884	0.0468714	0	-1.10868	5.01751e-06	-1	-1.48189	9.1593e-07	-1	-0.824124	1.99093e-07	0	-1.33412	6.06338e-18	-1
ATP6V1E1	4.74375e-39	6.0622e-38	1	-0.516632	0.00174317	0	-1.23103	4.33601e-05	-1	-0.893405	4.02146e-09	0	-0.290673	0.136694	0	-0.937973	2.66088e-08	0	-0.843445	0.000263546	0	-0.489879	7.81017e-06	0	-0.917307	4.22643e-17	0
ATP6V1G1	9.55155e-21	5.68443e-20	1	-0.295982	0.0173259	0	-1.06066	2.39151e-05	-1	-0.902071	0.0594859	0	-0.0607702	0.82043	0	0.222141	0.418757	0	-0.562107	2.12609e-06	0	-0.45594	0.000532469	0	-0.875872	7.33761e-13	0
ATP6V1G2	0.00181734	0.0028795	1	-0.0883314	0.41948	0	-0.02853	0.304922	0	-0.0524548	0.292272	0	-0.527637	0.0146228	0	-0.0989542	0.115867	0	-0.276023	0.00890752	0	-0.102522	0.0608288	0	NA	NA	0
ATP6V1H	1.75598e-23	1.18733e-22	1	-0.368454	0.000443415	0	-1.03316	0.000205433	-1	-0.121581	0.0447673	0	-0.383296	0.0810551	0	-0.508202	0.00551397	0	-0.496511	0.000287769	0	-0.279433	0.0145221	0	-1.01316	8.58445e-16	-1
ATP7A	2.74518e-11	9.85125e-11	1	-0.0631832	0.588908	0	-0.481239	0.00439542	0	-0.585852	1.92163e-08	0	-0.241391	0.445729	0	1.58688	0.0064101	1	-0.245438	0.126613	0	-0.180967	0.20942	0	-0.583238	0.000130017	0
ATP7B	4.11358e-77	3.80543e-75	1	1.5595	1.47855e-10	1	3.48405	1.50032e-07	1	3.11147	1.30178e-20	1	1.27265	0.00260018	1	4.6888	2.51651e-09	1	2.9521	4.49098e-07	1	1.9452	2.78601e-10	1	5.41786	5.63571e-26	1
ATP8A1	1.11748e-55	2.96863e-54	1	1.04309	3.75316e-06	1	2.55227	1.81515e-05	1	0.855669	7.89186e-13	0	0.582046	0.0741943	0	2.59568	3.33347e-07	1	1.96308	1.25981e-11	1	1.64757	1.62708e-09	1	3.06609	9.92384e-18	1
ATP8A2	0.000627661	0.0010721	1	-0.0559024	0.546318	0	-0.0474557	0.112971	0	-0.0380905	0.566035	0	-0.958981	0.00602263	0	0.0261013	0.0336254	0	0.208614	0.0232016	0	0.208368	0.0446587	0	NA	NA	0
ATP8B1	6.86705e-49	1.36343e-47	1	0.997971	4.83039e-05	0	1.41552	0.0135541	1	0.599617	8.34732e-06	0	1.00059	0.00817132	1	1.98694	6.56565e-13	1	1.61594	4.00735e-09	1	1.28454	5.73267e-10	1	1.75423	5.42334e-17	1
ATP8B3	0.00176113	0.0027968	1	0.219418	0.0289502	0	-0.0310771	0.217227	0	0.12765	0.0304021	0	-0.0232889	0.960213	0	0.0290235	0.0456098	0	-0.172861	0.0363044	0	-0.119307	0.107776	0	NA	NA	0
ATP8B4	7.94211e-08	2.15224e-07	1	-0.319997	0.000438024	0	-0.0642671	0.138585	0	-0.263543	0.0107987	0	-0.787174	0.0447594	0	0.0544472	0.0149657	0	-0.393146	0.0139393	0	-0.186485	0.00943922	0	NA	NA	0
ATP9A	1.75261e-37	2.09262e-36	1	0.835582	1.4642e-05	0	1.36979	4.08566e-06	1	0.108862	0.05133	0	0.170641	0.528443	0	0.428203	0.0954223	0	1.19384	8.88564e-08	1	0.985462	5.13764e-13	0	1.18277	6.39477e-16	1
ATP9B	3.38327e-31	3.15918e-30	1	0.125783	0.102973	0	0.899773	0.000529735	0	0.654157	7.92995e-08	0	0.45591	0.247923	0	1.01643	5.88041e-06	1	-0.05255	0.644347	0	0.698717	2.19528e-09	0	1.25509	2.83815e-15	1
ATPAF1	2.17334e-09	6.77773e-09	1	-0.221921	5.78108e-05	0	NA	NA	0	-0.737095	3.23198e-05	0	NA	NA	0	-0.494459	0.00116488	0	-0.124578	0.237566	0	NA	NA	0	NA	NA	0
ATPAF2	1.19552e-06	2.8976e-06	1	0.100782	0.136607	0	-0.183396	0.0241119	0	-0.066519	0.411005	0	-0.562664	0.0234658	0	-0.216604	0.0141474	0	-0.251133	0.00468616	0	-0.229805	0.000814582	0	NA	NA	0
ATPIF1	1.79294e-26	1.37358e-25	1	0.191315	0.00582916	0	1.32886	0.000180362	1	0.409095	0.00640381	0	0.0980165	0.648807	0	0.533538	0.000185749	0	0.331892	0.000292114	0	0.425376	2.18683e-06	0	0.885897	6.58804e-15	0
ATR	0.000523226	0.000903757	1	-0.107041	0.347173	0	-0.205163	0.046563	0	0.147264	0.0163591	0	0.269237	0.27151	0	0.0212078	0.0777131	0	0.19908	0.209028	0	-0.153267	0.131295	0	-0.404671	0.00748043	0
ATRAID	0.000190086	0.000350267	1	-0.526486	0.0024451	0	0.156126	0.290231	0	-0.391074	0.00239403	0	-0.40456	0.0807513	0	0.0686954	0.339471	0	0.0264308	0.811463	0	0.206756	0.0362586	0	NA	NA	0
ATRN	3.76037e-17	1.87275e-16	1	0.457962	0.00747446	0	0.507834	0.0233072	0	0.131002	0.0425494	0	0.21835	0.420445	0	1.41449	0.000427736	1	0.615684	0.000325263	0	0.556604	2.58447e-05	0	0.803871	6.8964e-09	0
ATRNL1	0.00305858	0.00467167	1	-0.18194	0.0618336	0	-0.0707	0.125434	0	0.0864357	0.0906873	0	-0.896555	0.156086	0	0.0597425	0.00497123	0	0.0897985	0.554411	0	-0.0769365	0.246867	0	NA	NA	0
ATRX	5.31583e-13	2.12745e-12	1	0.570312	0.000303866	0	0.643421	0.13752	0	0.135283	0.0210498	0	-0.816297	0.0206858	0	1.7322	1.91154e-07	1	0.377114	0.00435999	0	0.247725	0.0318397	0	0.374307	0.00960902	0
ATXN1	1.19484e-06	2.89662e-06	1	-0.190782	0.163266	0	-0.573294	0.0628981	0	-0.467086	0.000690947	0	-0.161303	0.591787	0	0.887948	0.000273752	0	0.169587	0.10914	0	0.121578	0.545828	0	-0.267824	0.00398137	0
ATXN10	6.11789e-24	4.21161e-23	1	-0.689762	0.000125283	0	-0.314216	0.000913498	0	-0.260988	0.00259844	0	-0.336203	0.0451135	0	-0.992012	2.68263e-07	0	-0.399741	0.0262483	0	-0.374466	1.30882e-05	0	-0.530875	1.65496e-09	0
ATXN1L	1.11205e-07	2.97843e-07	1	NA	NA	0	NA	NA	0	-0.509398	3.4498e-05	0	NA	NA	0	-0.615737	0.000161111	0	NA	NA	0	NA	NA	0	NA	NA	0
ATXN2	0.000110334	0.000210145	1	-0.109912	0.403342	0	-0.04819	0.748919	0	-0.0438881	0.644999	0	-0.0151966	0.95618	0	0.535715	0.00631467	0	0.289789	0.0191156	0	0.29158	7.38637e-06	0	-0.0377587	0.736628	0
ATXN3	1.69792e-27	1.36166e-26	1	-1.19766	0.000410632	-1	-0.80073	0.00232423	0	0.377962	0.0113634	0	-0.38256	0.184359	0	-1.21347	6.59414e-08	-1	-0.259474	0.0406209	0	-0.688254	6.06491e-08	0	-1.20148	8.03595e-13	-1
ATXN7	3.67632e-09	1.12435e-08	1	-0.185292	0.1898	0	-0.144046	0.0834195	0	0.123664	0.0348491	0	0.173917	0.644682	0	1.23878	0.000103885	1	0.156858	0.154826	0	-0.144344	0.108511	0	-0.843109	2.95923e-07	0
ATXN7L1	3.46589e-17	1.72815e-16	1	0.350841	1.80977e-06	0	-0.0340143	0.179366	0	0.555383	4.17433e-10	0	-0.299464	0.543928	0	0.0776294	0.00532178	0	0.562249	0.000211213	0	-0.2574	0.00917908	0	NA	NA	0
ATXN7L3	0.00167684	0.00267024	1	0.108712	0.480133	0	NA	NA	0	-0.38055	0.000696494	0	NA	NA	0	-0.430839	0.0162888	0	-0.0293775	0.75393	0	NA	NA	0	NA	NA	0
ATXN7L3B	8.85041e-30	7.82722e-29	1	0.0735468	0.520125	0	0.605223	0.0413092	0	0.625588	3.91706e-05	0	0.350607	0.101139	0	0.947305	0.000253401	0	0.529276	0.000693886	0	0.943358	9.72191e-13	0	1.07384	5.9411e-14	1
AUH	1.5361e-21	9.49875e-21	1	-0.238712	0.0149072	0	1.79812	0.00106846	1	0.0907048	0.501657	0	-0.034053	0.920209	0	0.998972	9.39504e-05	0	0.483454	0.001116	0	0.563405	0.000198342	0	1.27955	6.02375e-15	1
AUP1	8.36202e-10	2.68466e-09	1	-0.00969699	0.942448	0	0.291146	0.125675	0	0.118307	0.0565763	0	0.291409	0.243175	0	0.344255	0.0141023	0	0.377392	0.000147832	0	0.338591	4.64839e-06	0	0.250449	0.00190045	0
AURKA	1.57681e-08	4.5666e-08	1	0.102293	0.391825	0	0.432326	0.0171709	0	0.82514	2.35462e-05	0	1.17239	0.00220732	1	-0.0684753	0.81163	0	0.317163	0.149883	0	0.215574	0.0866906	0	0.584395	0.000301816	0
AURKB	3.66935e-07	9.35665e-07	1	-0.124318	0.130187	0	-0.299237	0.0243131	0	-0.128429	0.402003	0	-0.154751	0.52123	0	-1.0695	8.43999e-06	-1	-0.0115295	0.9279	0	-0.504505	0.00409285	0	-0.592335	0.00278779	0
AUTS2	1.45685e-08	4.23031e-08	1	0.0848515	0.223416	0	-0.393451	0.323713	0	-0.584052	0.000942965	0	-0.544485	0.0249589	0	-0.605112	0.0234287	0	-0.328643	0.0477688	0	-0.35364	0.0181236	0	-0.914445	2.92151e-05	0
AVEN	5.39284e-25	3.87717e-24	1	-0.0843906	0.231041	0	-0.519857	0.114419	0	-0.901843	1.24794e-08	0	0.113722	0.643887	0	-1.05927	1.12216e-09	-1	-0.307296	0.0185419	0	-0.453875	9.0554e-05	0	-1.04603	3.54311e-10	-1
AVIL	9.75254e-05	0.000187108	1	-0.107061	0.207752	0	-0.0700986	0.270819	0	NA	NA	0	-0.361903	0.142085	0	0.086135	0.0105898	0	0.382561	0.100085	0	-0.239126	0.00036284	0	NA	NA	0
AVL9	6.91106e-37	8.08106e-36	1	NA	NA	0	2.48425	3.17593e-07	1	-0.669248	1.45782e-06	0	0.62854	0.0617387	0	1.17656	1.68726e-07	1	NA	NA	0	-0.600356	2.23204e-07	0	1.47224	6.75896e-18	1
AVPI1	1.12192e-06	2.72648e-06	1	-0.256602	0.119326	0	-0.409774	0.0813694	0	-0.30114	0.193321	0	-0.280334	0.223316	0	-0.233302	0.457242	0	-0.293718	0.169872	0	-0.744608	0.000310796	0	-0.788091	2.48222e-05	0
AVPR1A	4.08301e-05	8.29819e-05	1	NA	NA	0	-0.0894271	0.0499409	0	0.109979	0.0415236	0	-0.928499	0.0468998	0	0.117775	0.00734131	0	NA	NA	0	-0.150127	0.00859678	0	NA	NA	0
AXDND1	7.79601e-40	1.02639e-38	1	-0.134419	0.0538726	0	NA	NA	0	3.49286	1.53679e-28	1	NA	NA	0	5.50142	5.65254e-14	1	0.212	0.00910013	0	NA	NA	0	NA	NA	0
AXIN1	2.30305e-06	5.4107e-06	1	0.360871	6.99577e-05	0	0.0884429	0.141008	0	0.138483	0.0226932	0	1.07463	0.00568473	1	-0.00650506	0.947698	0	-0.0253963	0.807751	0	0.158146	0.00406082	0	NA	NA	0
AXIN2	1.31055e-17	6.68123e-17	1	0.314393	0.00010358	0	NA	NA	0	1.7777	5.95381e-09	1	NA	NA	0	2.25778	1.03344e-06	1	1.0117	0.000997324	1	NA	NA	0	NA	NA	0
AXL	7.97711e-09	2.37237e-08	1	-0.252715	0.000789367	0	-0.0461986	0.0930879	0	-0.650814	1.6012e-06	0	-0.267316	0.545049	0	-0.674881	0.040586	0	-0.181831	0.0821297	0	0.138107	0.0492023	0	0.448472	0.0454283	0
AZI2	5.10105e-05	0.00010231	1	-0.282322	0.155273	0	0.0843729	0.813139	0	-0.39869	0.00294667	0	0.0461758	0.885406	0	0.791837	0.000100533	0	-0.33011	0.067013	0	-0.143428	0.0401322	0	-0.0683137	0.467826	0
AZIN1	3.27074e-06	7.56097e-06	1	-0.279621	0.0678885	0	-0.206794	0.187733	0	-0.640926	5.9505e-05	0	-0.170525	0.58542	0	-0.453512	0.00420862	0	0.232284	0.114323	0	-0.25663	0.0321896	0	0.112971	0.148446	0
AZIN2	0.00132793	0.00214884	1	0.105265	0.153337	0	NA	NA	0	0.131617	0.0308499	0	NA	NA	0	-0.208053	0.0081863	0	0.147049	0.078671	0	NA	NA	0	NA	NA	0
B2M	2.59782e-33	2.66238e-32	1	1.0221	0.000497496	1	0.9298	1.24835e-06	0	NA	NA	0	0.379485	0.0422566	0	0.42435	2.85101e-07	0	1.20476	1.09342e-05	1	0.588132	1.6288e-07	0	0.857143	1.69338e-13	0
B3GALNT1	8.43673e-11	2.92612e-10	1	-0.325702	0.000590267	0	-0.19572	0.00914374	0	-0.470879	4.82758e-05	0	0.220027	0.684684	0	-1.02185	0.0103904	-1	0.0259575	0.889183	0	-0.21458	0.0720918	0	-1.30645	1.57983e-05	-1
B3GALNT2	9.57256e-09	2.82276e-08	1	0.0459899	0.607258	0	NA	NA	0	-0.510129	4.14127e-08	0	NA	NA	0	0.0393673	0.0305503	0	-0.339439	0.00352853	0	NA	NA	0	NA	NA	0
B3GALT1	0.00395847	0.00592708	1	NA	NA	0	-0.0419786	0.120172	0	0.295588	0.00136273	0	0.21268	0.569236	0	0.0189519	0.0932444	0	NA	NA	0	-0.0550091	0.281406	0	NA	NA	0
B3GALT2	0.00267178	0.00411909	1	-0.16285	0.108302	0	-0.118336	0.0693329	0	0.145924	0.0189212	0	0.619572	0.403872	0	0.593797	0.0250977	0	0.174403	0.0817275	0	-0.0395988	0.517771	0	NA	NA	0
B3GALT4	6.37739e-22	4.00878e-21	1	0.17995	0.0176893	0	-0.803341	0.0432288	0	-0.33471	0.00497081	0	-0.780441	0.020789	0	-1.11253	2.28531e-06	-1	-0.172299	0.0627633	0	-0.449975	1.5969e-06	0	-0.886877	1.91828e-11	0
B3GALT5	3.00622e-20	1.74151e-19	1	1.36724	7.40336e-09	1	0.0235814	0.62773	0	1.35689	8.61867e-10	1	0.251603	0.251417	0	2.99316	1.54058e-05	1	1.71807	0.00645357	1	0.405718	0.0030296	0	NA	NA	0
B3GAT1	0.00049885	0.00086358	1	-0.198874	0.0595627	0	0.0508929	0.558397	0	0.0889167	0.144486	0	-0.696389	0.012234	0	0.91842	0.0602971	0	-0.226325	0.0454471	0	0.343597	0.0328182	0	NA	NA	0
B3GAT3	4.39602e-19	2.41227e-18	1	0.815925	1.76309e-10	0	-0.13148	0.0540693	0	0.35046	9.83793e-05	0	0.558613	0.250816	0	-0.266837	0.186707	0	0.667807	3.87403e-05	0	0.297885	3.4584e-06	0	NA	NA	0
B3GLCT	0.000230148	0.000419065	1	-0.00536504	0.947867	0	NA	NA	0	-0.229105	0.017568	0	NA	NA	0	-0.453485	0.00714822	0	-0.468446	0.00285323	0	NA	NA	0	NA	NA	0
B3GNT2	1.45013e-14	6.38271e-14	1	-0.0263628	0.724327	0	-0.764963	0.0138787	0	-0.19391	0.0239071	0	0.0143308	0.969246	0	1.29224	3.34353e-05	1	-0.432299	0.030802	0	-0.580495	0.000250396	0	-0.82678	1.17256e-09	0
B3GNT3	1.14019e-07	3.04717e-07	1	0.176252	0.350046	0	1.24917	0.0071558	1	0.35016	0.0350942	0	0.689897	0.0534335	0	0.797388	0.0131967	0	0.51243	0.0478105	0	0.222429	0.117162	0	1.03871	3.84384e-05	1
B3GNT4	4.97846e-06	1.12817e-05	1	-0.152934	0.0898151	0	-0.0428829	0.160584	0	-0.324343	3.31271e-05	0	-0.374412	0.137146	0	-0.246296	0.0847473	0	-0.179541	0.0394996	0	-0.153437	0.0486046	0	NA	NA	0
B3GNT5	8.46213e-11	2.93444e-10	1	-0.200219	0.346686	0	NA	NA	0	-1.02236	1.92851e-09	-1	NA	NA	0	-0.615998	0.000918667	0	-0.592462	0.0231837	0	NA	NA	0	NA	NA	0
B3GNT7	1.56279e-09	4.92141e-09	1	0.387156	0.00497922	0	NA	NA	0	0.135455	0.0276943	0	NA	NA	0	2.69779	8.5289e-08	1	0.418486	0.0304567	0	NA	NA	0	NA	NA	0
B3GNT8	2.37513e-26	1.81097e-25	1	-0.379069	0.000122372	0	NA	NA	0	-1.6774	1.39398e-12	-1	NA	NA	0	-2.29668	2.88733e-08	-1	-0.898828	8.07955e-08	0	NA	NA	0	NA	NA	0
B3GNT9	0.000750523	0.00126542	1	0.10124	0.122002	0	NA	NA	0	0.0524381	0.380207	0	NA	NA	0	0.64633	0.000267394	0	0.123266	0.119164	0	NA	NA	0	NA	NA	0
B3GNTL1	7.06957e-10	2.27881e-09	1	0.351596	7.84266e-07	0	-0.0350943	0.229241	0	0.2712	0.000589742	0	-0.0966305	0.631923	0	-0.329648	0.00136792	0	0.24837	0.00379389	0	0.0414694	0.545971	0	NA	NA	0
B4GALNT1	0.000193612	0.00035623	1	0.0514377	0.648974	0	-0.0380343	0.121211	0	0.197757	0.000917408	0	-0.730239	0.165932	0	0.0255964	0.0491934	0	-0.0377503	0.743264	0	0.166343	0.00321015	0	NA	NA	0
B4GALNT3	1.30118e-19	7.32073e-19	1	1.18168	3.92747e-08	1	NA	NA	0	0.175693	0.0100633	0	NA	NA	0	2.11826	2.22045e-08	1	1.67864	5.42969e-07	1	NA	NA	0	NA	NA	0
B4GALT1	6.01668e-17	2.97871e-16	1	-0.955328	4.84076e-06	0	-0.157276	0.0598	0	-0.536974	0.000160088	0	-0.416151	0.175682	0	-0.179601	0.0303933	0	-0.525771	0.000187419	0	-0.455854	0.000232296	0	-1.88087	1.22328e-05	-1
B4GALT2	2.02549e-19	1.12805e-18	1	0.27206	1.07093e-05	0	-0.02133	0.354097	0	-2.02319	6.59368e-13	-1	-0.0630259	0.751545	0	-0.590443	0.00087934	0	0.225158	0.0141989	0	0.327593	0.000106331	0	NA	NA	0
B4GALT3	4.18794e-11	1.48302e-10	1	-0.386027	0.00013229	0	-0.219706	0.529562	0	-0.282426	0.00984339	0	-0.118293	0.618039	0	-1.05637	2.3044e-07	-1	-0.0437727	0.582641	0	-0.0232207	0.744438	0	-0.445256	1.90453e-05	0
B4GALT4	2.38121e-24	1.66948e-23	1	0.448459	0.000662336	0	1.58128	5.69006e-05	1	0.64174	6.23453e-06	0	0.433637	0.042681	0	0.237494	0.363068	0	0.714044	0.00028182	0	0.384085	0.000241033	0	0.952319	2.92964e-12	0
B4GALT5	3.27898e-14	1.41541e-13	1	-0.651663	0.000654234	0	-0.275007	0.288551	0	-0.854831	1.41207e-06	0	0.235642	0.388375	0	-1.1537	0.00038601	-1	-0.199052	0.194649	0	-0.44004	0.00127494	0	-0.476424	1.82497e-05	0
B4GALT7	9.8805e-10	3.15859e-09	1	0.146546	0.0136875	0	0.109293	0.234584	0	0.56205	1.50773e-05	0	0.417361	0.133802	0	-0.196973	0.23248	0	0.154478	0.0833483	0	0.415125	2.25473e-06	0	NA	NA	0
B4GAT1	9.30308e-50	1.92003e-48	1	0.246698	0.00908026	0	1.55396	9.40941e-06	1	1.67535	2.9776e-15	1	-0.204391	0.336188	0	0.631238	0.00539004	0	0.398563	0.000233196	0	1.15002	1.98202e-13	1	1.95854	2.08893e-20	1
B9D1	0.00285185	0.00437413	1	-0.0984092	0.0999155	0	-0.0359657	0.115217	0	0.130767	0.210412	0	-0.613057	0.0233228	0	0.125732	0.214237	0	-0.0713483	0.366484	0	-0.155188	0.0151545	0	NA	NA	0
B9D2	0.00119286	0.00194321	1	0.139856	0.0715288	0	-0.03261	0.191013	0	0.35456	0.000937722	0	0.449285	0.327958	0	0.0199239	0.423837	0	-0.0194895	0.813853	0	-0.147734	0.0127644	0	NA	NA	0
BAALC	0.00202055	0.00317669	1	-0.152962	0.25199	0	-0.0457857	0.130831	0	-0.187262	0.00725149	0	0.555176	0.321532	0	0.227322	0.117078	0	-0.018051	0.866566	0	0.219676	0.00514915	0	NA	NA	0
BABAM1	0.00343266	0.00519597	1	0.172127	0.0878537	0	0.0271843	0.859485	0	0.0096381	0.92238	0	-0.201832	0.301074	0	-0.696187	0.000416867	0	0.208074	0.0466979	0	0.13719	0.0523048	0	-0.00832323	0.932818	0
BABAM2	1.10699e-06	2.69272e-06	1	-0.283072	0.00260819	0	0.0636029	0.182225	0	-0.322876	0.0152092	0	-0.115562	0.531818	0	-0.122259	0.104356	0	0.408782	0.000261082	0	0.141189	0.0148567	0	NA	NA	0
BACE1	1.37103e-17	6.98276e-17	1	-0.257599	0.0110859	0	-0.680777	0.000276738	0	-0.0188619	0.783483	0	-0.215237	0.627953	0	-1.70914	1.39152e-09	-1	-0.255045	0.025196	0	-0.166144	0.0851534	0	-0.747825	5.46579e-09	0
BACE2	6.34275e-62	2.40232e-60	1	0.438159	0.0242393	0	2.1072	0.00442842	1	1.2188	2.16798e-11	1	0.832532	0.0310521	0	1.96494	3.12981e-16	1	1.47424	3.18133e-10	1	1.15456	1.21801e-11	1	2.17657	9.13901e-22	1
BACH1	4.67966e-35	5.13045e-34	1	-0.315631	0.00826477	0	-1.26165	0.000363015	-1	-0.381188	9.12807e-06	0	-0.369057	0.186422	0	-1.15925	8.50108e-06	-1	-0.519262	7.84058e-05	0	-0.895066	6.9404e-10	0	-1.53027	7.55463e-16	-1
BACH2	0.00276848	0.00425593	1	-0.141896	0.162699	0	-0.05656	0.0920624	0	0.0900762	0.124962	0	-0.406478	0.122883	0	-0.340716	0.0236935	0	-0.178347	0.0453587	0	-0.121786	0.260062	0	NA	NA	0
BAD	8.27534e-06	1.82966e-05	1	0.204967	0.000438534	0	-0.0609329	0.106772	0	-0.249043	0.0324371	0	-0.295839	0.169709	0	-0.0989794	0.590522	0	-0.185041	0.0856126	0	0.364873	0.00158201	0	NA	NA	0
BAG2	1.18324e-11	4.35453e-11	1	0.244171	0.00333157	0	-0.0683443	0.148362	0	0.243488	0.000159902	0	0.0189569	0.97427	0	1.29067	0.00694913	1	0.754253	0.00449371	0	0.317494	0.0184822	0	1.71891	4.04908e-06	1
BAG3	1.98866e-57	5.79872e-56	1	-0.931444	8.4258e-09	0	-2.17245	5.30926e-07	-1	-1.64288	7.45026e-16	-1	-0.475414	0.0336528	0	-1.98788	1.35154e-08	-1	-0.843529	5.44115e-10	0	-1.01795	2.70591e-07	-1	-1.64908	1.78577e-14	-1
BAG4	6.83034e-20	3.89637e-19	1	-0.0886888	0.311849	0	-0.122523	0.0444076	0	NA	NA	0	0.0490355	0.92828	0	-0.594877	7.18922e-06	0	-0.0750228	0.501333	0	-0.585265	3.50727e-11	0	-1.1639	4.61686e-10	-1
BAG5	3.12507e-19	1.72618e-18	1	-0.344843	0.00344638	0	-0.450999	0.0234574	0	-0.447729	4.53202e-05	0	0.229874	0.309531	0	-0.717981	1.30606e-08	0	-0.202292	0.045415	0	-0.184435	0.223998	0	-0.813492	2.30624e-09	0
BAG6	5.5248e-14	2.35633e-13	1	-0.401978	0.00109815	0	-0.649096	0.0459185	0	-0.664193	2.85094e-08	0	-0.359132	0.0437737	0	-0.569683	0.00216712	0	0.113154	0.24366	0	0.0714794	0.305171	0	-0.416458	3.26824e-05	0
BAHCC1	0.00387108	0.00580663	1	0.197758	0.0220443	0	-0.05786	0.0504124	0	NA	NA	0	-0.487212	0.0737606	0	-0.0782843	0.0236605	0	-0.0996735	0.369886	0	0.0336189	0.685136	0	NA	NA	0
BAHD1	2.44628e-05	5.12521e-05	1	0.242826	0.000209474	0	-0.166484	0.0486557	0	-0.127388	0.0660352	0	0.141657	0.568	0	-0.647019	0.00398318	0	0.0859073	0.488794	0	-0.100411	0.115046	0	NA	NA	0
BAIAP2	1.28095e-74	1.05853e-72	1	-1.21267	3.33825e-14	-1	-1.61965	0.000494927	-1	-2.33651	3.46265e-18	-1	-0.840969	0.0327098	0	-3.14584	1.16869e-12	-1	-1.22185	6.70997e-12	-1	-0.436075	3.17922e-06	0	-2.34333	1.09206e-22	-1
BAIAP2L1	1.47098e-11	5.37373e-11	1	0.119036	0.514323	0	NA	NA	0	-0.57441	0.000325012	0	NA	NA	0	1.18909	4.09112e-06	1	0.998114	3.05396e-06	0	NA	NA	0	NA	NA	0
BAIAP2L2	8.74087e-09	2.587e-08	1	0.780021	2.89615e-07	0	NA	NA	0	0.732814	0.0256778	0	NA	NA	0	-0.0612785	0.695942	0	0.65629	0.000473052	0	NA	NA	0	NA	NA	0
BAMBI	1.3239e-54	3.35908e-53	1	0.685662	1.25728e-05	0	1.99499	1.31396e-06	1	2.62771	3.97276e-18	1	0.880229	0.029308	0	3.90336	7.2829e-11	1	1.46351	0.00011821	1	1.34248	9.32016e-09	1	2.87504	2.33753e-14	1
BANF2	0.00101846	0.00167874	1	-0.293997	0.0383669	0	NA	NA	0	0.115305	0.0631785	0	NA	NA	0	0.0437492	0.0219722	0	-0.238755	0.0408142	0	NA	NA	0	NA	NA	0
BANK1	4.53358e-32	4.40035e-31	1	0.273485	0.0050733	0	-0.0404971	0.28997	0	0.998871	7.94274e-14	0	0.606005	0.406413	0	2.33214	6.6581e-06	1	1.12651	3.009e-08	1	0.377036	0.0122217	0	1.81972	2.48941e-11	1
BANP	9.53731e-08	2.56789e-07	1	0.181982	0.0675409	0	NA	NA	0	-0.228886	0.004563	0	NA	NA	0	-1.30877	3.90109e-06	-1	0.197112	0.0301676	0	NA	NA	0	NA	NA	0
BAP1	2.44354e-09	7.58533e-09	1	0.0562392	0.584958	0	-0.171836	0.362658	0	-0.2469	0.00318735	0	0.611675	0.0699197	0	-1.04499	1.52576e-10	-1	-0.0668043	0.455336	0	0.110061	0.254769	0	NA	NA	0
BARD1	5.24925e-33	5.30174e-32	1	-0.476112	3.00751e-05	0	-0.872106	0.00495051	0	-0.157971	0.0264677	0	0.328476	0.655499	0	-1.775	1.21142e-09	-1	-1.07168	3.31334e-05	-1	-0.833019	4.66533e-07	0	-1.92452	5.86839e-15	-1
BARX1	0.00575703	0.00836896	1	-0.0263582	0.768684	0	-0.0740057	0.111286	0	0.199312	0.0031077	0	1.03535	0.118148	0	0.0134214	0.540642	0	-0.0349287	0.786528	0	0.223131	0.0147314	0	NA	NA	0
BARX2	2.03e-67	1.04535e-65	1	-1.07383	4.63775e-09	-1	-0.696211	0.0111811	0	-2.38986	3.47775e-15	-1	-1.13844	0.0402534	-1	-1.45356	6.00308e-06	-1	-2.30051	7.92431e-15	-1	-0.652421	4.22594e-05	0	-3.8045	1.0396e-29	-1
BASP1	3.56316e-08	9.9953e-08	1	-0.109803	0.218592	0	-1.09473	0.0312027	-1	-0.864162	1.80775e-05	0	0.724457	0.0646606	0	-1.61228	0.000784687	-1	-0.398322	0.00119149	0	-0.0113047	0.959366	0	-0.22226	0.430838	0
BATF	1.50544e-11	5.49575e-11	1	0.0276241	0.726047	0	0.0562357	0.31454	0	0.774595	1.20064e-09	0	1.83998	0.00251063	1	0.138652	0.0528159	0	0.295509	0.0208881	0	0.249444	0.00267512	0	NA	NA	0
BATF2	2.22322e-16	1.07099e-15	1	0.378457	1.72763e-05	0	NA	NA	0	0.923357	1.80631e-13	0	NA	NA	0	0.257105	0.29371	0	0.234199	0.0141885	0	NA	NA	0	NA	NA	0
BAX	1.85557e-25	1.35835e-24	1	0.278522	1.68685e-05	0	0.517761	0.0493783	0	0.106424	0.115023	0	1.13222	0.000242928	1	0.825334	0.00466334	0	0.260154	0.00903318	0	0.751289	4.04019e-05	0	1.46382	1.11139e-15	1
BAZ1A	1.4158e-08	4.11456e-08	1	-0.10616	0.616199	0	-0.410639	0.0396186	0	-0.395429	0.00342026	0	0.781931	0.0608742	0	0.106455	0.507975	0	-0.171492	0.0962696	0	-0.226652	0.046467	0	-0.433459	8.42788e-08	0
BAZ1B	4.406e-08	1.22527e-07	1	0.143437	0.125161	0	0.333774	0.078168	0	0.116457	0.0517376	0	0.841354	0.13547	0	-0.329316	0.0305129	0	0.392947	0.000987796	0	0.35766	0.000376836	0	0.465176	0.00516343	0
BAZ2A	2.62243e-06	6.12595e-06	1	-0.281949	0.0712476	0	-0.244861	0.00979316	0	0.0724952	0.240915	0	-0.273809	0.20215	0	0.158289	0.317045	0	0.0516145	0.66851	0	-0.307461	0.00089315	0	-0.411288	0.000118595	0
BAZ2B	1.46339e-10	4.9878e-10	1	-0.390785	0.0407451	0	-0.548791	0.173031	0	-0.329598	0.0218636	0	0.379995	0.25781	0	-0.307943	0.131326	0	-0.286363	0.0168263	0	-0.255841	0.000928413	0	-0.611026	4.46395e-08	0
BBC3	5.97293e-05	0.000118501	1	0.0618829	0.418497	0	0.111953	0.179871	0	-0.306762	0.000297462	0	-0.124448	0.536776	0	0.145517	0.213077	0	-0.007522	0.950531	0	0.350222	0.000115977	0	NA	NA	0
BBIP1	2.16857e-09	6.76488e-09	1	NA	NA	0	-0.445596	0.128594	0	NA	NA	0	-0.892599	0.112719	0	0.19982	0.015208	0	NA	NA	0	-0.434421	9.68374e-05	0	-0.884786	2.4334e-06	0
BBOF1	0.00214193	0.00335516	1	0.125845	0.0776381	0	-0.0185786	0.945269	0	-0.290129	0.0286403	0	0.0180825	0.944203	0	-0.349749	0.233398	0	-0.0587768	0.661641	0	-0.35004	0.00232637	0	-0.463933	0.0133865	0
BBOX1	2.20165e-88	3.90085e-86	1	-1.40751	3.54001e-12	-1	-4.28459	2.4064e-12	-1	-3.99399	1.29205e-17	-1	-0.829284	0.209894	0	-6.17355	1.4763e-13	-1	-3.28448	5.53354e-15	-1	-2.78054	2.27373e-10	-1	-5.86163	7.04821e-24	-1
BBS10	1.93664e-19	1.07971e-18	1	-0.299947	0.000931401	0	-0.532053	0.0025517	0	-0.41969	8.01081e-06	0	-0.836535	0.0304997	0	-0.402181	0.0378496	0	-0.747242	0.0023086	0	-0.46555	2.72322e-06	0	-0.873619	1.47045e-06	0
BBS12	8.40069e-05	0.00016291	1	0.168418	0.0117787	0	NA	NA	0	0.223512	0.00205886	0	NA	NA	0	0.43799	0.232477	0	0.272118	0.0176147	0	NA	NA	0	NA	NA	0
BBS2	0.00267868	0.00412912	1	-0.0680153	0.469783	0	NA	NA	0	NA	NA	0	NA	NA	0	-0.875137	0.00027174	0	-0.149204	0.34148	0	NA	NA	0	NA	NA	0
BBS4	9.42071e-18	4.8381e-17	1	0.268427	0.00085687	0	-0.0897514	0.0566865	0	0.745231	5.64932e-10	0	-0.387108	0.177408	0	0.499313	0.0325964	0	0.581028	1.0348e-05	0	0.379231	0.000108105	0	NA	NA	0
BBS5	0.000806287	0.00135409	1	-0.181084	0.00267569	0	NA	NA	0	-0.209848	0.00765983	0	NA	NA	0	NA	NA	0	-0.0736348	0.501511	0	NA	NA	0	NA	NA	0
BBS9	4.52988e-11	1.60004e-10	1	0.113361	0.165039	0	-0.179396	0.00572126	0	-0.350274	0.000184553	0	-0.375064	0.22213	0	-0.55931	1.63369e-06	0	0.216379	0.204186	0	-0.156787	0.000571162	0	NA	NA	0
BBX	1.17704e-08	3.44753e-08	1	0.105026	0.408495	0	0.565444	0.300121	0	-0.115033	0.448865	0	0.359403	0.389498	0	1.95312	1.04136e-05	1	0.454615	0.00197352	0	0.321427	0.0212251	0	0.579173	8.27674e-05	0
BCAM	0.00121956	0.00198304	1	0.165017	0.0368654	0	-0.01985	0.370056	0	0.0707976	0.17315	0	0.220002	0.352855	0	0.0535781	0.271825	0	0.00513	0.976631	0	0.329158	8.63505e-05	0	NA	NA	0
BCAN	0.00409803	0.00611939	1	-0.146686	0.18104	0	-0.0620986	0.125436	0	0.109698	0.0338302	0	-0.451116	0.268927	0	-0.0126644	0.450871	0	-0.237562	0.0850293	0	-0.146299	0.0147096	0	NA	NA	0
BCAP29	1.1106e-56	3.08357e-55	1	-0.523	5.86109e-07	0	-1.10631	0.00132896	-1	-1.67799	1.00336e-13	-1	-0.797947	0.0347233	0	-0.924585	1.75307e-07	0	-0.926734	1.65855e-07	0	-1.26459	1.61071e-11	-1	-1.69041	1.89712e-20	-1
BCAP31	1.19716e-24	8.47579e-24	1	-0.801076	7.5732e-07	0	-0.67719	0.104706	0	-0.592595	1.74983e-06	0	0.00239662	0.990879	0	-0.890036	1.44093e-05	0	-0.353371	0.00085303	0	-0.193067	0.0581638	0	-0.642728	3.46232e-12	0
BCAR1	1.40988e-29	1.24007e-28	1	0.722121	3.41027e-09	0	NA	NA	0	1.41167	2.1087e-15	1	NA	NA	0	1.00118	3.32456e-06	1	0.642415	7.2447e-06	0	NA	NA	0	NA	NA	0
BCAR3	1.62917e-09	5.12659e-09	1	0.161822	0.0345449	0	0.84696	0.033099	0	0.0532619	0.780326	0	0.141215	0.667818	0	0.927016	0.00169193	0	0.308166	0.0345804	0	0.0901318	0.570048	0	0.902707	3.40731e-09	0
BCAS1	1.53384e-73	1.19656e-71	1	1.73651	3.66257e-10	1	3.35469	4.27102e-08	1	2.64777	5.50897e-16	1	0.661933	0.312492	0	2.74101	6.68139e-09	1	2.88348	1.55293e-11	1	1.84337	5.31296e-12	1	3.46523	4.50013e-23	1
BCAS2	9.16272e-09	2.70687e-08	1	-0.619202	1.22414e-07	0	0.00434143	0.974381	0	NA	NA	0	-0.0693852	0.8143	0	-0.349581	0.0295405	0	-0.330167	0.0246165	0	-0.397242	0.000454148	0	NA	NA	0
BCAS3	0.000552346	0.000951384	1	-0.126061	0.316029	0	-0.0390629	0.106127	0	-0.14535	0.0327799	0	-0.158915	0.455875	0	-0.613136	0.00180122	0	0.296021	0.0180836	0	-0.0845444	0.374274	0	NA	NA	0
BCAS4	8.67207e-05	0.000167799	1	-0.183884	0.0131201	0	-0.0269029	0.303672	0	0.10986	0.402605	0	0.706804	0.222585	0	-0.648207	0.000401768	0	-0.189358	0.0885906	0	-0.134974	0.0367936	0	NA	NA	0
BCAT1	0.00502529	0.00738273	1	-0.305127	0.00830419	0	-0.106241	0.0767434	0	0.0549881	0.782983	0	1.26058	0.0397269	1	-0.285552	0.354368	0	0.183803	0.0367089	0	0.034239	0.618117	0	NA	NA	0
BCAT2	6.52271e-08	1.78239e-07	1	0.167392	0.0731309	0	0.29326	0.0319476	0	-0.646131	0.000112523	0	-1.11555	0.0213489	-1	-0.573171	0.000542783	0	0.163276	0.187372	0	-0.1467	0.0794055	0	NA	NA	0
BCCIP	0.00673178	0.00966696	1	-0.00598463	0.946184	0	0.303616	0.138169	0	0.228483	0.0109558	0	0.813902	0.127207	0	0.269825	0.107314	0	0.107251	0.477748	0	-0.18713	0.0230826	0	0.134642	0.271777	0
BCDIN3D	0.000155384	0.000289874	1	0.0986791	0.0907042	0	NA	NA	0	-0.169805	0.16922	0	NA	NA	0	-0.743638	9.27913e-05	0	0.124515	0.147311	0	NA	NA	0	NA	NA	0
BCHE	0.00066605	0.00113295	1	-0.0747973	0.134011	0	-0.0859714	0.0573181	0	0.217967	0.0040631	0	-1.02942	0.189274	0	0.562036	0.181493	0	-0.410076	0.167424	0	0.444164	0.0444538	0	NA	NA	0
BCKDHB	1.82827e-07	4.80317e-07	1	-0.25684	0.0966219	0	0.93929	0.0209251	0	-0.0919357	0.457528	0	-1.39047	0.00956161	-1	0.62832	0.0162104	0	0.377575	0.00837313	0	0.303676	0.00473487	0	0.476223	0.00427818	0
BCKDK	7.51608e-05	0.0001469	1	-0.0803864	0.477571	0	0.06976	0.601102	0	-0.403543	0.000199507	0	-0.119744	0.636832	0	0.0138444	0.886011	0	0.0700403	0.525914	0	0.350521	2.26604e-05	0	NA	NA	0
BCL10	0.000732748	0.00123824	1	0.192846	0.225271	0	0.343039	0.289266	0	-0.440457	0.0011982	0	0.799387	0.016849	0	0.101723	0.530938	0	-0.270684	0.0596292	0	-0.140447	0.182248	0	0.0872774	0.248129	0
BCL11A	9.55981e-90	1.8006e-87	1	-1.5886	5.58053e-13	-1	-2.85631	5.42902e-06	-1	-2.1814	4.78494e-16	-1	-0.820255	0.00542392	0	-3.45205	1.12918e-16	-1	-2.31642	1.61665e-11	-1	-1.54162	2.29647e-12	-1	-4.89242	3.61682e-29	-1
BCL11B	1.38187e-11	5.06055e-11	1	0.109962	0.289884	0	-0.0981714	0.0684499	0	-0.432083	0.00516472	0	-0.144321	0.727338	0	-1.38001	0.00183238	-1	-0.234016	0.0428456	0	-0.502211	0.00545493	0	-0.666999	6.7784e-09	0
BCL2	4.71033e-07	1.19108e-06	1	-0.132099	0.0251855	0	-0.0842371	0.0195681	0	-0.435755	0.000197774	0	-0.960925	0.100757	0	0.180649	0.0275767	0	-0.198339	0.0454033	0	0.203121	0.0687092	0	0.308216	0.0967013	0
BCL2A1	0.000606849	0.00103884	1	0.309784	0.000326176	0	-0.1251	0.104235	0	NA	NA	0	1.63921	0.0580684	0	-0.118113	0.479418	0	-0.241505	0.0600218	0	-0.0409175	0.630101	0	NA	NA	0
BCL2L1	8.54597e-10	2.74245e-09	1	-0.267148	0.124892	0	-0.76409	0.0272533	0	-0.46105	0.000271412	0	-1.03132	0.0482036	-1	-0.799076	0.00363496	0	0.168132	0.360179	0	-0.243068	0.000575726	0	-0.880264	0.000918086	0
BCL2L10	8.41242e-07	2.07453e-06	1	0.0414301	0.612327	0	-0.0437314	0.226821	0	NA	NA	0	-0.84452	0.0736061	0	-1.00987	6.00704e-06	-1	-0.407275	0.000954931	0	-0.0899731	0.126717	0	NA	NA	0
BCL2L11	5.09544e-27	3.99439e-26	1	-0.325003	3.38484e-06	0	-0.238417	0.00260579	0	-0.26596	0.00234787	0	-0.633957	0.315569	0	-1.67251	1.90574e-11	-1	-0.178279	0.182151	0	-0.5915	7.03993e-09	0	-0.670275	5.41526e-06	0
BCL2L13	7.18522e-17	3.54296e-16	1	-0.289633	8.91744e-05	0	-0.249361	0.170503	0	-0.67089	5.48928e-06	0	-0.00328615	0.989095	0	-1.05088	1.9807e-07	-1	-0.265551	0.026024	0	-0.25126	0.00353703	0	-0.366527	0.000107129	0
BCL2L14	3.85616e-79	4.07175e-77	1	0.79475	8.72234e-13	0	2.8987	7.24205e-06	1	0.274436	4.99819e-05	0	1.38185	0.00381331	1	5.4657	1.08965e-19	1	1.3146	5.56111e-08	1	2.47917	2.57688e-14	1	5.03549	5.64694e-28	1
BCL2L15	1.58759e-36	1.8338e-35	1	1.01527	1.90772e-09	1	NA	NA	0	1.71985	1.83818e-11	1	NA	NA	0	3.87302	3.29506e-11	1	2.9578	9.51813e-12	1	NA	NA	0	NA	NA	0
BCL2L2	1.56182e-31	1.47885e-30	1	0.0144378	0.84825	0	-1.63287	7.9975e-06	-1	-1.20166	3.97451e-13	-1	-0.71262	0.0103254	0	-1.08079	3.38154e-05	-1	-0.565777	3.53768e-05	0	-0.194554	0.0540922	0	-1.22603	6.10049e-12	-1
BCL3	6.27486e-09	1.88219e-08	1	-0.361592	0.00392367	0	-0.0606086	0.105727	0	-0.65594	6.12238e-05	0	0.375467	0.271831	0	-0.774759	0.00443938	0	0.0428733	0.757774	0	-0.199252	0.0116442	0	-0.642428	0.00131308	0
BCL6	8.77935e-52	1.98218e-50	1	-0.888303	3.5842e-08	0	-2.68003	5.05548e-06	-1	-1.4237	9.43273e-12	-1	-0.277938	0.402191	0	-2.65555	1.55905e-10	-1	-0.723413	0.00144088	0	-1.08483	1.407e-09	-1	-2.60237	1.51922e-17	-1
BCL6B	0.000452828	0.000788808	1	0.0739709	0.42191	0	NA	NA	0	0.263831	0.00067985	0	NA	NA	0	-0.323709	0.00277532	0	0.00187875	0.986078	0	NA	NA	0	NA	NA	0
BCL7A	6.07828e-06	1.36409e-05	1	0.240169	7.89393e-05	0	-0.0262314	0.271524	0	0.185436	0.00340026	0	-0.612388	0.276373	0	0.347605	0.0445638	0	-0.023685	0.761224	0	0.163107	0.0202044	0	NA	NA	0
BCL7B	2.81124e-09	8.68933e-09	1	-0.004304	0.976614	0	0.272037	0.257537	0	0.453902	7.72134e-06	0	0.382405	0.106761	0	-0.0712566	0.68243	0	0.383331	8.84789e-05	0	0.158332	0.0101728	0	0.464458	0.00103744	0
BCL9	1.43285e-05	3.09086e-05	1	-0.00377853	0.969474	0	0.0680643	0.349489	0	-0.023519	0.86239	0	-0.168883	0.613779	0	0.201132	3.39661e-05	0	0.480868	1.61772e-05	0	0.0580927	0.428968	0	NA	NA	0
BCL9L	3.00658e-07	7.72407e-07	1	-0.00594352	0.933967	0	NA	NA	0	-0.543233	3.43161e-06	0	NA	NA	0	-0.661085	5.26264e-05	0	0.026657	0.795882	0	NA	NA	0	NA	NA	0
BCLAF1	6.47208e-12	2.42234e-11	1	-0.492508	0.00657961	0	0.134583	0.429629	0	-0.318548	0.0200337	0	0.75591	0.232919	0	1.14273	2.32979e-06	1	-0.016463	0.909737	0	-0.52934	5.66303e-05	0	-0.424166	5.55758e-05	0
BCLAF3	0.000191839	0.000353216	1	0.447397	0.000772981	0	NA	NA	0	0.161071	0.139064	0	NA	NA	0	0.347956	0.139836	0	0.369426	0.0180665	0	NA	NA	0	NA	NA	0
BCO1	5.1749e-42	7.42565e-41	1	1.11777	7.16336e-06	1	1.24123	0.0210401	1	2.45183	6.35489e-17	1	0.839695	0.106174	0	2.54268	7.27253e-06	1	1.65923	6.02871e-05	1	1.21011	2.73176e-06	1	2.87043	5.59217e-14	1
BCO2	2.59386e-25	1.8902e-24	1	-0.379022	0.00103805	0	NA	NA	0	-0.669233	1.15629e-08	0	NA	NA	0	-3.76595	8.46586e-11	-1	-1.50018	4.76179e-09	-1	NA	NA	0	NA	NA	0
BCOR	4.80513e-31	4.45898e-30	1	-0.190869	0.0245428	0	-0.984001	0.000888943	0	-0.887848	4.14816e-07	0	-0.289731	0.190242	0	-1.27332	1.73854e-09	-1	-0.0397532	0.760903	0	-0.634276	9.40104e-10	0	-1.43481	1.72724e-11	-1
BCORP1	0.000396084	0.00069611	1	0.286251	0.00760971	0	NA	NA	0	0.141407	0.0110901	0	NA	NA	0	0.0864292	0.0223378	0	-0.130433	0.352502	0	NA	NA	0	NA	NA	0
BCR	8.31497e-19	4.49086e-18	1	0.0725583	0.377503	0	-1.32421	0.000108714	-1	-0.481448	0.00014002	0	0.00358519	0.989067	0	-1.31036	4.60216e-06	-1	0.0070035	0.909235	0	-0.347379	0.0213277	0	-1.24753	2.05657e-12	-1
BCRP2	0.000412107	0.000721964	1	-0.292877	0.00497398	0	NA	NA	0	0.151498	0.00578995	0	NA	NA	0	NA	NA	0	-0.097528	0.161386	0	NA	NA	0	NA	NA	0
BCS1L	2.1354e-14	9.30489e-14	1	-0.198859	0.0625422	0	-0.271577	0.179244	0	-0.427929	0.000412123	0	-0.417472	0.043845	0	-0.7728	1.44346e-06	0	0.142368	0.295687	0	-0.164258	0.0436138	0	-0.538737	2.92171e-08	0
BDH1	3.29421e-14	1.42151e-13	1	-0.240688	0.154895	0	-0.443243	0.132348	0	-0.57339	3.9882e-05	0	-0.366268	0.254708	0	-0.0802978	0.0401628	0	-0.394193	0.0245253	0	-0.436691	0.000567974	0	-1.00766	1.56189e-09	-1
BDH2	1.294e-18	6.91735e-18	1	NA	NA	0	1.13957	0.00174295	1	NA	NA	0	0.107597	0.705238	0	0.983868	2.86176e-06	0	NA	NA	0	0.582977	0.000322001	0	1.07876	2.98038e-12	1
BDKRB1	3.62294e-65	1.65744e-63	1	-1.46708	1.37662e-10	-1	-0.663657	0.0061464	0	-1.93889	2.60799e-17	-1	-0.440478	0.23157	0	-3.43917	1.937e-11	-1	-1.89183	9.4486e-11	-1	-1.2353	7.91828e-09	-1	-2.3334	4.5106e-19	-1
BDKRB2	1.50262e-38	1.87778e-37	1	-0.131808	0.0543234	0	-2.15406	5.454e-06	-1	NA	NA	0	-0.0130603	0.964988	0	-1.94049	9.93567e-08	-1	-0.965235	2.47716e-09	0	-1.03975	9.96819e-09	-1	-1.81828	8.83911e-18	-1
BDNF	1.50754e-05	3.24393e-05	1	-0.147145	0.0547361	0	-0.0723071	0.145789	0	0.151926	0.0106043	0	0.220869	0.631814	0	0.251623	0.0722575	0	-0.165445	0.24947	0	-0.477231	4.68909e-05	0	NA	NA	0
BEAN1	8.14029e-08	2.20452e-07	1	0.194225	0.171559	0	-0.242146	0.00531365	0	0.146188	0.0122217	0	-0.706147	0.0105135	0	-0.299312	0.00670284	0	-0.152624	0.186676	0	-0.328425	0.000406365	0	NA	NA	0
BECN1	4.15732e-05	8.44019e-05	1	0.245157	0.0820825	0	0.330874	0.00628496	0	-0.052431	0.686796	0	-0.259132	0.254348	0	0.468639	0.00139087	0	0.203314	0.0462571	0	-0.0405552	0.711627	0	0.181959	0.00761182	0
BEGAIN	0.00152094	0.00243834	1	0.162134	0.113219	0	-0.0608814	0.157709	0	0.122576	0.0272998	0	-0.374376	0.147152	0	-0.0167041	0.521682	0	-0.244928	0.0288945	0	-0.151259	0.0244141	0	NA	NA	0
BEND3	6.12277e-09	1.83947e-08	1	0.154598	0.0122446	0	NA	NA	0	0.224671	0.00204259	0	NA	NA	0	0.514132	0.0166985	0	0.587909	3.93462e-06	0	NA	NA	0	NA	NA	0
BEND4	0.00102857	0.00169378	1	-0.183366	0.00859016	0	NA	NA	0	0.125574	0.064365	0	NA	NA	0	0.0439529	0.00612718	0	0.0450855	0.64974	0	NA	NA	0	NA	NA	0
BEND6	0.000218174	0.00039872	1	0.151095	0.0545254	0	NA	NA	0	0.195955	0.00201899	0	NA	NA	0	0.130112	0.00444305	0	0.0368188	0.65021	0	NA	NA	0	NA	NA	0
BEND7	1.60292e-29	1.40631e-28	1	0.777888	5.52779e-07	0	NA	NA	0	-0.110114	0.0760748	0	NA	NA	0	4.6335	9.64606e-17	1	1.47689	4.87927e-11	1	NA	NA	0	NA	NA	0
BEST2	0.00599202	0.00868579	1	0.169115	0.0351831	0	-0.00959	0.605912	0	0.162093	0.0108902	0	-0.425259	0.229808	0	0.0406365	0.0629813	0	-0.166527	0.0998097	0	0.0338835	0.624345	0	NA	NA	0
BEST3	6.02273e-07	1.50601e-06	1	-0.143436	0.0045607	0	NA	NA	0	-0.397743	9.77132e-06	0	NA	NA	0	0.0239998	0.0559136	0	-0.087481	0.119517	0	NA	NA	0	NA	NA	0
BEST4	4.86837e-07	1.22971e-06	1	0.213085	0.0298173	0	NA	NA	0	0.75666	1.31195e-07	0	NA	NA	0	0.209667	0.0808371	0	0.0385588	0.737502	0	NA	NA	0	NA	NA	0
BET1	4.46553e-16	2.12135e-15	1	0.104995	0.324879	0	0.770166	0.00173178	0	0.138407	0.29825	0	0.631565	0.0946187	0	0.373574	0.0763977	0	0.448904	0.00779259	0	0.317213	0.00895253	0	1.07637	1.5281e-14	1
BET1L	7.43378e-16	3.49175e-15	1	0.674299	1.39311e-05	0	-0.0195729	0.325142	0	0.75545	1.21478e-07	0	-0.488567	0.161431	0	0.107085	0.104093	0	0.746171	3.72044e-09	0	-0.0264581	0.690682	0	NA	NA	0
BEX1	1.45783e-08	4.23256e-08	1	0.524333	2.75725e-06	0	-0.138244	0.101583	0	NA	NA	0	-0.224347	0.473166	0	1.5364	0.00606531	1	-0.232469	0.121507	0	0.604903	0.000569568	0	NA	NA	0
BEX2	6.06388e-08	1.66244e-07	1	0.110124	0.273805	0	NA	NA	0	NA	NA	0	NA	NA	0	-2.81016	2.64659e-06	-1	-0.447332	0.000309916	0	NA	NA	0	NA	NA	0
BEX3	2.84427e-21	1.73773e-20	1	-0.269314	0.00279487	0	-1.97885	0.000216468	-1	-1.63073	6.74554e-11	-1	-0.342077	0.217697	0	-1.51866	9.62615e-06	-1	-0.876899	0.011586	0	-0.183142	0.267792	0	-1.21383	6.88341e-06	-1
BEX4	2.3209e-64	1.00879e-62	1	-0.983078	5.3994e-09	0	-4.6962	8.71795e-09	-1	-3.31338	3.27226e-18	-1	-1.29429	0.00198127	-1	-3.85364	5.3279e-10	-1	-2.70517	4.16211e-11	-1	-1.90831	2.45678e-07	-1	-4.12016	1.38987e-13	-1
BFAR	6.81986e-64	2.85737e-62	1	0.94412	8.28673e-07	0	1.55302	2.75592e-05	1	1.41052	3.71564e-13	1	0.788418	0.00254968	0	1.49316	2.6579e-07	1	1.37795	1.74343e-09	1	1.12422	5.53157e-12	1	1.97343	1.28075e-23	1
BFSP1	0.000359066	0.000635378	1	-0.175779	0.0462497	0	-0.0654714	0.321805	0	0.0596905	0.365533	0	-0.506103	0.21477	0	-0.551275	0.000489556	0	0.029446	0.761518	0	-0.147258	0.00763166	0	NA	NA	0
BFSP2	0.000656368	0.00111739	1	-0.172433	0.167299	0	-0.231581	0.0181661	0	NA	NA	0	0.330547	0.512106	0	0.0536275	0.162297	0	-0.0985882	0.365285	0	-0.210313	0.000432124	0	NA	NA	0
BGLAP	0.00516476	0.00756955	1	-0.209236	0.00214275	0	NA	NA	0	NA	NA	0	NA	NA	0	NA	NA	0	-0.115945	0.287173	0	NA	NA	0	NA	NA	0
BGN	0.00094274	0.00156527	1	0.210918	0.184752	0	-0.171189	0.0100205	0	0.0455786	0.8711	0	0.63548	0.324856	0	0.137666	0.0347647	0	-0.189405	0.283515	0	0.380826	0.00254638	0	NA	NA	0
BHLHA9	0.00231504	0.00360687	1	-0.319407	0.000963958	0	NA	NA	0	NA	NA	0	NA	NA	0	NA	NA	0	-0.178854	0.258288	0	NA	NA	0	NA	NA	0
BHLHE22	0.00013586	0.000255457	1	-0.0150173	0.805957	0	NA	NA	0	0.37399	4.05024e-06	0	NA	NA	0	0.0714932	0.0763305	0	-0.030696	0.71473	0	NA	NA	0	NA	NA	0
BHLHE40	1.69485e-65	7.89183e-64	1	-1.78862	9.192e-14	-1	-3.36672	2.77462e-07	-1	-1.85564	3.77216e-17	-1	-0.280647	0.603561	0	-2.26062	3.3736e-10	-1	-1.64925	1.19958e-08	-1	-1.11978	3.06011e-07	-1	-2.37593	2.10635e-17	-1
BHLHE41	3.42175e-72	2.40062e-70	1	1.74832	1.27235e-11	1	4.12847	1.76385e-09	1	2.22719	1.91359e-14	1	1.49505	0.0599967	0	3.49808	2.405e-08	1	1.7432	4.88372e-06	1	1.98042	8.63173e-08	1	6.02891	6.40225e-30	1
BHMT	1.52182e-07	4.02031e-07	1	0.272493	0.00542839	0	0.122981	0.727096	0	0.346045	0.000119627	0	-0.167883	0.73924	0	0.999759	0.021006	0	0.130524	0.241982	0	0.591304	7.28198e-05	0	NA	NA	0
BHMT2	0.00657111	0.00945247	1	-0.0443066	0.532878	0	-0.04978	0.262387	0	0.169362	0.0076433	0	0.735884	0.386714	0	0.539526	0.00382952	0	0.114639	0.345357	0	0.0599185	0.442426	0	NA	NA	0
BICC1	5.35311e-10	1.74353e-09	1	0.0489017	0.596783	0	-0.104967	0.271705	0	0.659279	2.94153e-10	0	-0.251786	0.308329	0	0.195837	0.453164	0	0.232734	0.107213	0	0.384714	0.000190814	0	NA	NA	0
BICD1	8.72782e-11	3.02457e-10	1	0.114726	0.0922951	0	-0.0639686	0.115411	0	0.577148	4.12124e-08	0	1.25594	0.0472427	1	0.387151	0.0635705	0	0.705898	2.21646e-05	0	0.0474364	0.545564	0	NA	NA	0
BICD2	3.19469e-77	3.02223e-75	1	-0.43564	4.33315e-05	0	-3.79676	2.24456e-08	-1	-2.47827	7.31526e-20	-1	-0.681455	0.0635009	0	-2.67407	4.02608e-11	-1	-1.51415	4.46948e-12	-1	-1.78431	1.19896e-08	-1	-3.92237	1.05217e-27	-1
BICDL1	5.67223e-22	3.5752e-21	1	0.0355105	0.725954	0	-0.06743	0.0637098	0	-1.66628	3.67568e-17	-1	-0.658207	0.150637	0	-1.17123	5.53566e-07	-1	-0.694572	0.000218645	0	-0.0933216	0.124632	0	NA	NA	0
BICDL2	1.65729e-18	8.80531e-18	1	-0.032494	0.736031	0	NA	NA	0	-1.12492	3.53551e-10	-1	NA	NA	0	-1.88727	7.36672e-09	-1	-0.718142	3.68392e-05	0	NA	NA	0	NA	NA	0
BICRA	3.0546e-12	1.16708e-11	1	0.0829573	0.218317	0	-0.184027	0.0878829	0	-0.491657	2.62139e-06	0	-0.366306	0.106914	0	-0.881541	2.21932e-08	0	-0.069555	0.555776	0	-0.148427	0.00479157	0	NA	NA	0
BICRAL	2.99136e-06	6.94584e-06	1	0.213967	0.00364637	0	0.142297	0.210348	0	-0.13679	0.298408	0	0.190414	0.667927	0	0.544812	0.00169883	0	0.284575	0.0115879	0	0.176909	0.0417927	0	0.231376	0.00721366	0
BID	1.73355e-21	1.06976e-20	1	0.238544	0.000164791	0	0.360999	0.0211862	0	0.707317	9.0419e-06	0	0.672016	0.00699148	0	1.4461	0.00227448	1	0.373854	0.00302863	0	0.314615	0.00239712	0	1.58407	2.89062e-10	1
BIK	2.42009e-29	2.10908e-28	1	0.146967	0.119089	0	0.996764	0.0103975	0	0.921855	2.64249e-07	0	1.02559	0.0754373	0	0.795983	0.00104961	0	0.525242	2.09509e-06	0	0.779329	1.63141e-09	0	1.10442	2.90445e-11	1
BIN1	3.77704e-63	1.5274e-61	1	0.476718	7.08857e-09	0	1.24639	0.000442634	1	2.11946	2.68857e-15	1	1.8537	0.00563872	1	2.00126	4.87336e-08	1	0.912328	5.47979e-06	0	1.40312	1.19396e-12	1	2.69642	2.78761e-22	1
BIN3	5.09202e-26	3.83221e-25	1	0.313533	5.59893e-05	0	0.34379	0.00442219	0	0.384571	0.000258351	0	0.629414	0.0109817	0	-0.110124	0.551273	0	0.448111	0.000105845	0	0.529232	1.77437e-06	0	0.845037	1.46957e-13	0
BIRC2	4.31423e-17	2.14399e-16	1	0.282431	0.0828487	0	0.485916	0.00240716	0	0.450062	1.24789e-07	0	0.580853	0.0848006	0	0.0165028	0.922626	0	0.624969	8.69821e-06	0	0.253651	0.000836918	0	0.42088	6.37236e-06	0
BIRC3	9.80638e-38	1.17988e-36	1	0.531583	0.00033136	0	1.04923	0.0150736	1	1.47102	2.43899e-12	1	1.42486	0.011646	1	1.85088	0.000152763	1	2.03253	1.29511e-05	1	1.41764	8.58803e-10	1	3.24439	1.00876e-11	1
BIRC5	1.00191e-05	2.19385e-05	1	-0.0758278	0.308514	0	-0.0185686	0.352798	0	0.163469	0.0151341	0	0.653977	0.30931	0	-1.75494	0.000178628	-1	0.237548	0.149704	0	-0.412683	0.00268657	0	-0.409013	0.123802	0
BIRC6	2.08028e-08	5.96358e-08	1	0.189151	0.273697	0	NA	NA	0	-0.136983	0.330542	0	NA	NA	0	0.785302	3.03424e-08	0	0.375809	0.00236226	0	NA	NA	0	NA	NA	0
BIRC7	0.00541746	0.00791494	1	0.0110899	0.919551	0	-0.28647	0.0881967	0	0.177521	0.0029693	0	-0.165869	0.421375	0	-0.159959	0.13002	0	0.0157168	0.870001	0	-0.16742	0.0155979	0	NA	NA	0
BLACAT1	0.00407838	0.00609352	1	NA	NA	0	NA	NA	0	0.122474	0.0197544	0	NA	NA	0	-0.577892	0.0238376	0	NA	NA	0	NA	NA	0	NA	NA	0
BLCAP	3.43636e-12	1.31007e-11	1	-0.344132	7.39198e-06	0	-0.171626	0.48361	0	-0.341336	0.0172525	0	-0.190987	0.371372	0	-2.34325	2.4875e-06	-1	-0.132848	0.116808	0	0.0013812	0.985412	0	-0.360599	6.34732e-06	0
BLID	0.00437032	0.00648983	1	-0.340023	0.00955353	0	NA	NA	0	0.146007	0.0113052	0	NA	NA	0	0.0169031	0.166932	0	-0.0267898	0.792743	0	NA	NA	0	NA	NA	0
BLK	0.00128112	0.00207728	1	0.0430161	0.608031	0	-0.0384329	0.179395	0	0.186807	0.00560686	0	-0.693785	0.0384772	0	-0.0496063	0.513325	0	-0.068502	0.565248	0	-0.184811	0.00300684	0	NA	NA	0
BLMH	6.32779e-35	6.89396e-34	1	-0.380047	0.000776955	0	-0.503721	0.03088	0	-1.04985	1.03933e-08	-1	-0.174295	0.687549	0	-1.76339	1.44485e-06	-1	-1.1414	1.39515e-06	-1	-0.508518	0.000127053	0	-1.4573	5.61551e-17	-1
BLNK	3.09267e-42	4.50267e-41	1	-0.773414	1.26565e-05	0	-1.3061	0.000109586	-1	-1.37943	5.76334e-11	-1	-0.167244	0.782524	0	-0.892468	4.79964e-05	0	-0.642899	1.28508e-06	0	-0.947813	1.17346e-07	0	-1.25439	8.71219e-17	-1
BLOC1S2	2.60911e-12	1.00071e-11	1	-0.262696	0.00394798	0	NA	NA	0	-0.161312	0.010581	0	NA	NA	0	-0.729779	3.70119e-06	0	-0.812695	2.04537e-06	0	NA	NA	0	NA	NA	0
BLOC1S4	0.00025098	0.000454542	1	0.0882051	0.248775	0	NA	NA	0	-0.351802	0.00453581	0	NA	NA	0	-0.480022	0.00056712	0	-0.058765	0.590472	0	NA	NA	0	NA	NA	0
BLOC1S5	0.000883388	0.00147422	1	NA	NA	0	NA	NA	0	0.028	0.822417	0	NA	NA	0	1.81782	0.000103574	1	NA	NA	0	NA	NA	0	NA	NA	0
BLOC1S6	0.00014839	0.000277494	1	0.037593	0.624963	0	-0.303386	0.0416778	0	-0.131138	0.236284	0	-0.712079	0.133795	0	1.52007	3.03173e-06	1	0.091044	0.412792	0	-0.00983495	0.945156	0	NA	NA	0
BLVRA	4.06793e-77	3.77992e-75	1	-0.668699	3.44216e-11	0	-2.64342	5.02588e-09	-1	-2.57046	1.50682e-16	-1	-1.14785	0.000174506	-1	-2.66985	3.30101e-14	-1	-2.00565	9.40175e-10	-1	-1.66152	1.02723e-09	-1	-3.65013	9.08194e-20	-1
BLVRB	6.4548e-33	6.49425e-32	1	-0.599396	9.14699e-06	0	-1.2761	0.000399597	-1	-1.46699	5.76261e-11	-1	-0.726686	0.0485537	0	-1.34763	3.79926e-05	-1	-0.92775	3.73568e-07	0	-0.462108	0.000495662	0	-1.03136	4.92872e-09	-1
BLZF1	1.49025e-41	2.09246e-40	1	-0.98945	4.44575e-05	0	-0.119063	0.0306088	0	-0.929031	1.38446e-09	0	-0.509668	0.258801	0	-0.827633	2.64571e-06	0	-0.708572	0.00025964	0	-1.2644	1.41569e-14	-1	-1.12188	4.41533e-14	-1
BMF	9.18567e-08	2.478e-07	1	0.265972	0.000737448	0	NA	NA	0	0.382969	7.79732e-06	0	NA	NA	0	0.42728	0.0529244	0	0.157909	0.114206	0	NA	NA	0	NA	NA	0
BMI1	2.65858e-08	7.54384e-08	1	0.294084	0.0782157	0	0.488019	0.115423	0	-0.0195405	0.907642	0	0.478793	0.386957	0	0.15372	0.447879	0	0.450619	0.0130988	0	0.219618	0.0175361	0	0.58686	6.54622e-09	0
BMP1	1.4077e-09	4.44775e-09	1	0.152279	0.0302535	0	-0.0266129	0.21746	0	0.194821	0.00107262	0	0.33372	0.119348	0	-1.16269	3.7961e-08	-1	-0.026912	0.759887	0	0.134403	0.0177836	0	NA	NA	0
BMP2	5.27099e-91	1.14792e-88	1	0.734655	6.03662e-09	0	1.60345	0.000125167	1	2.09062	2.04061e-17	1	1.85136	0.000281169	1	4.32775	1.71937e-16	1	0.965183	5.29738e-07	0	2.76156	3.14602e-18	1	5.27903	4.84534e-32	1
BMP2K	2.38548e-44	3.81003e-43	1	-0.892922	3.14402e-08	0	-0.716236	0.00331257	0	-0.840948	1.0539e-11	0	0.672427	0.177051	0	-2.06172	4.89876e-09	-1	-0.945322	7.73592e-07	0	-0.687414	3.09317e-07	0	-1.76459	9.98994e-13	-1
BMP3	5.9063e-07	1.47884e-06	1	-0.586837	0.00184354	0	-0.0521214	0.137712	0	0.392348	1.1346e-06	0	-0.500429	0.142277	0	0.0235948	0.0474015	0	-0.0907598	0.484436	0	0.0208797	0.747701	0	NA	NA	0
BMP4	1.10802e-30	1.01159e-29	1	0.36887	0.000257499	0	-0.0104414	0.57721	0	1.99321	2.21969e-14	1	-0.142449	0.426157	0	1.89001	3.55776e-06	1	1.04379	6.85899e-06	1	1.2281	4.2455e-11	1	NA	NA	0
BMP5	1.89253e-12	7.31913e-12	1	0.273607	0.0165283	0	-0.0374671	0.162771	0	NA	NA	0	-0.176784	0.366452	0	0.978252	0.0410084	0	0.785598	0.00179558	0	0.710952	1.9239e-05	0	2.36613	1.30716e-07	1
BMP6	1.30119e-07	3.46018e-07	1	NA	NA	0	-0.0448643	0.0733291	0	0.578071	8.56018e-09	0	0.0260879	0.914138	0	0.427043	0.0401175	0	NA	NA	0	0.104924	0.258908	0	NA	NA	0
BMP7	2.39256e-58	7.35606e-57	1	-0.564851	9.05751e-09	0	-1.14129	0.0011863	-1	-2.13074	1.34161e-13	-1	-1.17415	0.0210357	-1	-3.16303	4.9395e-14	-1	-1.05657	1.18503e-05	-1	-1.00334	7.61456e-10	-1	-2.8538	3.21944e-17	-1
BMP8A	0.000220644	0.000402847	1	NA	NA	0	-0.08227	0.0448273	0	NA	NA	0	0.123331	0.853235	0	0.0468823	0.423607	0	NA	NA	0	-0.243424	1.99023e-05	0	NA	NA	0
BMPER	0.000397974	0.000699079	1	-0.212754	0.0943046	0	NA	NA	0	0.192279	0.00284984	0	NA	NA	0	0.0793649	0.0122833	0	-0.109812	0.202491	0	NA	NA	0	NA	NA	0
BMPR1A	7.56141e-14	3.19625e-13	1	-0.355055	0.0532625	0	0.756284	0.0385198	0	-0.103795	0.318917	0	-0.12847	0.663636	0	0.940191	0.00424469	0	0.391214	0.0121409	0	0.439439	7.51472e-05	0	0.933475	2.83736e-10	0
BMPR1B	0.00119305	0.00194337	1	0.0110698	0.899493	0	-0.297877	0.211288	0	0.308624	0.000234988	0	0.0449713	0.915715	0	1.32874	0.0101363	1	0.548113	0.0725955	0	-0.0416929	0.614916	0	NA	NA	0
BMPR2	4.08584e-06	9.35627e-06	1	-0.295862	0.199089	0	-0.0428971	0.156836	0	-0.0791214	0.572746	0	0.228521	0.323237	0	0.757565	3.7985e-05	0	0.0693395	0.718127	0	-0.25188	0.0188754	0	-0.668163	0.000460273	0
BMT2	3.06391e-36	3.50423e-35	1	-0.598736	6.55187e-07	0	NA	NA	0	-0.936888	3.05414e-15	0	NA	NA	0	-2.02247	1.39452e-11	-1	-1.23597	7.77122e-10	-1	NA	NA	0	NA	NA	0
BMX	1.22838e-06	2.97242e-06	1	0.262957	4.77697e-05	0	0.00240714	0.94118	0	0.162643	0.006664	0	1.11979	0.0302675	1	0.154627	0.151892	0	0.178818	0.0597623	0	0.18075	0.0215708	0	NA	NA	0
BNC1	5.2956e-44	8.34327e-43	1	-0.92935	1.44205e-09	0	NA	NA	0	-0.959121	2.66712e-11	0	NA	NA	0	-5.54779	1.55294e-16	-1	-2.15054	3.68219e-14	-1	NA	NA	0	NA	NA	0
BNC2	0.00281616	0.00432286	1	-0.245712	0.00375656	0	0.0220257	0.716699	0	0.014219	0.838046	0	-0.241563	0.503474	0	-0.874841	0.000607776	0	-0.303077	0.154255	0	0.058534	0.619302	0	NA	NA	0
BNIP1	4.05816e-05	8.25331e-05	1	-0.248423	7.00621e-05	0	-0.29051	0.000571165	0	0.163845	0.0738195	0	0.292332	0.451994	0	-0.0991808	0.345792	0	-0.0822668	0.446608	0	0.0168141	0.814812	0	NA	NA	0
BNIP2	4.00366e-26	3.0251e-25	1	-0.174962	0.335035	0	-0.567863	0.0132192	0	-0.699512	4.25283e-08	0	0.0842695	0.850412	0	-1.13489	6.38166e-09	-1	-0.413395	0.000907253	0	-0.349213	0.000117136	0	-0.579846	7.56353e-11	0
BNIP3L	3.47728e-39	4.46282e-38	1	NA	NA	0	-2.01094	3.28059e-06	-1	-1.20667	1.59562e-10	-1	-0.786729	0.0020192	0	-0.813663	3.68119e-07	0	NA	NA	0	-1.13426	5.15309e-07	-1	-1.75695	1.40296e-16	-1
BNIPL	6.12258e-52	1.39439e-50	1	-2.65858	2.22985e-14	-1	NA	NA	0	-1.63429	5.02656e-18	-1	NA	NA	0	-3.81154	3.76162e-12	-1	-4.19201	3.80714e-15	-1	NA	NA	0	NA	NA	0
BOC	2.00722e-25	1.46731e-24	1	-0.639516	1.4767e-07	0	NA	NA	0	-1.84685	6.45481e-13	-1	NA	NA	0	-1.47831	0.000348392	-1	-1.50162	1.11441e-07	-1	NA	NA	0	NA	NA	0
BOD1	0.00254326	0.00393081	1	0.127494	0.237268	0	NA	NA	0	-0.101276	0.441944	0	NA	NA	0	-0.546833	0.00268895	0	0.301062	0.0249417	0	NA	NA	0	NA	NA	0
BOK	2.68962e-19	1.48998e-18	1	-0.318883	2.04422e-06	0	NA	NA	0	-0.716693	3.37842e-07	0	NA	NA	0	-2.20006	1.63572e-09	-1	-0.29212	0.00909697	0	NA	NA	0	NA	NA	0
BOLA1	0.0017979	0.00285109	1	0.00342238	0.957227	0	-0.0295243	0.16237	0	-0.115598	0.185569	0	-0.674273	0.00202503	0	-0.431513	0.0197455	0	-0.0123565	0.887831	0	-0.158279	0.0329899	0	NA	NA	0
BOLL	0.000758121	0.00127771	1	-0.257548	0.00495879	0	NA	NA	0	0.137869	0.0242419	0	NA	NA	0	0.0137531	0.185614	0	-0.123666	0.0670872	0	NA	NA	0	NA	NA	0
BOP1	0.00054831	0.000944743	1	-0.0845447	0.327522	0	-0.209304	0.143193	0	0.115898	0.0755565	0	0.108523	0.701262	0	-1.99697	2.29887e-05	-1	0.067355	0.460818	0	-0.0302909	0.822497	0	-0.237647	0.0566761	0
BORCS5	0.00010045	0.000192317	1	0.110829	0.125172	0	NA	NA	0	-0.0344024	0.574778	0	NA	NA	0	-0.344334	2.86856e-06	0	-0.0631088	0.597603	0	NA	NA	0	NA	NA	0
BORCS6	1.89786e-14	8.29748e-14	1	0.264721	0.000833411	0	-0.109756	0.656895	0	-0.544181	1.80957e-05	0	-0.115105	0.770022	0	-2.11256	1.06802e-10	-1	-0.305601	0.00387879	0	-0.0620445	0.294694	0	NA	NA	0
BPGM	1.92101e-39	2.48993e-38	1	-1.13236	5.72101e-09	-1	-3.40313	2.10195e-05	-1	-1.69387	9.43825e-10	-1	-0.473874	0.11907	0	-1.08932	0.00185783	-1	-1.08562	2.38017e-05	-1	-1.70171	9.88358e-10	-1	-1.99076	6.21704e-11	-1
BPHL	1.1979e-08	3.50567e-08	1	0.220169	0.0941607	0	0.715051	0.000789781	0	0.3323	0.00636101	0	0.0684013	0.779619	0	0.232466	0.36481	0	0.252158	0.0122948	0	0.207179	0.0529964	0	0.545116	9.02197e-06	0
BPIFA2	0.0023438	0.00364733	1	0.310424	0.000990852	0	NA	NA	0	NA	NA	0	NA	NA	0	0.0487607	0.08716	0	-0.09205	0.42904	0	NA	NA	0	NA	NA	0
BPIFB1	1.73573e-13	7.17454e-13	1	1.26332	0.00111357	1	NA	NA	0	3.22987	7.35254e-08	1	NA	NA	0	4.07606	0.000922133	1	3.5343	0.000221171	1	NA	NA	0	NA	NA	0
BPIFB9P	2.01587e-06	4.76331e-06	1	0.387598	2.65831e-05	0	NA	NA	0	0.0721548	0.261292	0	NA	NA	0	0.1133	0.002571	0	-0.191657	0.0673321	0	NA	NA	0	NA	NA	0
BPNT1	1.09356e-16	5.34809e-16	1	1.08352	5.68648e-06	1	NA	NA	0	1.01416	5.81046e-08	1	NA	NA	0	1.11371	0.00159033	1	0.87904	1.16014e-05	0	NA	NA	0	NA	NA	0
BPTF	0.000582724	0.00100074	1	-0.114855	0.473424	0	0.484791	0.126245	0	-0.223381	0.0116571	0	-0.111591	0.740122	0	-0.486875	0.00344746	0	0.284945	0.0437241	0	-0.0982584	0.131453	0	-0.136775	0.13136	0
BRAF	1.20032e-11	4.41505e-11	1	NA	NA	0	NA	NA	0	-0.259967	0.00599459	0	NA	NA	0	-1.74521	6.78041e-11	-1	NA	NA	0	NA	NA	0	NA	NA	0
BRAP	3.47304e-14	1.49744e-13	1	0.0329685	0.845404	0	-0.142337	0.215467	0	NA	NA	0	-0.270615	0.172217	0	-0.547138	2.79096e-05	0	-0.289359	0.0111836	0	-0.476751	2.1506e-06	0	-0.557219	8.80173e-08	0
BRAT1	0.000714334	0.00120879	1	0.0142276	0.851341	0	NA	NA	0	0.573945	3.45224e-05	0	NA	NA	0	0.0646248	0.349777	0	0.127713	0.135106	0	NA	NA	0	NA	NA	0
BRCA1	1.32248e-06	3.19016e-06	1	-0.0469451	0.569188	0	-0.0517029	0.0560333	0	0.173307	0.00388492	0	0.495919	0.128482	0	0.432257	0.0322208	0	0.452167	0.040052	0	-0.294984	9.49277e-05	0	NA	NA	0
BRCC3	8.12507e-09	2.4126e-08	1	-0.89215	5.58914e-05	0	-0.253857	0.0858157	0	-0.0839643	0.419173	0	-0.149283	0.655793	0	-0.466517	0.00627019	0	-0.198041	0.161999	0	-0.235041	0.00868457	0	-0.402952	4.20249e-05	0
BRD1	4.29617e-10	1.41116e-09	1	0.354533	0.000669641	0	-0.62397	0.095872	0	-0.420914	3.46498e-05	0	-0.0976902	0.61186	0	-0.92773	3.32281e-05	0	0.0891615	0.394729	0	-0.111519	0.196542	0	-0.297266	0.00380924	0
BRD2	1.55561e-06	3.71652e-06	1	-0.0620773	0.647311	0	0.425246	0.156054	0	-0.171095	0.0972028	0	0.24004	0.164782	0	-0.423507	0.00634558	0	0.3734	0.000781715	0	0.571054	8.00435e-05	0	-0.062013	0.598721	0
BRD3	4.14529e-12	1.57259e-11	1	0.0851472	0.115711	0	0.776384	0.0505779	0	0.464252	0.00209628	0	-0.165054	0.471318	0	0.404848	0.00794097	0	0.114641	0.172202	0	0.766132	6.10854e-09	0	0.360438	0.00107552	0
BRD4	9.89066e-18	5.07321e-17	1	0.239865	0.0103057	0	-0.801366	0.0213203	0	-0.478471	0.00102539	0	0.0932074	0.582338	0	-1.50546	1.38853e-08	-1	0.0316235	0.741183	0	0.471374	4.89091e-06	0	-0.390807	2.57753e-06	0
BRD7	7.80145e-12	2.90326e-11	1	NA	NA	0	NA	NA	0	-0.981029	3.74026e-12	0	NA	NA	0	-0.398756	0.0695798	0	NA	NA	0	NA	NA	0	NA	NA	0
BRD8	1.83731e-17	9.28288e-17	1	-0.157763	0.0165575	0	-0.337506	0.0882182	0	-0.43944	4.92203e-05	0	-0.904163	0.0698743	0	-0.987304	1.02143e-06	0	0.148579	0.285452	0	-0.0909417	0.456174	0	-0.624568	5.13498e-11	0
BRD9	5.3121e-14	2.267e-13	1	0.567622	2.28412e-05	0	0.0288771	0.852868	0	0.400586	0.000281687	0	0.231039	0.20592	0	-0.556034	0.0278775	0	0.63021	0.000246671	0	0.451754	3.8734e-07	0	NA	NA	0
BRF1	2.57498e-09	7.98148e-09	1	0.424405	1.34482e-07	0	-0.0485943	0.0578616	0	0.124617	0.091545	0	-0.352633	0.381523	0	0.141315	0.00676275	0	0.169804	0.0704431	0	0.164873	0.00688287	0	NA	NA	0
BRF2	5.63018e-06	1.26843e-05	1	0.134597	0.0814607	0	0.30077	0.0255966	0	-0.118626	0.273925	0	-0.334068	0.076809	0	-0.455734	0.0654496	0	0.187862	0.11687	0	-0.305441	3.72532e-05	0	NA	NA	0
BRI3	7.56031e-07	1.87168e-06	1	0.105963	0.0718453	0	NA	NA	0	0.0948833	0.0701903	0	NA	NA	0	0.798867	0.000392205	0	0.37811	0.000195604	0	NA	NA	0	NA	NA	0
BRI3BP	1.09867e-20	6.51997e-20	1	0.561611	0.000278957	0	NA	NA	0	1.40688	6.03548e-17	1	NA	NA	0	0.439183	0.00759504	0	0.670699	0.00273586	0	NA	NA	0	NA	NA	0
BRICD5	6.04615e-05	0.00011984	1	0.0797333	0.342463	0	NA	NA	0	0.458588	2.63815e-07	0	NA	NA	0	-0.00152416	0.928472	0	-0.024774	0.795786	0	NA	NA	0	NA	NA	0
BRIP1	0.00248715	0.00385263	1	-0.206045	0.048108	0	-0.0876586	0.12188	0	NA	NA	0	-0.595241	0.279751	0	0.194263	0.00213489	0	-0.0696405	0.710811	0	-0.112009	0.104031	0	NA	NA	0
BRIX1	9.66844e-05	0.000185584	1	-0.0954598	0.467989	0	-0.0676414	0.0922158	0	-0.573343	0.00143408	0	-0.0282908	0.937921	0	-0.302329	0.0577048	0	-0.102385	0.657207	0	-0.306712	0.000246256	0	NA	NA	0
BRK1	1.83551e-11	6.65653e-11	1	-0.751378	8.26784e-07	0	NA	NA	0	-0.470412	0.00678002	0	NA	NA	0	-0.54385	0.000104076	0	-0.427906	0.00456145	0	NA	NA	0	NA	NA	0
BRMS1	6.07124e-09	1.82451e-08	1	0.285999	0.000375383	0	-0.04029	0.581386	0	0.627981	2.00176e-05	0	0.116788	0.64474	0	-0.748995	0.0150702	0	0.102783	0.315934	0	0.246292	0.000186763	0	NA	NA	0
BRMS1L	6.4973e-18	3.35571e-17	1	-0.276481	7.29654e-07	0	NA	NA	0	-0.947631	2.09106e-09	0	NA	NA	0	-0.976265	3.37539e-05	0	-0.518915	0.00585197	0	NA	NA	0	NA	NA	0
BROX	1.6171e-13	6.69345e-13	1	-0.409647	0.0438301	0	NA	NA	0	-0.794964	1.0794e-09	0	NA	NA	0	-1.33183	1.35317e-06	-1	-0.137653	0.24161	0	NA	NA	0	NA	NA	0
BRPF1	0.000125156	0.000236585	1	-0.038931	0.657268	0	-0.0359186	0.253314	0	0.0575286	0.347991	0	-0.267379	0.279267	0	-0.627002	1.77413e-06	0	0.109631	0.160836	0	-0.0862818	0.167015	0	NA	NA	0
BRPF3	8.16692e-11	2.83631e-10	1	0.461071	1.14296e-06	0	NA	NA	0	0.196262	0.1727	0	NA	NA	0	0.640258	0.000314548	0	0.479467	0.00022056	0	NA	NA	0	NA	NA	0
BRSK1	0.00226011	0.00352655	1	0.150195	0.0910047	0	NA	NA	0	0.107855	0.0969971	0	NA	NA	0	0.530441	0.0039823	0	-0.145961	0.171666	0	NA	NA	0	NA	NA	0
BRSK2	0.00436679	0.00648505	1	0.0425058	0.619893	0	-0.0539757	0.0802164	0	0.0964905	0.0794589	0	-0.780701	0.188434	0	0.00935926	0.292637	0	-0.166943	0.0671196	0	-0.153797	0.00878107	0	NA	NA	0
BRWD1	1.75792e-24	1.23831e-23	1	-0.295791	0.107702	0	-0.325181	0.0821854	0	-0.833412	5.60805e-10	0	-0.523158	0.431853	0	-0.76028	0.000348707	0	-0.015786	0.88825	0	-0.57532	1.73178e-08	0	-1.39724	4.51395e-11	-1
BRWD3	1.9125e-29	1.67299e-28	1	-0.331467	0.0127564	0	NA	NA	0	-0.921367	1.31891e-11	0	NA	NA	0	-1.64183	7.17253e-19	-1	-0.373934	0.00197067	0	NA	NA	0	NA	NA	0
BSDC1	7.65093e-12	2.85181e-11	1	0.393447	0.0012183	0	-0.222289	0.192937	0	0.337798	0.00481022	0	0.168297	0.289895	0	-0.344707	0.0266979	0	0.563049	1.9054e-05	0	0.261352	0.00129618	0	0.270965	0.000496369	0
BSG	3.56559e-21	2.16388e-20	1	NA	NA	0	1.91934	0.00214468	1	0.637857	5.0594e-05	0	0.32937	0.0616234	0	0.938719	0.0131491	0	NA	NA	0	0.654687	1.57712e-06	0	1.43281	2.84418e-12	1
BSPH1	0.00269106	0.00414603	1	-0.347009	0.000416359	0	NA	NA	0	NA	NA	0	NA	NA	0	NA	NA	0	0.0333035	0.707972	0	NA	NA	0	NA	NA	0
BSPRY	4.96767e-28	4.08733e-27	1	-0.299107	6.63856e-05	0	-0.698906	0.0048583	0	-1.10056	3.56204e-10	-1	-0.574313	0.181232	0	-0.861303	0.0378005	0	-0.409849	0.00046739	0	-0.342686	0.000257354	0	-1.10723	7.23436e-13	-1
BST1	0.000235341	0.000428297	1	0.0644187	0.534837	0	-0.0456571	0.178114	0	0.287988	2.02059e-05	0	-0.254379	0.526515	0	0.38612	0.0635811	0	0.129818	0.20487	0	0.140754	0.139552	0	NA	NA	0
BST2	1.85476e-08	5.33979e-08	1	0.103552	0.608831	0	-0.109403	0.857977	0	1.42634	0.000149516	1	1.32336	0.026638	1	-0.641755	0.312468	0	1.30269	0.00346797	1	0.685558	0.000865526	0	1.66896	0.000698207	1
BTAF1	6.1803e-17	3.05754e-16	1	-0.355997	0.0317207	0	-1.02138	0.00267499	-1	-0.658864	0.000121341	0	0.0348104	0.910278	0	-1.16547	9.30762e-06	-1	-0.119861	0.324449	0	-0.391808	0.00126051	0	-0.724818	3.8082e-09	0
BTBD1	1.55264e-05	3.33652e-05	1	0.050067	0.731761	0	0.330151	0.20527	0	-0.65375	7.64285e-08	0	-0.0373432	0.891632	0	-0.305101	0.0576027	0	-0.0858658	0.399477	0	-0.113966	0.199447	0	NA	NA	0
BTBD10	6.44176e-18	3.32867e-17	1	-0.180554	0.140349	0	NA	NA	0	-0.889924	1.83175e-09	0	NA	NA	0	-1.63349	2.52205e-08	-1	-0.578298	4.60594e-05	0	NA	NA	0	NA	NA	0
BTBD11	2.28362e-50	4.86684e-49	1	-1.13747	1.28335e-09	-1	NA	NA	0	-4.0341	6.40745e-20	-1	NA	NA	0	-6.40868	4.85983e-12	-1	-2.95601	1.63195e-16	-1	NA	NA	0	NA	NA	0
BTBD16	8.18281e-07	2.02029e-06	1	-0.00463683	0.953134	0	NA	NA	0	0.676155	1.73676e-06	0	NA	NA	0	0.0196384	0.0870573	0	0.363133	0.00294075	0	NA	NA	0	NA	NA	0
BTBD2	0.000586197	0.00100646	1	-0.110024	0.168245	0	-0.13125	0.0294621	0	-0.353783	0.00960457	0	-0.424255	0.0784909	0	0.287299	0.0841118	0	-0.0502837	0.570571	0	-0.158622	0.0370802	0	NA	NA	0
BTBD3	3.79147e-61	1.37142e-59	1	0.924161	5.00366e-06	0	3.74527	3.22514e-08	1	1.00103	5.9337e-09	1	1.10346	0.0358018	1	1.58349	7.79201e-06	1	1.51975	8.00636e-10	1	1.56437	7.04519e-11	1	3.08464	3.43363e-26	1
BTBD6	4.52197e-09	1.37175e-08	1	NA	NA	0	NA	NA	0	-0.275595	0.02411	0	NA	NA	0	-0.726961	8.02702e-09	0	NA	NA	0	NA	NA	0	NA	NA	0
BTBD7	1.0849e-09	3.4592e-09	1	-0.0641453	0.651368	0	-0.295037	0.0213368	0	-0.593002	2.47266e-06	0	0.360408	0.422432	0	-0.822217	0.00226246	0	-0.0450732	0.670617	0	-0.480177	1.43665e-05	0	NA	NA	0
BTBD9	8.87622e-06	1.95433e-05	1	0.296106	0.0080329	0	NA	NA	0	0.0991167	0.121517	0	NA	NA	0	-0.176854	0.00208896	0	0.334704	0.00333515	0	NA	NA	0	NA	NA	0
BTC	0.000174932	0.000323827	1	-0.093829	0.10205	0	-0.112824	0.239447	0	-0.276655	0.00551658	0	-0.241766	0.792651	0	0.376883	0.0133802	0	-0.0381725	0.684514	0	-0.202518	0.00124839	0	NA	NA	0
BTD	1.81816e-36	2.09665e-35	1	0.59144	0.000249667	0	1.61011	1.49756e-06	1	0.570176	8.15494e-05	0	0.483903	0.139159	0	1.2694	4.02082e-08	1	0.815964	7.92703e-06	0	0.582314	7.00928e-07	0	1.44882	5.81006e-14	1
BTF3	3.51339e-21	2.13407e-20	1	-0.679277	1.27714e-06	0	-0.193171	0.320273	0	NA	NA	0	-0.417336	0.0249559	0	-0.481149	1.12977e-05	0	-0.277135	0.0128878	0	-0.320307	6.5491e-06	0	-0.386683	2.93432e-09	0
BTF3L4	3.88068e-22	2.46906e-21	1	-0.974179	5.46459e-10	0	NA	NA	0	-1.21551	4.93038e-11	-1	NA	NA	0	-0.963378	3.63036e-05	0	-0.348546	0.010565	0	NA	NA	0	NA	NA	0
BTF3P11	0.00365995	0.00551327	1	NA	NA	0	-0.17363	0.0605824	0	NA	NA	0	0.575127	0.179053	0	0.0864195	0.0889573	0	NA	NA	0	-0.122296	0.0117248	0	NA	NA	0
BTG1	7.22404e-14	3.05611e-13	1	-0.130777	0.521093	0	0.834427	0.00939915	0	0.104905	0.509077	0	0.301714	0.142757	0	0.869099	1.16105e-06	0	0.313214	0.0466112	0	0.313032	0.00150788	0	0.532447	1.55781e-08	0
BTG2	1.5868e-31	1.50047e-30	1	0.334712	0.00941658	0	0.55951	0.00166579	0	0.519319	0.00478172	0	0.405573	0.382018	0	1.23064	1.77466e-06	1	0.875735	0.00133051	0	0.847037	4.40308e-10	0	1.42303	3.75292e-16	1
BTG3	5.25603e-27	4.11565e-26	1	-0.144403	0.0861607	0	-2.02482	2.53154e-05	-1	-1.04097	9.44318e-08	-1	0.164837	0.469894	0	-0.750243	0.000127291	0	-0.434505	0.0435229	0	-0.756932	1.53735e-06	0	-1.43585	1.08525e-12	-1
BTG4	0.000999049	0.00164946	1	-0.242262	0.00213309	0	-0.0369914	0.16831	0	0.10409	0.0710305	0	0.287781	0.621628	0	0.0272558	0.0413983	0	-0.0615152	0.521693	0	-0.0984059	0.0417677	0	NA	NA	0
BTLA	5.25275e-06	1.18711e-05	1	0.102891	0.414874	0	NA	NA	0	-0.77079	2.42395e-07	0	NA	NA	0	-0.180225	0.0834172	0	-0.0719365	0.43784	0	NA	NA	0	NA	NA	0
BTN2A1	2.81518e-28	2.33838e-27	1	0.653369	1.41346e-07	0	0.89186	0.00389128	0	0.483457	3.02375e-05	0	0.257151	0.149766	0	0.0102154	0.384	0	0.635318	2.0732e-06	0	0.422641	2.87768e-05	0	0.934652	6.47155e-13	0
BTN2A2	1.55433e-06	3.71388e-06	1	0.107193	0.246205	0	-0.279284	0.0038018	0	0.141552	0.00698359	0	-0.241131	0.17709	0	-0.817626	0.00730903	0	0.262968	0.00484096	0	-0.10464	0.0584736	0	NA	NA	0
BTN2A3P	2.94422e-09	9.07531e-09	1	0.567512	5.01375e-10	0	-0.0967857	0.0533954	0	0.0847024	0.112718	0	-0.355023	0.624315	0	0.0593305	0.431558	0	0.463183	0.00208432	0	-0.0310731	0.617756	0	NA	NA	0
BTN3A1	7.22933e-36	8.15669e-35	1	0.846765	0.000114192	0	0.405766	0.0117239	0	0.79345	1.31769e-07	0	0.596743	0.0225926	0	0.460341	0.0064659	0	1.24638	2.04873e-07	1	0.773592	1.57858e-08	0	1.5798	2.8946e-15	1
BTN3A2	5.62742e-26	4.22603e-25	1	0.495061	0.00126141	0	2.18192	0.00145481	1	0.936943	2.05343e-06	0	0.917428	0.00261647	0	0.69465	0.061867	0	1.08408	0.000678859	1	0.894784	1.20337e-05	0	2.72921	2.39273e-12	1
BTN3A3	2.58577e-25	1.88496e-24	1	NA	NA	0	1.16235	0.00584741	1	0.789319	3.07e-06	0	0.545586	0.058231	0	1.61997	5.01671e-06	1	NA	NA	0	0.936361	1.00907e-06	0	2.55215	2.57187e-12	1
BTNL2	0.00413339	0.00616471	1	-0.156435	0.216497	0	-0.125981	0.0820192	0	0.0934524	0.103882	0	-1.25359	0.0597251	0	0.0085251	0.389249	0	-0.0347773	0.772303	0	-0.206024	0.0035644	0	NA	NA	0
BTNL3	1.0248e-44	1.66477e-43	1	1.91427	1.08046e-06	1	2.69305	1.18393e-06	1	2.83907	6.40682e-17	1	0.370178	0.246408	0	1.85118	0.000407578	1	2.01335	0.00374487	1	0.943684	3.76392e-06	0	2.63124	8.0225e-16	1
BTNL8	1.15771e-60	4.06111e-59	1	2.06915	2.20808e-11	1	3.62444	0.00553743	1	1.81549	1.06036e-13	1	5.05314	1.50816e-06	1	5.32234	3.57622e-13	1	2.61289	5.25261e-07	1	2.24598	2.09172e-08	1	5.29083	2.15917e-14	1
BTNL9	2.03425e-08	5.83562e-08	1	0.151504	0.0172178	0	NA	NA	0	0.444233	5.4146e-06	0	NA	NA	0	1.4196	0.00101515	1	0.245667	0.0668127	0	NA	NA	0	NA	NA	0
BTRC	1.97748e-18	1.04719e-17	1	-0.362151	0.000318551	0	-0.0567757	0.0845481	0	-0.314083	0.000975896	0	-0.483793	0.0151436	0	-1.28296	2.89422e-08	-1	-0.312426	0.00508793	0	-0.488869	5.32659e-07	0	NA	NA	0
BUB1B	0.00542251	0.00792161	1	-0.117713	0.411264	0	0.0915457	0.793114	0	0.00520238	0.968025	0	0.419743	0.170413	0	-0.831059	0.0361269	0	0.0152925	0.954321	0	-0.556626	0.0038612	0	-0.776345	0.00576162	0
BUB3	2.7523e-10	9.1906e-10	1	-0.027764	0.864388	0	0.243424	0.0326127	0	-0.218981	0.119061	0	0.829294	0.0681625	0	0.750646	0.000105876	0	0.269179	0.0957636	0	-0.518926	3.92615e-05	0	0.361694	8.56177e-05	0
BUD13	3.23404e-07	8.2749e-07	1	0.209524	0.0272606	0	NA	NA	0	-0.0423238	0.638399	0	NA	NA	0	-1.14183	2.89921e-08	-1	-0.074108	0.289215	0	NA	NA	0	NA	NA	0
BUD23	1.59713e-17	8.10071e-17	1	0.46138	5.58215e-06	0	0.798843	0.027024	0	0.475671	0.000369288	0	0.307656	0.143202	0	0.0127362	0.185798	0	0.670551	2.08387e-05	0	0.386007	0.00177221	0	0.552223	5.34844e-07	0
BUD31	2.35065e-12	9.04065e-12	1	0.02762	0.650052	0	-0.318851	0.058448	0	-0.476238	0.000348544	0	0.186389	0.255942	0	-0.0208707	0.923922	0	-0.138577	0.105208	0	-0.314242	0.000160396	0	-0.483891	5.0333e-10	0
BVES	0.000130864	0.000246618	1	-0.280782	0.0030792	0	NA	NA	0	0.195467	0.00510472	0	NA	NA	0	0.0184577	0.104601	0	-0.236312	0.103478	0	NA	NA	0	NA	NA	0
BYSL	0.00510768	0.0074943	1	-0.140201	0.130527	0	-0.0632871	0.045736	0	-0.232014	0.0983734	0	0.0690692	0.861091	0	-0.536038	0.00814275	0	0.193212	0.128558	0	-0.0716338	0.308763	0	NA	NA	0
BZW1	2.71088e-20	1.57391e-19	1	-0.611052	0.00673792	0	-0.556677	0.0104337	0	-0.399112	4.55274e-06	0	0.217046	0.425374	0	-0.50143	0.0066019	0	-0.678451	0.0152637	0	-1.17778	1.27372e-07	-1	-0.581956	1.28866e-08	0
BZW2	5.98282e-11	2.09835e-10	1	-0.0486516	0.778537	0	0.304196	0.149502	0	-0.145031	0.31013	0	0.176979	0.411717	0	0.814374	1.30583e-06	0	0.50155	0.00113573	0	0.28341	0.000785872	0	0.310297	7.17729e-05	0
C10orf10	9.39922e-59	2.96842e-57	1	0.516651	5.55927e-09	0	0.55843	0.011396	0	1.68655	1.97843e-17	1	1.2846	0.0508896	0	2.22951	1.55569e-05	1	1.06357	5.57889e-09	1	1.50621	1.17136e-10	1	3.32413	2.52669e-19	1
C10orf107	6.77244e-07	1.68481e-06	1	NA	NA	0	NA	NA	0	0.369826	3.45179e-06	0	NA	NA	0	0.114023	0.0108391	0	NA	NA	0	NA	NA	0	NA	NA	0
C10orf113	2.3543e-07	6.12129e-07	1	-0.501841	4.35195e-07	0	NA	NA	0	0.0712738	0.144126	0	NA	NA	0	NA	NA	0	-0.643364	0.0158673	0	NA	NA	0	NA	NA	0
C10orf126	0.00332289	0.00504259	1	-0.251121	0.0150744	0	NA	NA	0	NA	NA	0	NA	NA	0	0.275838	0.0227708	0	0.11712	0.165269	0	NA	NA	0	NA	NA	0
C10orf35	0.000930826	0.00154721	1	-0.0805616	0.36462	0	NA	NA	0	-0.275557	0.0775988	0	NA	NA	0	-1.23389	0.000684396	-1	-0.14112	0.100164	0	NA	NA	0	NA	NA	0
C10orf76	4.53639e-24	3.13839e-23	1	-0.307148	0.0518002	0	-0.385504	0.0197227	0	-0.721738	2.71047e-06	0	-0.479649	0.00933546	0	-1.3236	1.56913e-07	-1	-0.0853473	0.286356	0	-0.345385	0.00133863	0	-0.770875	9.46824e-13	0
C10orf88	0.00372951	0.00560553	1	0.105457	0.34624	0	-0.0917029	0.0539468	0	0.0831595	0.367865	0	0.576589	0.225189	0	-0.685154	0.00531721	0	0.202383	0.0440405	0	-0.0849966	0.27848	0	NA	NA	0
C10orf90	0.00622651	0.00899327	1	0.129075	0.135293	0	NA	NA	0	0.0839714	0.147205	0	NA	NA	0	0.0970516	0.0188886	0	-0.231992	0.0608317	0	NA	NA	0	NA	NA	0
C10orf99	6.31897e-36	7.14112e-35	1	-2.45926	3.55944e-09	-1	NA	NA	0	-4.69104	3.50135e-16	-1	NA	NA	0	-5.47414	8.0836e-09	-1	-3.408	4.54619e-09	-1	NA	NA	0	NA	NA	0
C11orf1	7.59286e-05	0.000148289	1	-0.175734	0.0240023	0	-0.16102	0.0926036	0	0.118481	0.0211209	0	-0.732824	0.226467	0	0.608247	0.00302113	0	0.198549	0.215243	0	-0.099695	0.0564768	0	NA	NA	0
C11orf24	4.24516e-93	1.03202e-90	1	1.43234	1.00479e-09	1	2.10029	6.63463e-06	1	1.84945	2.11947e-21	1	1.16607	0.000101892	1	2.34726	7.76391e-09	1	1.89244	2.6198e-13	1	1.46453	1.07205e-13	1	3.20854	1.33692e-33	1
C11orf45	3.43578e-19	1.8948e-18	1	-0.140859	0.0620171	0	NA	NA	0	-0.69085	5.60302e-09	0	NA	NA	0	-2.19328	3.52482e-10	-1	-0.615151	0.000108739	0	NA	NA	0	NA	NA	0
C11orf49	2.47725e-44	3.95056e-43	1	0.452647	2.5991e-05	0	1.19513	1.02975e-05	1	0.111952	0.0873102	0	0.175046	0.440293	0	1.28878	8.80978e-08	1	0.970795	5.80024e-09	0	0.870562	2.36257e-11	0	1.52693	1.90681e-18	1
C11orf53	1.90885e-11	6.91291e-11	1	-0.150023	0.0974094	0	NA	NA	0	0.78556	1.66445e-12	0	NA	NA	0	0.0774293	0.165976	0	0.215888	0.103226	0	NA	NA	0	NA	NA	0
C11orf54	7.59478e-24	5.21116e-23	1	1.0022	1.59362e-05	1	NA	NA	0	0.675857	4.45386e-07	0	NA	NA	0	1.97314	1.50163e-12	1	0.944992	1.55822e-05	0	NA	NA	0	NA	NA	0
C11orf57	1.00673e-30	9.2153e-30	1	-0.395634	0.00437573	0	-0.494441	5.34681e-07	0	-0.486214	1.05095e-05	0	-0.409525	0.0850879	0	-1.00285	5.13315e-05	-1	-0.450444	0.00810112	0	-0.593165	1.22893e-07	0	-0.867688	7.6926e-13	0
C11orf58	6.8182e-08	1.86046e-07	1	-0.152245	0.308366	0	-0.436363	0.000606032	0	-0.717474	4.55991e-08	0	-0.134241	0.579421	0	0.0422312	0.705606	0	-0.377525	0.0468809	0	-0.143148	0.293068	0	NA	NA	0
C11orf63	0.00130107	0.00210798	1	-0.0608859	0.406547	0	-0.0824871	0.105622	0	0.119181	0.0466011	0	0.0946325	0.891985	0	0.0413381	0.0100266	0	-0.249256	0.00309546	0	-0.0447891	0.379056	0	NA	NA	0
C11orf68	9.06323e-12	3.35907e-11	1	-0.129623	0.0552852	0	-0.159553	0.0529454	0	-0.342257	0.00237993	0	-0.114214	0.568638	0	-1.02984	1.25937e-09	-1	-0.125986	0.169821	0	-0.265598	0.00132715	0	NA	NA	0
C11orf70	5.42817e-05	0.000108361	1	-0.168957	0.00836972	0	NA	NA	0	0.391074	0.000381138	0	NA	NA	0	0.136918	0.0189668	0	-0.0039455	0.968975	0	NA	NA	0	NA	NA	0
C11orf71	5.05494e-05	0.000101504	1	-0.175295	0.00041908	0	0.0379471	0.428699	0	0.14484	0.254752	0	-0.277478	0.273216	0	0.351901	0.28164	0	0.152342	0.121386	0	0.191167	0.0530212	0	0.387826	0.00181525	0
C11orf72	0.000198111	0.00036406	1	-0.659655	0.000111773	0	NA	NA	0	0.132702	0.0199386	0	NA	NA	0	0.0397126	0.129224	0	0.00186525	0.980943	0	NA	NA	0	NA	NA	0
C11orf80	5.86862e-33	5.91018e-32	1	-0.647094	7.78614e-07	0	-0.119154	0.0370597	0	-0.433852	4.16923e-05	0	-0.181294	0.760159	0	-1.70166	1.41969e-09	-1	-0.923127	2.14758e-06	0	-0.653777	3.45427e-05	0	-0.897277	3.32314e-12	0
C11orf86	1.96091e-08	5.63142e-08	1	0.658668	7.94507e-07	0	NA	NA	0	NA	NA	0	NA	NA	0	1.37839	0.000185367	1	0.124415	0.444743	0	NA	NA	0	NA	NA	0
C11orf88	0.00381984	0.00573428	1	-0.112764	0.168525	0	NA	NA	0	0.118593	0.034144	0	NA	NA	0	0.0379313	0.028965	0	-0.162704	0.0718081	0	NA	NA	0	NA	NA	0
C11orf95	1.68442e-05	3.60157e-05	1	0.0551721	0.496014	0	0.0279614	0.391395	0	0.184355	0.00383027	0	-0.0253805	0.926458	0	-0.58148	0.0721928	0	-0.11433	0.332234	0	0.461314	3.16497e-06	0	NA	NA	0
C11orf96	5.45456e-13	2.18197e-12	1	0.0208765	0.790832	0	NA	NA	0	1.7783	9.65993e-11	1	NA	NA	0	2.77183	3.44535e-06	1	0.163369	0.219298	0	NA	NA	0	NA	NA	0
C11orf97	0.00240569	0.00373696	1	NA	NA	0	NA	NA	0	0.25949	0.00257955	0	NA	NA	0	0.0205219	0.100766	0	NA	NA	0	NA	NA	0	NA	NA	0
C12orf10	0.000634386	0.00108208	1	-0.157897	0.0187093	0	0.0980757	0.833202	0	NA	NA	0	-0.0476253	0.821325	0	-0.740617	0.000203666	0	0.143312	0.0573426	0	0.146815	0.25445	0	NA	NA	0
C12orf29	2.00114e-64	8.77106e-63	1	-1.35402	2.27599e-10	-1	-2.9368	6.57143e-07	-1	-1.76459	1.0058e-14	-1	-0.932586	0.100774	0	-1.09323	9.47805e-05	-1	-2.19639	3.56493e-10	-1	-1.25867	3.30102e-09	-1	-2.11246	1.1711e-23	-1
C12orf4	1.98539e-10	6.7014e-10	1	0.0541035	0.729273	0	-0.0663686	0.32985	0	-0.348533	0.000393634	0	0.00743559	0.968114	0	-0.713795	8.17247e-05	0	-0.389615	0.00863613	0	-0.393283	0.000545009	0	-0.545057	0.000149063	0
C12orf40	0.00115858	0.00189134	1	-0.194948	0.0220363	0	NA	NA	0	0.11809	0.0823534	0	NA	NA	0	0.123056	0.00240936	0	-0.0553665	0.585586	0	NA	NA	0	NA	NA	0
C12orf43	0.00250648	0.00387969	1	0.333207	4.86144e-06	0	0.0900957	0.430615	0	0.0471548	0.574485	0	0.121175	0.735081	0	-0.273882	0.148273	0	0.0208135	0.830284	0	0.046723	0.508815	0	NA	NA	0
C12orf49	1.31581e-21	8.15829e-21	1	0.302332	0.0766139	0	-0.000792857	0.9684	0	0.648721	4.29983e-07	0	0.21825	0.441358	0	0.562885	0.000810741	0	0.537793	2.2818e-05	0	0.575847	3.18225e-09	0	0.789764	9.35704e-07	0
C12orf50	0.000128484	0.000242391	1	-0.291884	0.00102191	0	NA	NA	0	0.20749	0.00215042	0	NA	NA	0	0.0190002	0.0923687	0	-0.019829	0.819639	0	NA	NA	0	NA	NA	0
C12orf54	5.32617e-24	3.67627e-23	1	0.022732	0.802461	0	NA	NA	0	-1.83613	1.07184e-13	-1	NA	NA	0	-2.88153	2.79199e-13	-1	-0.365062	0.00476772	0	NA	NA	0	NA	NA	0
C12orf56	7.13399e-29	6.05564e-28	1	-0.500485	2.23227e-07	0	NA	NA	0	-1.85522	5.44358e-09	-1	NA	NA	0	-3.54281	4.87363e-15	-1	-0.979871	0.000157914	0	NA	NA	0	NA	NA	0
C12orf57	0.00109176	0.00178952	1	-0.00406329	0.975795	0	NA	NA	0	-0.283898	0.106566	0	NA	NA	0	0.923198	0.000100096	0	0.175104	0.228099	0	NA	NA	0	NA	NA	0
C12orf60	0.00163267	0.00260447	1	-0.22468	0.0121952	0	NA	NA	0	-0.0205071	0.746564	0	NA	NA	0	0.231553	0.00302963	0	-0.129338	0.143872	0	NA	NA	0	NA	NA	0
C12orf65	0.00280872	0.00431207	1	0.218571	0.00243417	0	NA	NA	0	-0.0424524	0.704858	0	NA	NA	0	-0.559291	0.00490118	0	-0.0053105	0.951604	0	NA	NA	0	NA	NA	0
C12orf66	1.21212e-13	5.06228e-13	1	-0.407501	3.75874e-08	0	NA	NA	0	-0.460914	0.000132005	0	NA	NA	0	-1.25854	1.5866e-05	-1	-0.211565	0.143865	0	NA	NA	0	NA	NA	0
C12orf74	0.00274769	0.00422645	1	-0.0493838	0.665332	0	NA	NA	0	NA	NA	0	NA	NA	0	0.141049	0.00712719	0	0.350248	0.00948266	0	NA	NA	0	NA	NA	0
C12orf75	9.02274e-49	1.78129e-47	1	1.51252	2.73519e-08	1	NA	NA	0	2.82814	4.20025e-20	1	NA	NA	0	4.35982	3.43141e-16	1	2.41842	7.14858e-12	1	NA	NA	0	NA	NA	0
C14orf105	3.56386e-11	1.26825e-10	1	0.5441	0.000149219	0	-0.0988829	0.53752	0	0.294281	0.000102524	0	-0.109316	0.864581	0	1.01646	0.000289882	1	1.20697	0.000101202	1	0.26237	0.0266892	0	NA	NA	0
C14orf119	0.000733523	0.00123945	1	0.182712	0.097786	0	NA	NA	0	0.304298	0.000172331	0	NA	NA	0	0.091627	0.386278	0	0.190154	0.220606	0	NA	NA	0	NA	NA	0
C14orf132	1.28142e-18	6.85358e-18	1	-0.095064	0.170293	0	-0.08406	0.0249529	0	-1.05507	1.79246e-10	-1	-0.479947	0.31362	0	-1.67443	4.16621e-09	-1	-0.407857	0.00107752	0	-0.282633	0.017979	0	NA	NA	0
C14orf159	6.23638e-17	3.08455e-16	1	0.379545	0.00107862	0	0.160041	0.213116	0	0.0904929	0.544955	0	-0.183968	0.646448	0	0.617685	0.000272527	0	0.64407	6.42196e-05	0	0.833137	2.12058e-09	0	0.555348	4.56716e-05	0
C14orf178	0.000513793	0.000888272	1	-0.525282	9.32186e-05	0	NA	NA	0	NA	NA	0	NA	NA	0	0.0687062	0.0765604	0	0.0210753	0.844467	0	NA	NA	0	NA	NA	0
C14orf180	5.55116e-07	1.39376e-06	1	0.186119	0.00447131	0	NA	NA	0	0.424105	4.94494e-06	0	NA	NA	0	0.315278	0.0222561	0	-0.0664122	0.55104	0	NA	NA	0	NA	NA	0
C14orf2	1.01387e-07	2.72174e-07	1	0.43378	0.00621509	0	0.98434	0.000539888	0	0.350017	0.0174711	0	0.253861	0.203008	0	0.384352	0.0763304	0	-0.12653	0.369483	0	0.143417	0.184947	0	0.473001	0.000185287	0
C14orf28	3.24432e-05	6.68464e-05	1	-0.215683	0.000660503	0	NA	NA	0	0.0255714	0.852492	0	NA	NA	0	0.793372	0.00953192	0	0.274731	0.00589312	0	NA	NA	0	NA	NA	0
C14orf37	0.000548392	0.000944807	1	-0.0325	0.697471	0	NA	NA	0	-0.655476	0.000664049	0	NA	NA	0	0.160525	0.317733	0	-0.325717	0.0067745	0	NA	NA	0	NA	NA	0
C14orf39	0.00629554	0.00908419	1	-0.136212	0.0111106	0	NA	NA	0	NA	NA	0	NA	NA	0	0.0798407	0.0149478	0	0.018158	0.75251	0	NA	NA	0	NA	NA	0
C14orf80	8.83372e-15	3.93201e-14	1	0.203135	0.00668052	0	NA	NA	0	1.24073	2.98062e-15	1	NA	NA	0	-0.282429	0.113672	0	0.105937	0.297287	0	NA	NA	0	NA	NA	0
C14orf93	0.00360181	0.00543312	1	0.0955851	0.0761431	0	-0.0328043	0.561144	0	0.228171	0.0938039	0	-0.401956	0.0616758	0	-0.0582975	0.758872	0	0.218198	0.0328839	0	0.187728	0.0155128	0	NA	NA	0
C15orf39	3.54564e-34	3.76671e-33	1	-0.277068	8.41998e-05	0	-0.345823	0.0256665	0	-1.21155	9.53281e-13	-1	-0.173183	0.448076	0	-1.97216	4.06499e-10	-1	-0.270812	0.00638062	0	-0.561388	1.54366e-06	0	-1.2735	4.23963e-09	-1
C15orf41	2.45018e-08	6.979e-08	1	-0.433977	0.0140816	0	NA	NA	0	-0.364305	0.00182515	0	NA	NA	0	-1.09873	3.65934e-07	-1	0.022959	0.829042	0	NA	NA	0	NA	NA	0
C15orf48	0.00173534	0.00275752	1	-0.0523777	0.809528	0	NA	NA	0	-0.804248	0.00146796	0	NA	NA	0	-0.211121	0.538591	0	-0.73985	0.00670542	0	NA	NA	0	NA	NA	0
C15orf52	1.45886e-22	9.46631e-22	1	0.0746397	0.282022	0	NA	NA	0	-1.62629	1.02076e-13	-1	NA	NA	0	-2.925	8.97302e-11	-1	-0.509298	0.00143016	0	NA	NA	0	NA	NA	0
C15orf59	1.30199e-08	3.79595e-08	1	-0.182728	0.087958	0	NA	NA	0	NA	NA	0	NA	NA	0	-0.442937	0.00724903	0	-1.16068	6.57923e-08	-1	NA	NA	0	NA	NA	0
C15orf61	0.00116904	0.00190723	1	0.192551	0.00935489	0	NA	NA	0	0.126802	0.0483741	0	NA	NA	0	0.419826	0.0188046	0	0.0953685	0.304342	0	NA	NA	0	NA	NA	0
C15orf62	1.44973e-17	7.37639e-17	1	-0.372799	0.00833576	0	NA	NA	0	NA	NA	0	NA	NA	0	-3.95762	2.28213e-12	-1	-1.09039	6.96454e-07	-1	NA	NA	0	NA	NA	0
C16orf45	4.37023e-25	3.15607e-24	1	0.337938	0.000201614	0	-0.0444886	0.345427	0	0.519424	6.18062e-09	0	-0.0950722	0.862363	0	0.726559	9.65447e-06	0	0.46257	0.00336201	0	0.71788	1.29719e-08	0	0.778187	7.20434e-07	0
C16orf52	3.45862e-08	9.71247e-08	1	-0.293288	0.00024593	0	NA	NA	0	0.293405	2.65308e-05	0	NA	NA	0	0.53812	0.0120932	0	0.192084	0.145773	0	NA	NA	0	NA	NA	0
C16orf54	0.000143238	0.000268388	1	-0.186071	0.180522	0	NA	NA	0	0.173971	0.00292233	0	NA	NA	0	0.586951	0.198525	0	-0.349137	0.00181374	0	NA	NA	0	NA	NA	0
C16orf58	2.30671e-18	1.21876e-17	1	0.177685	0.00359781	0	0.428414	0.235298	0	0.318417	0.00476649	0	-0.258597	0.245688	0	0.378641	0.000604469	0	0.511869	4.01146e-05	0	0.648393	6.59744e-09	0	0.818926	2.07454e-05	0
C16orf62	3.1719e-13	1.28717e-12	1	-0.161845	0.291901	0	-0.871559	0.0110229	0	-0.395369	0.000367095	0	-0.472878	0.0128192	0	-1.05896	7.03502e-05	-1	-0.514543	0.0464304	0	-0.109387	0.274932	0	-0.683658	1.86519e-07	0
C16orf70	4.9344e-18	2.56753e-17	1	-0.484972	9.58347e-06	0	-0.0646771	0.0607	0	-0.41924	1.43542e-07	0	-0.786615	0.0342158	0	-1.32729	3.44598e-09	-1	-0.398553	0.0137617	0	-0.0310453	0.637313	0	NA	NA	0
C16orf72	1.54687e-18	8.23118e-18	1	-0.497288	3.75665e-06	0	NA	NA	0	-0.451381	0.000162445	0	NA	NA	0	-1.47255	5.19601e-09	-1	-0.450312	2.07005e-05	0	NA	NA	0	NA	NA	0
C16orf74	5.38722e-05	0.000107616	1	-0.136224	0.208848	0	NA	NA	0	-0.315948	2.30875e-05	0	NA	NA	0	-0.243041	0.339894	0	-0.257185	0.035448	0	NA	NA	0	NA	NA	0
C16orf78	0.00063318	0.00108038	1	-0.261472	0.0133044	0	NA	NA	0	0.216607	0.000338623	0	NA	NA	0	0.0782062	0.399228	0	-0.0410555	0.663657	0	NA	NA	0	NA	NA	0
C16orf82	0.00403995	0.00603956	1	0.129493	0.170584	0	NA	NA	0	0.170255	0.00403257	0	NA	NA	0	0.0261366	0.110425	0	-0.120224	0.16962	0	NA	NA	0	NA	NA	0
C16orf87	7.3334e-23	4.81379e-22	1	0.112601	0.0927151	0	NA	NA	0	-0.871902	1.51597e-10	0	NA	NA	0	-1.72279	2.62454e-12	-1	-0.491607	4.86186e-05	0	NA	NA	0	NA	NA	0
C16orf89	2.06759e-08	5.92884e-08	1	0.400808	0.00373194	0	NA	NA	0	0.359907	1.8954e-05	0	NA	NA	0	2.9948	0.000558178	1	0.21555	0.163109	0	NA	NA	0	NA	NA	0
C16orf91	7.94116e-06	1.75968e-05	1	NA	NA	0	NA	NA	0	-0.345767	0.0069951	0	NA	NA	0	-1.20013	7.33212e-05	-1	NA	NA	0	NA	NA	0	NA	NA	0
C17orf47	0.000740717	0.0012506	1	-0.455749	0.00032502	0	NA	NA	0	0.0851762	0.17116	0	NA	NA	0	0.018304	0.11764	0	-0.142234	0.222139	0	NA	NA	0	NA	NA	0
C17orf51	0.00193658	0.0030534	1	-0.439132	0.0284133	0	NA	NA	0	0.125843	0.0180141	0	NA	NA	0	0.0291256	0.0246932	0	0.0832188	0.39107	0	NA	NA	0	NA	NA	0
C17orf58	0.000400728	0.000703267	1	0.212095	0.00249502	0	NA	NA	0	-0.49564	0.0120694	0	NA	NA	0	-0.229416	0.0775874	0	-0.117253	0.288568	0	NA	NA	0	NA	NA	0
C17orf62	7.54031e-21	4.50672e-20	1	0.425411	6.08127e-09	0	0.125416	0.114366	0	0.140533	0.223026	0	0.205007	0.400185	0	-0.365882	0.0535549	0	0.446354	2.8796e-05	0	0.594559	3.92552e-08	0	0.652388	1.43841e-06	0
C17orf77	0.000755721	0.00127398	1	-0.0770606	0.404249	0	NA	NA	0	0.153079	0.0131635	0	NA	NA	0	0.3768	0.00230239	0	-0.173249	0.121691	0	NA	NA	0	NA	NA	0
C17orf78	0.000640037	0.00109075	1	0.0738995	0.61472	0	NA	NA	0	0.476974	1.86657e-05	0	NA	NA	0	0.176439	0.218634	0	0.100291	0.482291	0	NA	NA	0	NA	NA	0
C17orf80	0.00132263	0.00214076	1	0.28042	0.000999278	0	-0.0461357	0.0948976	0	-0.0197143	0.78756	0	-0.434295	0.321085	0	0.0357312	0.068831	0	0.1818	0.0599945	0	-0.0612745	0.217217	0	NA	NA	0
C17orf97	0.000874548	0.00146098	1	0.377183	0.000302073	0	NA	NA	0	0.0529167	0.775133	0	NA	NA	0	0.63268	0.0542634	0	0.28408	0.141082	0	NA	NA	0	NA	NA	0
C18orf25	2.70423e-79	2.88456e-77	1	-1.84727	2.52022e-13	-1	-3.3875	1.21476e-05	-1	-2.00943	8.136e-18	-1	-1.2962	0.0215658	-1	-2.05024	2.21115e-12	-1	-2.66767	2.4414e-11	-1	-2.5979	8.9083e-10	-1	-3.44291	2.8471e-24	-1
C18orf54	0.00612772	0.00886589	1	-0.142267	0.0248783	0	NA	NA	0	0.0581833	0.309113	0	NA	NA	0	-0.300606	0.00787012	0	-0.120242	0.3701	0	NA	NA	0	NA	NA	0
C18orf8	3.63312e-10	1.20148e-09	1	0.26365	0.0391763	0	0.732789	0.0183957	0	-0.015319	0.877835	0	0.187748	0.382435	0	0.166495	0.249448	0	0.730651	0.0080742	0	0.361294	0.000258313	0	0.537526	8.6668e-08	0
C19orf12	1.95433e-07	5.12149e-07	1	0.191932	0.00290188	0	NA	NA	0	0.191652	0.00113373	0	NA	NA	0	1.05082	5.3343e-05	1	-0.0531382	0.467624	0	NA	NA	0	NA	NA	0
C19orf25	0.000651468	0.00110941	1	0.308066	3.78415e-05	0	NA	NA	0	0.183638	0.0913003	0	NA	NA	0	-0.147602	0.502912	0	0.0344833	0.711975	0	NA	NA	0	NA	NA	0
C19orf33	5.50277e-05	0.000109798	1	-0.307769	0.000258578	0	NA	NA	0	NA	NA	0	NA	NA	0	NA	NA	0	-0.279698	0.0158775	0	NA	NA	0	NA	NA	0
C19orf44	0.000284505	0.00051079	1	0.107595	0.0928142	0	NA	NA	0	0.306469	0.000157104	0	NA	NA	0	0.0147502	0.0957396	0	0.0958362	0.315943	0	NA	NA	0	NA	NA	0
C19orf53	1.59211e-08	4.60837e-08	1	-0.414364	0.000104443	0	-0.123137	0.464364	0	-0.409617	0.00117603	0	-0.115263	0.614739	0	-0.677125	0.000431368	0	-0.107372	0.327131	0	-0.146075	0.0522525	0	-0.251569	0.00435702	0
C19orf54	8.46938e-19	4.57307e-18	1	0.19934	0.000841907	0	0.61098	0.00912866	0	0.384193	0.00077988	0	-0.217873	0.442399	0	0.308927	0.127868	0	0.34386	0.000226216	0	0.500716	1.1721e-08	0	0.691303	1.1846e-06	0
C19orf57	8.33789e-05	0.000161812	1	0.0697484	0.49728	0	-0.0255829	0.222735	0	-0.247683	0.000219633	0	-0.924484	0.00302337	0	-0.0322306	0.28283	0	-0.094004	0.378371	0	-0.0983407	0.0563197	0	NA	NA	0
C19orf60	2.80098e-07	7.21449e-07	1	-0.00276395	0.968173	0	-0.0550171	0.197168	0	0.132386	0.0676382	0	0.198433	0.387952	0	-0.846291	7.00221e-07	0	-0.0553393	0.612595	0	0.336059	0.000184229	0	0.139383	0.105915	0
C19orf66	3.7185e-22	2.36804e-21	1	0.327789	5.75688e-05	0	0.284376	0.0698351	0	0.220805	0.0367027	0	0.327299	0.115168	0	0.318956	0.0391391	0	0.257593	0.0049611	0	0.820313	1.54274e-10	0	1.19613	3.75078e-10	1
C19orf70	5.08769e-05	0.000102091	1	0.266175	3.59422e-06	0	NA	NA	0	NA	NA	0	NA	NA	0	-0.287707	0.216826	0	-0.0712247	0.527234	0	NA	NA	0	NA	NA	0
C1D	7.74786e-08	2.10124e-07	1	-0.53722	0.000699775	0	0.290651	0.16273	0	-0.919695	8.53916e-07	0	0.332322	0.245448	0	0.258678	0.0654298	0	-0.0837478	0.605792	0	-0.136494	0.143235	0	0.166222	0.0604141	0
C1GALT1	6.42198e-10	2.0784e-09	1	-0.371003	0.0783149	0	-0.0408014	0.86637	0	-0.25759	0.0924053	0	0.522433	0.20617	0	2.20727	3.21799e-07	1	0.549343	0.00858397	0	-0.107295	0.358738	0	0.535427	1.69954e-05	0
C1GALT1C1	6.68313e-05	0.000131617	1	0.117689	0.184674	0	0.297423	0.05349	0	0.149731	0.0252288	0	0.343945	0.246425	0	0.0502092	0.753587	0	0.158607	0.240029	0	-0.136971	0.157888	0	0.400577	3.45694e-05	0
C1orf100	0.00335065	0.0050814	1	0.0754361	0.248078	0	NA	NA	0	0.143107	0.0127651	0	NA	NA	0	0.0312458	0.0600164	0	-0.163566	0.0530187	0	NA	NA	0	NA	NA	0
C1orf115	2.69956e-93	6.63996e-91	1	0.479919	6.16542e-07	0	4.84122	1.90711e-06	1	2.53124	4.18263e-22	1	1.21593	9.01694e-05	1	3.48799	2.73955e-16	1	0.6737	0.000200215	0	2.47702	9.18444e-15	1	5.28979	1.17882e-35	1
C1orf116	6.27883e-61	2.23631e-59	1	-1.67303	9.22198e-13	-1	-3.54549	3.49399e-07	-1	-1.83581	3.90184e-18	-1	-0.109715	0.913991	0	-1.2204	0.0147474	-1	-1.23593	9.08096e-07	-1	-1.35024	1.88791e-10	-1	-2.26935	3.01477e-19	-1
C1orf122	0.000105039	0.000200502	1	0.332941	0.000121104	0	NA	NA	0	-0.228093	0.0637504	0	NA	NA	0	-0.43599	0.0452192	0	-0.086189	0.372971	0	NA	NA	0	NA	NA	0
C1orf123	2.82119e-06	6.56969e-06	1	0.0620264	0.409591	0	0.362236	0.122574	0	-0.171779	0.171649	0	-0.302072	0.300206	0	-0.208685	0.185072	0	0.214662	0.0834769	0	-0.0138678	0.854246	0	0.543118	2.45997e-08	0
C1orf131	2.48495e-05	5.19997e-05	1	-0.0915454	0.133899	0	NA	NA	0	0.493088	0.00133948	0	NA	NA	0	0.4305	0.0501986	0	0.336412	0.0025558	0	NA	NA	0	NA	NA	0
C1orf132	2.60654e-06	6.09019e-06	1	NA	NA	0	NA	NA	0	0.510543	7.18988e-05	0	NA	NA	0	1.27223	0.00217459	1	NA	NA	0	NA	NA	0	NA	NA	0
C1orf137	0.00114613	0.00187218	1	-0.256268	0.0116108	0	NA	NA	0	-0.107052	0.0726941	0	NA	NA	0	NA	NA	0	-0.177421	0.0185275	0	NA	NA	0	NA	NA	0
C1orf162	3.41169e-06	7.87114e-06	1	-0.162791	0.12789	0	NA	NA	0	-0.512048	4.6321e-05	0	NA	NA	0	-0.719978	0.0122479	0	-0.254056	0.0305693	0	NA	NA	0	NA	NA	0
C1orf174	6.80932e-10	2.19695e-09	1	0.342956	0.00181868	0	0.531341	0.00404319	0	0.0323905	0.795542	0	0.0776171	0.66871	0	0.439038	0.0407322	0	0.341436	0.0191386	0	0.182252	0.0398045	0	0.362523	1.92576e-07	0
C1orf186	2.90736e-05	6.03077e-05	1	0.247411	0.0342242	0	-0.0421086	0.128894	0	0.317145	2.50961e-05	0	0.294471	0.414233	0	0.334913	0.0957345	0	0.247531	0.143877	0	0.116979	0.17049	0	NA	NA	0
C1orf194	1.98253e-07	5.19214e-07	1	0.412542	1.18021e-06	0	NA	NA	0	0.196183	0.00632979	0	NA	NA	0	0.0554103	0.025491	0	-0.0664023	0.438052	0	NA	NA	0	NA	NA	0
C1orf198	0.000571444	0.000982579	1	-0.180063	0.081293	0	NA	NA	0	-0.344129	0.0245287	0	NA	NA	0	-0.287314	0.0648909	0	0.361305	0.00811206	0	NA	NA	0	NA	NA	0
C1orf21	2.79748e-07	7.20816e-07	1	-0.187444	0.191876	0	-0.0175086	0.519383	0	-0.383269	0.00481873	0	-0.58503	0.324206	0	-1.43003	1.86939e-05	-1	-0.820874	0.000135479	0	-0.0264819	0.699223	0	NA	NA	0
C1orf210	3.9997e-11	1.41756e-10	1	0.367866	0.00839632	0	NA	NA	0	0.260907	0.0234343	0	NA	NA	0	1.76952	6.62614e-08	1	0.633869	0.00047938	0	NA	NA	0	NA	NA	0
C1orf216	4.85098e-07	1.2256e-06	1	0.254194	0.00437429	0	-0.0261757	0.232526	0	0.331762	0.000454466	0	0.0692469	0.816403	0	0.101558	0.640636	0	-0.027136	0.803045	0	0.465252	2.82961e-06	0	NA	NA	0
C1orf220	0.000190869	0.000351554	1	0.274635	6.73984e-05	0	NA	NA	0	NA	NA	0	NA	NA	0	0.03312	0.679041	0	0.257775	0.0412814	0	NA	NA	0	NA	NA	0
C1orf228	9.68543e-09	2.85523e-08	1	0.223868	0.00404296	0	NA	NA	0	0.379426	2.2452e-08	0	NA	NA	0	0.035153	0.0410948	0	0.0285015	0.736351	0	NA	NA	0	NA	NA	0
C1orf27	4.51795e-09	1.37073e-08	1	0.0628842	0.693454	0	0.386346	0.316836	0	0.179548	0.075427	0	0.388143	0.185446	0	0.945853	0.000553587	0	0.474083	0.00124684	0	-0.036261	0.656022	0	0.499095	1.7016e-07	0
C1orf35	9.20927e-14	3.87089e-13	1	-0.288753	0.00167178	0	-0.202787	0.114311	0	-0.451124	0.000435497	0	-0.35511	0.101689	0	-0.984117	2.95183e-09	0	-0.140332	0.139979	0	-0.254189	0.001614	0	NA	NA	0
C1orf43	1.4061e-13	5.84439e-13	1	-0.397559	0.034943	0	NA	NA	0	-0.414017	0.00600965	0	NA	NA	0	-2.00038	2.26665e-12	-1	0.269659	0.0279358	0	NA	NA	0	NA	NA	0
C1orf52	0.00289359	0.00443457	1	-0.112014	0.156159	0	NA	NA	0	-0.318693	0.00362472	0	NA	NA	0	-0.241064	0.0641939	0	-0.109185	0.228943	0	NA	NA	0	NA	NA	0
C1orf53	0.000473196	0.000822165	1	-0.263836	0.000199026	0	NA	NA	0	-0.000954762	0.995331	0	NA	NA	0	0.0672971	0.00470593	0	0.012311	0.889509	0	NA	NA	0	NA	NA	0
C1orf54	1.12873e-07	3.0204e-07	1	0.00295757	0.969266	0	-0.0294029	0.326604	0	0.443414	0.00109308	0	0.145891	0.72705	0	-0.230561	0.0925647	0	0.320566	0.0129513	0	0.157621	0.106317	0	0.515618	4.10932e-07	0
C1orf56	2.84582e-33	2.90942e-32	1	-0.14047	0.173013	0	-1.50609	3.84177e-06	-1	-0.674167	2.75904e-10	0	-0.549237	0.213015	0	-1.64688	0.000921606	-1	0.0233842	0.748962	0	-0.431801	2.63592e-07	0	-2.72671	2.06703e-17	-1
C1orf61	0.00431777	0.00642046	1	-0.132321	0.294979	0	-0.150213	0.19349	0	0.18329	0.0238279	0	-0.416042	0.080095	0	0.104381	0.0421351	0	-0.154028	0.155588	0	0.096361	0.176738	0	NA	NA	0
C1orf74	1.25207e-19	7.05583e-19	1	-0.249824	0.00070448	0	NA	NA	0	-0.622305	1.53199e-08	0	NA	NA	0	-1.22138	2.84457e-08	-1	-0.650874	1.49022e-05	0	NA	NA	0	NA	NA	0
C1QA	4.80713e-10	1.57183e-09	1	0.00726021	0.915469	0	0.892044	0.0459756	0	0.227964	0.333537	0	0.0323	0.934731	0	0.574957	0.152648	0	-0.035654	0.765688	0	0.417706	0.00909373	0	2.53723	1.09817e-12	1
C1QB	3.65513e-05	7.47948e-05	1	0.038276	0.733714	0	0.232486	0.377138	0	0.0517786	0.828659	0	-0.024648	0.937241	0	0.0997831	0.815682	0	-0.10445	0.55419	0	0.101723	0.582965	0	1.96056	4.64455e-10	1
C1QBP	0.00436266	0.00648029	1	-0.138839	0.264491	0	NA	NA	0	-0.528024	0.00153683	0	NA	NA	0	NA	NA	0	-0.273609	0.195064	0	NA	NA	0	NA	NA	0
C1QL1	2.4006e-06	5.63229e-06	1	-0.1483	0.157217	0	0.0403586	0.53093	0	0.914029	5.83157e-09	0	-0.0274708	0.887159	0	0.0669758	0.0556203	0	-0.0075875	0.952112	0	0.100193	0.182415	0	NA	NA	0
C1QTNF1	4.05426e-05	8.24618e-05	1	0.165005	0.0692359	0	0.00818143	0.767197	0	0.296267	0.000218634	0	0.301246	0.332829	0	0.0976297	0.179272	0	0.301971	0.00489918	0	0.149011	0.0494285	0	NA	NA	0
C1QTNF12	7.69014e-12	2.86438e-11	1	0.161248	0.0153555	0	NA	NA	0	1.3216	1.12987e-13	1	NA	NA	0	0.05665	0.881043	0	-0.0476335	0.672428	0	NA	NA	0	NA	NA	0
C1QTNF1-AS1	4.79018e-06	1.08727e-05	1	NA	NA	0	NA	NA	0	0.55745	2.05511e-06	0	NA	NA	0	0.0504192	0.14547	0	NA	NA	0	NA	NA	0	NA	NA	0
C1QTNF3	0.00420458	0.00626284	1	NA	NA	0	-0.0256429	0.259456	0	0.127279	0.0525045	0	-0.475023	0.320004	0	-0.060432	0.603978	0	NA	NA	0	0.288198	0.00101057	0	NA	NA	0
C1QTNF4	0.00522387	0.00764921	1	0.230976	0.0207237	0	NA	NA	0	0.104943	0.135982	0	NA	NA	0	0.0647943	0.0525922	0	-0.182859	0.122165	0	NA	NA	0	NA	NA	0
C1QTNF6	0.00450722	0.00667605	1	0.068661	0.333728	0	NA	NA	0	0.394429	0.00105778	0	NA	NA	0	0.0427702	0.129348	0	-0.0994115	0.326043	0	NA	NA	0	NA	NA	0
C1R	4.34435e-08	1.20894e-07	1	0.0760594	0.453045	0	-0.03859	0.863759	0	0.154969	0.0112783	0	0.406942	0.431897	0	-0.100254	0.795367	0	0.192472	0.358976	0	0.531413	0.00395522	0	1.71665	1.83544e-09	1
C1RL	1.40101e-27	1.12744e-26	1	0.4584	1.77199e-06	0	0.7471	0.00829059	0	0.419888	0.00163703	0	0.541616	0.210802	0	1.56965	4.40167e-06	1	0.56611	7.47397e-06	0	0.418483	0.00137149	0	1.28585	9.25562e-13	1
C1RL-AS1	7.38942e-07	1.83111e-06	1	0.362759	3.94462e-05	0	NA	NA	0	NA	NA	0	NA	NA	0	0.19373	0.0599841	0	0.38619	0.00148783	0	NA	NA	0	NA	NA	0
C1S	1.15718e-32	1.15371e-31	1	0.0953356	0.567356	0	2.67997	0.000679048	1	0.679155	0.000281999	0	0.916315	0.142851	0	1.20487	0.00110586	1	1.05856	0.00673531	1	1.71141	8.41135e-10	1	4.52065	6.83651e-21	1
C2	9.74383e-11	3.36551e-10	1	0.212693	0.0552003	0	0.0320657	0.530841	0	0.415581	0.000120951	0	0.424187	0.0712118	0	0.146158	0.00503245	0	0.928323	0.000111963	0	0.352294	0.00012763	0	NA	NA	0
C20orf141	0.000353616	0.000626158	1	0.36447	0.000392046	0	NA	NA	0	NA	NA	0	NA	NA	0	NA	NA	0	-0.244131	0.0792661	0	NA	NA	0	NA	NA	0
C20orf166-AS1	0.00163674	0.00261057	1	-0.122809	0.378145	0	NA	NA	0	0.173567	0.00169439	0	NA	NA	0	-0.0814159	0.0912741	0	-0.179954	0.0680754	0	NA	NA	0	NA	NA	0
C20orf187	0.000159307	0.000296689	1	-0.71853	7.84836e-06	0	NA	NA	0	0.0568357	0.29813	0	NA	NA	0	0.0416423	0.192812	0	-0.0547465	0.479447	0	NA	NA	0	NA	NA	0
C20orf194	2.17292e-13	8.92343e-13	1	-0.548826	0.000174661	0	NA	NA	0	-0.484995	9.87506e-07	0	NA	NA	0	-1.41197	3.68142e-07	-1	-0.20478	0.335347	0	NA	NA	0	NA	NA	0
C20orf196	0.000749654	0.00126416	1	0.0687421	0.253505	0	NA	NA	0	-0.209871	0.02516	0	NA	NA	0	-0.649169	0.000668906	0	-0.0999678	0.345931	0	NA	NA	0	NA	NA	0
C20orf197	0.00688098	0.0098663	1	NA	NA	0	NA	NA	0	0.0968262	0.0613298	0	NA	NA	0	0.0477337	0.0139085	0	NA	NA	0	NA	NA	0	NA	NA	0
C20orf24	1.91012e-12	7.38442e-12	1	-0.923216	1.04276e-07	0	NA	NA	0	NA	NA	0	NA	NA	0	NA	NA	0	-1.14762	5.82789e-07	-1	NA	NA	0	NA	NA	0
C20orf27	0.00470773	0.00695088	1	-0.0954328	0.220251	0	-0.157267	0.0197696	0	0.150338	0.276591	0	-0.435629	0.284223	0	-0.0992934	0.0810946	0	0.0830048	0.448741	0	-0.162019	0.011571	0	NA	NA	0
C20orf96	6.05889e-14	2.57623e-13	1	0.956367	1.37268e-11	0	NA	NA	0	0.0984071	0.131439	0	NA	NA	0	0.023087	0.0484952	0	0.678071	6.12047e-05	0	NA	NA	0	NA	NA	0
C21orf2	3.38602e-05	6.95739e-05	1	0.0907626	0.270857	0	-0.0258529	0.320539	0	NA	NA	0	-0.217543	0.675067	0	0.181451	0.0205374	0	-0.0791438	0.365441	0	0.350091	1.76094e-06	0	NA	NA	0
C21orf58	0.00119947	0.00195352	1	0.173629	0.0105993	0	NA	NA	0	0.101633	0.109251	0	NA	NA	0	0.569929	0.00362577	0	-0.0408685	0.637351	0	NA	NA	0	NA	NA	0
C21orf91	7.56108e-33	7.59632e-32	1	-0.275266	0.00700998	0	-0.12972	0.145139	0	-0.444212	8.75649e-07	0	-0.0420094	0.870671	0	-2.10214	5.91938e-09	-1	-1.35098	6.07125e-08	-1	-0.682117	1.7398e-07	0	-1.60343	8.66835e-12	-1
C22orf39	2.2021e-05	4.64715e-05	1	-0.0269604	0.760879	0	NA	NA	0	-0.825348	0.00281534	0	NA	NA	0	1.28603	8.15342e-05	1	0.138447	0.114099	0	NA	NA	0	NA	NA	0
C22orf42	2.40178e-12	9.23051e-12	1	-0.804062	7.84421e-08	0	NA	NA	0	NA	NA	0	NA	NA	0	0.0295971	0.0335644	0	-0.724348	1.56561e-06	0	NA	NA	0	NA	NA	0
C22orf46	1.28787e-10	4.40607e-10	1	0.486583	3.17746e-10	0	-0.0268329	0.392084	0	0.320271	0.0020666	0	0.109347	0.720435	0	-0.284917	0.0399046	0	0.521316	0.00387655	0	0.0110941	0.878865	0	NA	NA	0
C2CD2	6.45262e-20	3.68492e-19	1	-0.0671678	0.30759	0	-1.05615	0.000970584	-1	-0.906955	2.29013e-08	0	-0.0630883	0.864415	0	-1.14205	5.2778e-07	-1	-0.36963	0.00760478	0	-0.223641	0.0250875	0	-0.996336	9.97344e-08	0
C2CD2L	1.32952e-13	5.53492e-13	1	0.536675	1.3036e-08	0	-0.0809429	0.0888303	0	0.306995	0.000154403	0	-0.594005	0.139153	0	-0.501385	0.0242036	0	0.127758	0.252349	0	0.350772	5.65404e-05	0	NA	NA	0
C2CD3	1.6152e-17	8.1904e-17	1	0.434172	2.02992e-06	0	-0.0159	0.489017	0	0.0768024	0.156036	0	0.319245	0.157772	0	0.0453231	0.0829689	0	0.723701	5.56191e-06	0	0.337856	2.16952e-05	0	0.561077	1.21198e-07	0
C2CD4A	2.33749e-08	6.67165e-08	1	-0.0327656	0.747109	0	NA	NA	0	0.33935	2.89762e-06	0	NA	NA	0	2.41505	2.6939e-05	1	0.206927	0.12679	0	NA	NA	0	NA	NA	0
C2CD4B	3.24021e-14	1.39994e-13	1	0.195236	0.00885987	0	NA	NA	0	1.68659	5.10543e-14	1	NA	NA	0	NA	NA	0	0.261473	0.0956996	0	NA	NA	0	NA	NA	0
C2CD5	2.59823e-35	2.87871e-34	1	0.621237	0.00327363	0	1.85217	1.49133e-06	1	0.564476	0.000253462	0	0.326516	0.481182	0	0.888263	0.000350472	0	0.826964	2.82891e-06	0	0.665619	1.4488e-06	0	1.30015	1.11032e-18	1
C2CD6	6.02571e-06	1.35316e-05	1	-0.152002	0.00373099	0	NA	NA	0	0.129048	0.0210985	0	NA	NA	0	0.622973	0.00149134	0	-0.14887	0.036748	0	NA	NA	0	NA	NA	0
C2orf15	0.000171888	0.000318587	1	0.200694	0.0401203	0	NA	NA	0	0.285257	0.014714	0	NA	NA	0	0.405311	0.00338519	0	0.246175	0.118786	0	NA	NA	0	NA	NA	0
C2orf16	0.000604047	0.0010343	1	-0.0321578	0.707227	0	NA	NA	0	-0.189419	0.0101027	0	NA	NA	0	0.123299	0.0427397	0	-0.260492	0.00368466	0	NA	NA	0	NA	NA	0
C2orf42	2.83849e-08	8.03797e-08	1	0.0337668	0.665322	0	-0.09681	0.285055	0	-0.23784	0.0466024	0	-0.361278	0.0216628	0	-0.921487	4.67147e-07	0	0.119038	0.286382	0	-0.145224	0.0893515	0	-0.464237	0.00101265	0
C2orf49	3.7195e-29	3.20939e-28	1	-0.593991	2.22e-08	0	-0.410756	0.0291989	0	NA	NA	0	0.0252505	0.924806	0	-1.08559	1.31789e-06	-1	-0.0677988	0.556289	0	-0.804719	2.5178e-08	0	-0.933309	5.70381e-15	0
C2orf54	2.8158e-88	4.94706e-86	1	-1.0847	3.70837e-13	-1	-3.15373	4.14094e-06	-1	-1.97453	1.06068e-22	-1	-1.48895	0.0145068	-1	-4.48865	2.0684e-12	-1	-2.68558	1.69886e-14	-1	-2.84346	4.47071e-12	-1	-4.76133	1.05004e-22	-1
C2orf68	2.24108e-05	4.72275e-05	1	-0.115288	0.048136	0	NA	NA	0	-0.532274	2.76358e-06	0	NA	NA	0	0.189613	0.464237	0	0.0603525	0.329497	0	NA	NA	0	NA	NA	0
C2orf69	0.000160575	0.000298943	1	0.0417333	0.447009	0	NA	NA	0	-0.60865	7.56117e-06	0	NA	NA	0	0.38088	0.0801664	0	0.026008	0.806065	0	NA	NA	0	NA	NA	0
C2orf70	4.29485e-08	1.1958e-07	1	0.492206	1.30975e-07	0	NA	NA	0	0.0634643	0.355734	0	NA	NA	0	0.394659	0.0136386	0	0.254189	0.023117	0	NA	NA	0	NA	NA	0
C2orf72	4.65771e-26	3.51167e-25	1	NA	NA	0	0.99764	0.00267739	0	NA	NA	0	1.20863	0.00889382	1	2.89055	1.98548e-09	1	NA	NA	0	1.10765	9.93369e-11	1	1.2352	8.22141e-09	1
C2orf76	2.69856e-08	7.65209e-08	1	-0.00773836	0.913797	0	NA	NA	0	NA	NA	0	NA	NA	0	-1.08242	0.000346184	-1	-0.887772	2.93215e-07	0	NA	NA	0	NA	NA	0
C2orf82	2.92625e-11	1.04795e-10	1	0.00769234	0.934023	0	NA	NA	0	1.55008	4.18188e-13	1	NA	NA	0	0.122942	0.0559778	0	-0.138903	0.20289	0	NA	NA	0	NA	NA	0
C2orf88	1.19985e-27	9.68167e-27	1	0.407676	2.67578e-05	0	NA	NA	0	3.10336	6.11313e-20	1	NA	NA	0	2.88627	8.50801e-07	1	0.467229	0.0127002	0	NA	NA	0	NA	NA	0
C3	1.00982e-05	2.21049e-05	1	0.489349	0.0187041	0	-0.0464857	0.152514	0	0.386407	0.0570344	0	-0.187915	0.810972	0	-0.627575	0.432463	0	0.886601	0.106938	0	0.886443	0.000351753	0	1.08541	0.00213374	1
C3AR1	2.58501e-07	6.68788e-07	1	-0.292687	0.000315703	0	0.0463571	0.616394	0	0.0903405	0.16432	0	0.227297	0.633205	0	-0.154186	0.510239	0	0.0626812	0.637376	0	0.105521	0.262737	0	1.00162	2.18698e-08	1
C3orf14	6.90294e-47	1.24093e-45	1	-0.537992	1.48651e-06	0	-2.88619	6.68155e-07	-1	-1.54932	3.62314e-15	-1	-0.782052	0.00900444	0	-3.0999	2.42608e-06	-1	-1.32465	3.63775e-05	-1	-1.69734	6.34443e-09	-1	-2.79552	2.60198e-11	-1
C3orf18	0.00063423	0.00108191	1	0.179965	0.0736512	0	-0.0916086	0.089554	0	0.178017	0.00316194	0	0.366389	0.479521	0	0.397436	0.0696019	0	-0.074568	0.53996	0	0.267783	0.0197962	0	NA	NA	0
C3orf33	5.36876e-06	1.21162e-05	1	-0.0364019	0.620745	0	NA	NA	0	0.233143	0.000265371	0	NA	NA	0	0.0772977	0.00117289	0	0.436118	0.0195029	0	NA	NA	0	NA	NA	0
C3orf35	9.21537e-06	2.02657e-05	1	0.156187	0.00784724	0	NA	NA	0	0.0892476	0.1412	0	NA	NA	0	NA	NA	0	0.471948	5.32503e-05	0	NA	NA	0	NA	NA	0
C3orf36	0.0022347	0.0034895	1	-0.018531	0.878736	0	-0.04796	0.257886	0	0.262664	0.00013887	0	0.376094	0.561708	0	0.0443882	0.162526	0	-0.161239	0.271985	0	-0.128303	0.0597	0	NA	NA	0
C3orf38	5.60503e-08	1.54129e-07	1	0.0121639	0.930372	0	NA	NA	0	-0.426217	6.70682e-06	0	NA	NA	0	-0.697517	0.00049056	0	-0.415319	0.00648551	0	NA	NA	0	NA	NA	0
C3orf52	2.35892e-76	2.1076e-74	1	0.685636	7.95022e-07	0	1.23679	0.000326264	1	1.5564	2.26764e-18	1	1.32179	0.00226634	1	1.86678	1.75531e-07	1	1.90849	1.84407e-09	1	1.627	4.31965e-17	1	3.25529	4.36058e-27	1
C3orf58	8.49188e-28	6.90279e-27	1	-0.690593	9.71205e-07	0	NA	NA	0	-1.43174	9.34851e-14	-1	NA	NA	0	-0.935531	8.50551e-08	0	-1.1861	1.59647e-06	-1	NA	NA	0	NA	NA	0
C3orf62	3.78707e-25	2.74536e-24	1	-0.0530406	0.330341	0	-0.833904	0.0193829	0	-0.912655	9.21472e-11	0	-0.24936	0.0966539	0	-0.549772	0.000653093	0	0.010717	0.931413	0	-0.376114	1.23105e-05	0	-1.0569	2.25333e-13	-1
C3orf67	5.15315e-28	4.23661e-27	1	-1.03905	1.25342e-08	-1	NA	NA	0	-0.604879	7.89878e-07	0	NA	NA	0	-2.98663	1.91966e-08	-1	-2.68622	3.85508e-11	-1	NA	NA	0	NA	NA	0
C3orf70	1.32023e-12	5.15443e-12	1	-0.046666	0.498648	0	NA	NA	0	0.90965	5.99378e-08	0	NA	NA	0	3.08059	6.17864e-09	1	0.0369168	0.816145	0	NA	NA	0	NA	NA	0
C3orf79	6.16472e-08	1.68875e-07	1	-0.829918	1.73153e-05	0	NA	NA	0	0.119879	0.0599761	0	NA	NA	0	0.0463834	0.0224511	0	-0.457678	0.000948349	0	NA	NA	0	NA	NA	0
C3orf80	2.88829e-11	1.03506e-10	1	-0.431189	2.1064e-05	0	NA	NA	0	-0.0123714	0.845804	0	NA	NA	0	-2.21456	9.30831e-05	-1	-0.839934	2.63697e-06	0	NA	NA	0	NA	NA	0
C4BPA	0.000723462	0.00122325	1	-0.0801993	0.460171	0	-0.0333657	0.15024	0	0.402607	0.0011593	0	0.604933	0.279936	0	0.941654	0.00573549	0	0.234783	0.123695	0	0.0546998	0.564286	0	NA	NA	0
C4BPB	1.39536e-57	4.12045e-56	1	0.385401	2.72071e-06	0	0.943836	0.000484463	0	3.3053	1.02403e-22	1	2.4386	0.014064	1	4.93654	1.79513e-09	1	1.56839	9.90368e-08	1	1.43628	1.95716e-08	1	2.9325	4.16526e-13	1
C4orf19	4.85736e-63	1.9567e-61	1	1.26803	4.63924e-11	1	3.40431	1.80696e-08	1	1.88595	1.1175e-07	1	1.20779	0.0184178	1	4.28864	1.25479e-10	1	2.46162	7.24225e-10	1	1.62705	7.92589e-09	1	4.64699	4.42203e-21	1
C4orf3	1.67053e-40	2.26791e-39	1	-1.51658	3.34983e-10	-1	NA	NA	0	-2.4085	2.34928e-18	-1	NA	NA	0	-1.80486	9.62959e-10	-1	-2.13626	1.15031e-09	-1	NA	NA	0	NA	NA	0
C4orf32	0.00319195	0.0048594	1	-0.0801727	0.120165	0	NA	NA	0	0.288352	0.0383735	0	NA	NA	0	0.73862	0.00264375	0	0.0262155	0.775704	0	NA	NA	0	NA	NA	0
C4orf33	1.08036e-12	4.24328e-12	1	0.0173617	0.920864	0	NA	NA	0	0.884845	1.91458e-05	0	NA	NA	0	2.49235	4.20281e-11	1	0.209376	0.163573	0	NA	NA	0	NA	NA	0
C4orf36	9.41881e-12	3.48652e-11	1	-0.0681172	0.29105	0	NA	NA	0	-0.44945	2.05117e-08	0	NA	NA	0	0.0740616	0.0109247	0	-0.562627	1.9668e-05	0	NA	NA	0	NA	NA	0
C4orf46	0.00396432	0.00593456	1	-0.23737	0.000471112	0	NA	NA	0	0.0758071	0.438146	0	NA	NA	0	-0.259438	0.226823	0	0.091918	0.268424	0	NA	NA	0	NA	NA	0
C4orf48	1.42291e-12	5.54599e-12	1	NA	NA	0	NA	NA	0	1.87179	2.95215e-08	1	NA	NA	0	2.10455	1.51876e-06	1	NA	NA	0	NA	NA	0	NA	NA	0
C5orf15	4.45568e-30	3.97758e-29	1	0.223716	0.0613339	0	1.15536	0.00143597	1	0.723845	2.29386e-06	0	0.671148	0.0495245	0	0.364259	0.0727727	0	0.32802	0.025812	0	0.852781	1.02631e-08	0	1.3369	2.13146e-18	1
C5orf22	0.000716711	0.00121224	1	0.278766	0.10244	0	0.23163	0.0343634	0	-0.0765976	0.353003	0	0.298724	0.267549	0	0.621812	0.020186	0	0.265467	0.0769598	0	0.0906107	0.381067	0	0.172943	0.00926035	0
C5orf24	0.00182737	0.0028945	1	-0.185667	0.122339	0	NA	NA	0	-0.290698	0.0253302	0	NA	NA	0	0.507118	0.00182847	0	-0.037423	0.809479	0	NA	NA	0	NA	NA	0
C5orf30	7.71225e-58	2.30014e-56	1	1.05656	4.96679e-06	1	2.43796	6.6109e-06	1	1.38813	2.18404e-14	1	0.186789	0.593321	0	1.49839	0.000203262	1	1.28816	5.76896e-06	1	1.21905	3.82297e-11	1	2.98848	7.75776e-26	1
C5orf47	0.000204958	0.000376015	1	-0.24526	0.000288111	0	NA	NA	0	0.0713548	0.212985	0	NA	NA	0	0.21969	0.011816	0	-0.0546175	0.406211	0	NA	NA	0	NA	NA	0
C5orf49	0.00139212	0.00224662	1	NA	NA	0	NA	NA	0	0.117526	0.0521604	0	NA	NA	0	0.0840095	0.00270515	0	NA	NA	0	NA	NA	0	NA	NA	0
C5orf51	1.59977e-10	5.43667e-10	1	-0.780512	0.00053871	0	NA	NA	0	-0.482493	5.46991e-05	0	NA	NA	0	-1.2455	2.40039e-06	-1	-0.138746	0.405973	0	NA	NA	0	NA	NA	0
C5orf52	8.01658e-05	0.000156085	1	0.332363	8.90534e-06	0	NA	NA	0	NA	NA	0	NA	NA	0	NA	NA	0	0.0297293	0.692671	0	NA	NA	0	NA	NA	0
C5orf56	5.46548e-10	1.77958e-09	1	0.430161	9.85703e-06	0	NA	NA	0	0.135117	0.0376651	0	NA	NA	0	0.506143	1.92968e-05	0	0.301073	0.0155795	0	NA	NA	0	NA	NA	0
C5orf60	1.42254e-06	3.41768e-06	1	-1.00309	2.86495e-06	-1	NA	NA	0	0.124445	0.0246715	0	NA	NA	0	NA	NA	0	-0.16421	0.103058	0	NA	NA	0	NA	NA	0
C5orf63	3.26285e-05	6.72084e-05	1	NA	NA	0	NA	NA	0	0.142821	0.0156341	0	NA	NA	0	0.870492	0.000149425	0	NA	NA	0	NA	NA	0	NA	NA	0
C5orf66	5.03955e-51	1.10674e-49	1	-0.502499	1.78889e-08	0	-0.272739	0.0864554	0	0.0544357	0.394673	0	-0.671194	0.0410051	0	-2.83921	1.02355e-11	-1	-0.911776	8.47491e-08	0	-0.922478	2.15916e-12	0	-1.40427	4.41931e-22	-1
C6	4.81412e-14	2.05826e-13	1	-0.246724	0.0332943	0	-0.0348771	0.2375	0	0.67954	1.08927e-07	0	-0.697371	0.0428363	0	0.849157	0.00225071	0	0.434528	0.000146676	0	0.508232	0.000220839	0	NA	NA	0
C6orf10	0.00556356	0.00810743	1	-0.229125	0.00538796	0	-0.125197	0.140306	0	-0.00102381	0.98741	0	-0.465293	0.408571	0	0.0908813	0.0168288	0	-0.146882	0.148267	0	-0.0601043	0.245191	0	NA	NA	0
C6orf106	3.75364e-24	2.60635e-23	1	-0.334276	0.0236977	0	-0.111456	0.00801773	0	-0.362214	4.49733e-07	0	-0.221012	0.22654	0	-2.15862	7.86639e-10	-1	0.021574	0.826625	0	-1.12031	1.22041e-09	-1	-0.759212	7.78071e-05	0
C6orf132	1.0392e-39	1.36046e-38	1	-0.744375	6.15012e-10	0	NA	NA	0	-2.21092	8.79432e-17	-1	NA	NA	0	-3.6816	2.9369e-09	-1	-1.67987	3.60471e-11	-1	NA	NA	0	NA	NA	0
C6orf136	5.34411e-08	1.47283e-07	1	0.210648	0.0135913	0	NA	NA	0	0.686445	5.62991e-07	0	NA	NA	0	0.598272	0.00708954	0	0.0805038	0.346733	0	NA	NA	0	NA	NA	0
C6orf141	4.93253e-18	2.5672e-17	1	0.48722	9.42049e-07	0	NA	NA	0	1.20333	1.27036e-09	1	NA	NA	0	1.43604	6.50144e-06	1	0.484752	0.0289013	0	NA	NA	0	NA	NA	0
C6orf163	0.000429543	0.000750309	1	0.199066	0.036615	0	NA	NA	0	0.18934	0.00556724	0	NA	NA	0	-0.0917951	0.195692	0	0.410242	0.0184262	0	NA	NA	0	NA	NA	0
C6orf203	0.00500065	0.00734886	1	0.0817982	0.307148	0	NA	NA	0	NA	NA	0	NA	NA	0	NA	NA	0	0.424238	0.00193131	0	NA	NA	0	NA	NA	0
C6orf222	1.16341e-24	8.23962e-24	1	0.69794	8.83355e-10	0	NA	NA	0	0.840643	4.94747e-13	0	NA	NA	0	NA	NA	0	1.14518	1.31066e-06	1	NA	NA	0	NA	NA	0
C6orf226	0.000287383	0.000515513	1	0.178507	0.0236502	0	NA	NA	0	0.107633	0.155465	0	NA	NA	0	-0.282404	0.00952608	0	-0.276589	0.0127503	0	NA	NA	0	NA	NA	0
C6orf47	9.9482e-08	2.67232e-07	1	0.167527	0.00611659	0	-0.148861	0.0340898	0	0.0576071	0.427622	0	-0.280726	0.216838	0	-1.15516	6.20554e-06	-1	0.103186	0.342803	0	0.183255	0.0018552	0	NA	NA	0
C6orf48	3.69295e-09	1.12911e-08	1	0.857641	0.00024809	0	-0.00735286	0.97477	0	NA	NA	0	-0.377833	0.0946424	0	-0.445885	0.0289319	0	0.507365	0.000938562	0	0.150905	0.143434	0	0.467738	1.54243e-05	0
C6orf52	0.00139209	0.00224662	1	0.216466	0.00317714	0	NA	NA	0	0.298031	0.00191156	0	NA	NA	0	-0.0393882	0.605149	0	-0.017207	0.880416	0	NA	NA	0	NA	NA	0
C6orf58	2.52742e-10	8.45859e-10	1	0.627572	0.0105015	0	NA	NA	0	1.97499	8.65443e-07	1	NA	NA	0	4.55188	0.000319308	1	1.69345	0.0163903	1	NA	NA	0	NA	NA	0
C6orf62	1.04328e-06	2.54544e-06	1	0.331697	0.208654	0	0.19094	0.252298	0	-0.350229	0.0020058	0	-0.28806	0.289713	0	1.47194	0.00634445	1	0.14271	0.273961	0	0.303526	6.59768e-05	0	-0.37636	0.0651421	0
C6orf89	2.07716e-10	6.99874e-10	1	0.263857	0.0276612	0	NA	NA	0	-0.329764	0.000710526	0	NA	NA	0	-0.886928	5.71185e-07	0	0.363693	0.00341185	0	NA	NA	0	NA	NA	0
C7	5.71993e-05	0.000113751	1	-0.236671	0.0642953	0	-0.0708571	0.0664525	0	0.36455	0.000937949	0	-1.32467	0.103811	0	0.213053	0.0119553	0	-0.224973	0.650756	0	0.371773	0.0822874	0	NA	NA	0
C7orf26	0.00185932	0.00294001	1	-0.0181302	0.872262	0	-0.0765571	0.107722	0	-0.19786	0.0688783	0	0.290894	0.340916	0	-0.323269	0.000637385	0	0.0754818	0.35258	0	-0.0928228	0.071594	0	NA	NA	0
C7orf31	1.88556e-15	8.70037e-15	1	0.358651	1.6306e-06	0	NA	NA	0	0.31971	2.49627e-07	0	NA	NA	0	0.800979	0.0038473	0	0.45528	8.18512e-05	0	NA	NA	0	NA	NA	0
C7orf43	4.71813e-08	1.30842e-07	1	0.414366	0.00408917	0	0.08031	0.764399	0	0.204367	0.0193894	0	0.090962	0.806445	0	-0.15296	0.201888	0	0.267418	0.0179237	0	0.349485	9.52329e-06	0	0.384344	0.00260204	0
C7orf49	7.66239e-09	2.28234e-08	1	0.155674	0.128248	0	-0.426741	0.00326813	0	-0.169529	0.281432	0	-0.372331	0.107474	0	-0.564274	0.000240857	0	0.342373	0.00107797	0	-0.0301048	0.756023	0	-0.447895	0.000182675	0
C7orf50	1.15481e-11	4.2544e-11	1	-0.168461	0.00406313	0	NA	NA	0	-0.44099	1.27739e-05	0	NA	NA	0	-1.22774	3.83287e-08	-1	0.0228123	0.805716	0	NA	NA	0	NA	NA	0
C7orf57	9.23987e-16	4.31876e-15	1	0.110206	0.141408	0	NA	NA	0	-0.953695	2.97042e-14	0	NA	NA	0	-0.641042	0.0243688	0	-0.442763	0.000583113	0	NA	NA	0	NA	NA	0
C7orf66	5.00768e-07	1.26337e-06	1	-0.604445	0.000202422	0	NA	NA	0	0.269902	1.53701e-05	0	NA	NA	0	NA	NA	0	0.0275763	0.7356	0	NA	NA	0	NA	NA	0
C7orf69	0.000869945	0.00145399	1	-0.564984	3.51171e-05	0	-0.0862657	0.156674	0	NA	NA	0	-0.163177	0.548625	0	0.0610373	0.488249	0	-0.173473	0.0822456	0	-0.0520583	0.485447	0	NA	NA	0
C8B	0.0014009	0.00225993	1	-0.167038	0.144495	0	-0.0453486	0.112426	0	NA	NA	0	-0.776198	0.068393	0	0.0905173	0.0474029	0	-0.0669863	0.347935	0	-0.21264	0.00624841	0	NA	NA	0
C8G	2.07334e-07	5.41571e-07	1	0.226572	0.0111582	0	0.0284686	0.51551	0	1.15318	2.20555e-08	1	1.84497	0.0351699	1	0.183686	0.243822	0	0.132891	0.2326	0	0.0601968	0.74993	0	NA	NA	0
C8orf17	0.000849168	0.00142176	1	-0.188284	0.0315805	0	-0.0414486	0.101981	0	0.1208	0.0513141	0	-0.37565	0.212546	0	0.0119347	0.236354	0	0.0995713	0.293511	0	-0.20127	0.00464034	0	NA	NA	0
C8orf33	1.85605e-06	4.39961e-06	1	0.270957	0.000364538	0	NA	NA	0	-0.60391	0.000389559	0	NA	NA	0	-0.617379	0.00782857	0	-0.001966	0.982708	0	NA	NA	0	NA	NA	0
C8orf37	0.000592178	0.00101606	1	-0.331296	0.000283312	0	NA	NA	0	0.100252	0.0548851	0	NA	NA	0	-0.111356	0.331558	0	0.174519	0.212887	0	NA	NA	0	NA	NA	0
C8orf4	5.42359e-76	4.76433e-74	1	0.982809	1.67041e-05	0	1.93442	1.02488e-05	1	3.34341	3.04609e-21	1	3.1578	0.000564144	1	4.41825	6.01309e-12	1	2.31704	6.92499e-06	1	1.95748	5.23267e-10	1	5.49455	3.00303e-29	1
C8orf44	0.000100853	0.000192982	1	0.127157	0.139761	0	-0.127776	0.0578642	0	0.03135	0.674983	0	-0.90206	0.00716563	0	0.0363178	0.827455	0	0.762799	0.000717524	0	0.184468	0.0247243	0	NA	NA	0
C8orf48	7.57722e-14	3.20228e-13	1	-0.20079	0.0190889	0	NA	NA	0	-0.649879	1.20901e-08	0	NA	NA	0	-0.550111	0.000672469	0	-0.6474	4.39275e-05	0	NA	NA	0	NA	NA	0
C8orf49	9.33911e-07	2.28955e-06	1	-0.110789	0.257051	0	NA	NA	0	0.20656	0.000855625	0	NA	NA	0	0.231408	0.0296122	0	0.994641	7.57834e-05	0	NA	NA	0	NA	NA	0
C8orf58	5.71596e-09	1.72031e-08	1	0.0594725	0.296539	0	NA	NA	0	-0.320771	4.78808e-05	0	NA	NA	0	-0.921031	8.20396e-07	0	-0.157151	0.130628	0	NA	NA	0	NA	NA	0
C8orf59	8.75945e-07	2.15654e-06	1	-0.507804	1.27144e-05	0	NA	NA	0	NA	NA	0	NA	NA	0	0.54892	0.0120523	0	-0.381505	0.0277406	0	NA	NA	0	NA	NA	0
C8orf74	0.00622918	0.00899589	1	-0.163217	0.0982266	0	NA	NA	0	0.138279	0.0233522	0	NA	NA	0	-0.00655576	0.950671	0	-0.32333	0.0105001	0	NA	NA	0	NA	NA	0
C8orf76	1.19665e-06	2.90001e-06	1	NA	NA	0	NA	NA	0	-0.478912	0.000312414	0	NA	NA	0	-0.836377	0.0002189	0	NA	NA	0	NA	NA	0	NA	NA	0
C9	0.000410487	0.000719248	1	-0.204961	0.00888419	0	-0.0903	0.0800593	0	0.039531	0.52197	0	-0.547995	0.354048	0	0.0403014	0.0236147	0	-0.228184	0.00417527	0	-0.0754904	0.309679	0	NA	NA	0
C9orf116	0.00553878	0.00807527	1	0.0525591	0.567889	0	-0.0269986	0.242998	0	0.314274	0.00534475	0	0.189299	0.39931	0	0.0421746	0.0455429	0	0.0328383	0.715379	0	0.124331	0.0193108	0	NA	NA	0
C9orf129	1.26226e-16	6.15728e-16	1	0.710867	8.20158e-10	0	NA	NA	0	NA	NA	0	NA	NA	0	NA	NA	0	1.11847	3.7238e-09	1	NA	NA	0	NA	NA	0
C9orf135	0.00225294	0.00351614	1	-0.176143	0.0152305	0	NA	NA	0	0.193464	0.002419	0	NA	NA	0	0.299466	0.163244	0	6.775e-05	0.999229	0	NA	NA	0	NA	NA	0
C9orf152	8.21342e-38	9.92016e-37	1	1.44488	3.49485e-08	1	NA	NA	0	2.35356	7.58816e-14	1	NA	NA	0	4.06246	6.17132e-13	1	2.15969	3.16262e-10	1	NA	NA	0	NA	NA	0
C9orf16	3.24859e-10	1.07892e-09	1	-0.143733	0.01032	0	-0.813164	0.0139945	0	-0.487748	0.000139032	0	-0.533913	0.0743344	0	0.720648	0.0259442	0	-0.137061	0.104089	0	-0.247383	0.0197998	0	-0.49183	0.000119385	0
C9orf163	4.44735e-07	1.12718e-06	1	-0.044333	0.699764	0	NA	NA	0	0.399498	9.07213e-09	0	NA	NA	0	0.00878284	0.289914	0	-0.168407	0.114222	0	NA	NA	0	NA	NA	0
C9orf172	0.00254204	0.00392921	1	0.172291	0.0239674	0	NA	NA	0	0.11151	0.0682714	0	NA	NA	0	0.0237214	0.0551868	0	-0.200005	0.0778306	0	NA	NA	0	NA	NA	0
C9orf3	1.35952e-47	2.53781e-46	1	-0.135115	0.0145308	0	-1.8314	1.66005e-09	-1	-1.5238	6.46147e-13	-1	-0.683051	0.00382211	0	-1.29187	0.000145319	-1	-1.07903	1.4113e-05	-1	-0.946008	8.61529e-09	0	-1.64225	8.07593e-17	-1
C9orf40	3.61671e-10	1.19624e-09	1	-0.331525	0.000302871	0	-0.344871	0.000574623	0	-0.124107	0.196454	0	-0.494116	0.0505891	0	-0.88522	0.00215697	0	-0.174791	0.0796557	0	-0.26009	0.000287928	0	NA	NA	0
C9orf43	0.00199959	0.00314682	1	-0.336817	0.00134731	0	NA	NA	0	0.0635238	0.296112	0	NA	NA	0	0.0246275	0.038847	0	0.11767	0.332366	0	NA	NA	0	NA	NA	0
C9orf64	7.23397e-13	2.87334e-12	1	0.437084	0.001785	0	NA	NA	0	0.663324	9.90528e-09	0	NA	NA	0	0.894685	0.00545478	0	0.915364	0.000812987	0	NA	NA	0	NA	NA	0
C9orf66	0.00241942	0.00375626	1	0.0892575	0.31796	0	NA	NA	0	-0.548364	0.000567213	0	NA	NA	0	0.0211323	0.259481	0	-0.125527	0.140848	0	NA	NA	0	NA	NA	0
C9orf72	8.14885e-09	2.41863e-08	1	-0.141835	0.227467	0	NA	NA	0	-0.307029	3.01671e-05	0	NA	NA	0	-1.8167	1.53146e-06	-1	-0.136524	0.215361	0	NA	NA	0	NA	NA	0
C9orf78	4.29454e-05	8.7002e-05	1	-0.168971	0.0964697	0	-0.108601	0.718538	0	-0.516124	0.00040231	0	-0.16723	0.526314	0	-0.762739	0.000203031	0	-0.0980525	0.475629	0	-0.114615	0.249083	0	-0.148818	0.0930349	0
C9orf84	0.000178112	0.000329365	1	-0.188466	0.00403876	0	NA	NA	0	0.153812	0.00842209	0	NA	NA	0	0.047372	0.017502	0	-0.0588817	0.41649	0	NA	NA	0	NA	NA	0
C9orf85	1.15746e-09	3.68438e-09	1	-0.555578	0.000551215	0	NA	NA	0	-0.625607	1.77318e-06	0	NA	NA	0	-0.345428	0.0657898	0	-0.524617	0.00398984	0	NA	NA	0	NA	NA	0
CA1	1.78724e-29	1.56539e-28	1	2.88326	1.46744e-05	1	5.64375	0.000485742	1	4.11298	4.19876e-13	1	1.58612	0.0207048	1	2.92501	0.00275226	1	1.8171	0.0225635	1	1.14783	0.00860343	1	6.81498	5.59231e-11	1
CA10	0.00111629	0.00182672	1	-0.0270874	0.691318	0	-0.101131	0.0562733	0	0.032319	0.483974	0	-1.26348	0.0412876	-1	0.0428991	0.0517772	0	-0.215471	0.00655278	0	-0.0865235	0.0636892	0	NA	NA	0
CA11	7.74531e-08	2.10082e-07	1	0.0883288	0.330198	0	-0.0680714	0.0375973	0	-0.449202	9.38232e-07	0	-0.798769	0.130285	0	-0.520789	0.00171555	0	-0.223109	0.0284744	0	-0.0347243	0.755617	0	NA	NA	0
CA12	1.16554e-54	2.96448e-53	1	-1.98838	1.23636e-11	-1	-4.60051	8.9642e-06	-1	-2.8918	2.42079e-18	-1	-0.217404	0.274154	0	-3.61183	1.01612e-08	-1	-1.6651	0.000284099	-1	-1.1628	3.93641e-07	-1	-3.98484	3.77667e-14	-1
CA14	1.18009e-08	3.45549e-08	1	-0.216884	0.0185601	0	0.0443886	0.730794	0	0.450355	3.50495e-07	0	0.372582	0.454938	0	0.500054	0.0113826	0	0.28822	0.00672736	0	0.155711	0.0338304	0	NA	NA	0
CA2	6.51658e-95	1.66149e-92	1	2.99806	1.04882e-12	1	5.10568	6.17731e-09	1	3.1127	6.27255e-15	1	3.16754	0.000472123	1	4.91035	4.06572e-16	1	3.40117	7.72211e-09	1	3.73651	1.28174e-17	1	4.89748	7.38272e-30	1
CA4	4.07263e-11	1.44267e-10	1	0.115374	0.137356	0	-0.244397	0.012795	0	0.595333	2.6056e-05	0	-0.13784	0.610063	0	0.656853	0.00540401	0	-0.13499	0.129756	0	0.871644	3.32303e-07	0	NA	NA	0
CA5B	3.02111e-11	1.08062e-10	1	-0.363065	0.000249216	0	-0.0907114	0.225389	0	-0.7224	4.16025e-10	0	0.342914	0.44582	0	-0.144903	0.0340395	0	-0.311604	0.0409026	0	-0.0748372	0.316234	0	NA	NA	0
CA8	2.986e-30	2.68047e-29	1	0.399953	4.44032e-06	0	-0.0385757	0.159791	0	1.46082	3.07975e-14	1	0.380772	0.533657	0	1.19958	1.22057e-05	1	1.97365	4.32316e-09	1	0.541714	6.84766e-06	0	NA	NA	0
CA9	2.90626e-44	4.61361e-43	1	0.568467	0.000171285	0	0.632766	0.0256932	0	2.56805	1.74609e-17	1	0.415098	0.347114	0	2.79279	2.2927e-05	1	1.52521	2.59191e-05	1	2.70727	8.32504e-12	1	3.1309	2.12546e-12	1
CAB39	7.41017e-20	4.22023e-19	1	-0.64158	0.000653029	0	-0.732391	0.000181631	0	-0.636524	2.54008e-06	0	-0.010742	0.978176	0	-0.79347	0.000403497	0	-0.378768	0.0223937	0	-0.372342	0.000430398	0	-0.390401	6.04539e-08	0
CAB39L	7.86834e-59	2.49626e-57	1	-1.03995	3.42481e-07	-1	-0.0901229	0.021135	0	-2.48791	1.63283e-18	-1	-2.06839	0.00223294	-1	-2.1036	4.94321e-11	-1	-2.45222	2.15113e-10	-1	-0.583634	9.64123e-08	0	-1.24159	5.02888e-15	-1
CABIN1	7.52615e-29	6.37558e-28	1	0.588468	4.61334e-07	0	0.233723	0.0545407	0	0.696971	1.88098e-09	0	0.428613	0.0264917	0	0.354948	0.0114033	0	0.824523	5.85932e-07	0	0.438694	2.90284e-10	0	0.422746	0.00362218	0
CABLES1	2.02828e-16	9.78431e-16	1	0.818464	3.62435e-05	0	NA	NA	0	0.731581	0.00483572	0	NA	NA	0	1.67448	1.94954e-08	1	1.9598	3.45061e-06	1	NA	NA	0	NA	NA	0
CABLES2	5.92419e-05	0.000117556	1	0.365614	7.40546e-07	0	NA	NA	0	0.0943214	0.353549	0	NA	NA	0	-0.180127	0.382102	0	0.0406075	0.65108	0	NA	NA	0	NA	NA	0
CABP1	9.24115e-05	0.00017797	1	0.0534255	0.523889	0	-0.0691871	0.0694997	0	0.173402	0.00217455	0	-0.94644	0.0172489	0	0.031232	0.0343908	0	-0.166563	0.0835743	0	0.125059	0.129868	0	NA	NA	0
CABP4	2.0146e-06	4.76084e-06	1	0.028099	0.717757	0	NA	NA	0	0.3468	2.72596e-07	0	NA	NA	0	-0.339974	0.0213371	0	0.0824828	0.287809	0	NA	NA	0	NA	NA	0
CABYR	4.9822e-06	1.12889e-05	1	0.173674	0.00703319	0	-0.146769	0.0826871	0	NA	NA	0	-0.377103	0.0750566	0	-0.105305	0.482883	0	0.305515	0.0130577	0	-0.206541	0.000245824	0	NA	NA	0
CACFD1	3.00737e-53	7.28564e-52	1	0.614785	2.43605e-09	0	1.11187	0.0161134	1	1.77675	5.96773e-18	1	0.581577	0.0572664	0	1.22187	0.000803197	1	0.86506	9.61555e-06	0	1.20203	2.40212e-14	1	1.6022	3.83659e-14	1
CACNA1A	3.25815e-16	1.55734e-15	1	0.24071	0.00254111	0	0.577771	0.0707523	0	-0.405221	5.06687e-05	0	-0.781058	0.0651147	0	1.78035	1.13239e-05	1	0.415309	0.0245439	0	0.90812	5.69347e-08	0	NA	NA	0
CACNA1C	5.14205e-08	1.41996e-07	1	0.0656595	0.360118	0	-0.0513829	0.0798293	0	0.344981	1.21402e-06	0	0.91106	0.199573	0	0.0527093	0.0127521	0	0.202798	0.10692	0	0.257022	0.00356186	0	NA	NA	0
CACNA1D	1.77945e-16	8.6078e-16	1	0.732396	9.26324e-08	0	-0.0675643	0.199921	0	0.15156	0.00688902	0	0.874769	0.0704794	0	1.91007	2.64222e-05	1	1.49516	4.46033e-06	1	0.481197	0.00448862	0	NA	NA	0
CACNA1E	0.000659644	0.00112242	1	-0.203057	0.0300568	0	-0.0414786	0.10087	0	0.0878381	0.13373	0	-0.302917	0.343643	0	0.0589385	0.0171348	0	-0.141427	0.127891	0	-0.151674	0.0257754	0	NA	NA	0
CACNA1G	4.819e-09	1.45868e-08	1	-0.0518149	0.583715	0	-0.245727	0.00811868	0	0.0974524	0.113846	0	-1.25979	0.0207775	-1	0.256684	0.0216065	0	-0.342575	0.000504561	0	-0.258959	1.55064e-05	0	NA	NA	0
CACNA1H	4.29625e-07	1.0902e-06	1	0.130241	0.0374689	0	-0.0145186	0.437327	0	0.308876	1.35266e-06	0	-1.66992	0.00812986	-1	0.00735189	0.351832	0	0.141195	0.286366	0	-0.189535	0.0259808	0	NA	NA	0
CACNA2D1	0.00185978	0.00294052	1	0.137228	0.127703	0	-0.0281886	0.20328	0	0.114714	0.0647665	0	0.140541	0.692644	0	0.773305	0.0946234	0	1.12431	0.00342193	1	-0.124489	0.0941782	0	NA	NA	0
CACNA2D2	2.33916e-07	6.08724e-07	1	0.259921	0.0132752	0	0.0418529	0.442065	0	0.146779	0.0270375	0	-0.106943	0.798083	0	0.703421	0.000487295	0	0.0739652	0.496513	0	0.708536	7.19826e-06	0	NA	NA	0
CACNA2D3	4.84897e-31	4.49766e-30	1	-0.657409	1.37506e-07	0	-0.0951814	0.0256081	0	-0.59664	1.34315e-09	0	-0.579526	0.384721	0	-0.866346	5.36707e-05	0	-1.90101	2.7485e-11	-1	-0.520415	2.24015e-07	0	NA	NA	0
CACNA2D4	1.65397e-05	3.54009e-05	1	-0.0290203	0.79495	0	NA	NA	0	0.513493	7.43775e-07	0	NA	NA	0	0.274713	0.0286884	0	-0.0244032	0.836334	0	NA	NA	0	NA	NA	0
CACNB1	1.2232e-06	2.96058e-06	1	0.344632	6.9852e-06	0	-0.0674143	0.0931501	0	0.0737	0.162749	0	-0.385677	0.246541	0	-0.128083	0.0526816	0	0.21917	0.0686185	0	-0.171603	0.018714	0	NA	NA	0
CACNB2	0.000887669	0.00148042	1	-0.0735163	0.499825	0	-0.0649686	0.0463476	0	0.202479	0.0012347	0	-0.894769	0.176278	0	0.128117	0.00658175	0	-0.0663075	0.775981	0	0.0906801	0.468095	0	NA	NA	0
CACNB3	1.10104e-19	6.21476e-19	1	-0.498881	2.07821e-06	0	-0.183796	0.0240889	0	0.0640405	0.237777	0	-0.409027	0.0622498	0	-1.00102	5.78649e-12	-1	-0.504339	0.000123133	0	-0.251329	0.00240814	0	NA	NA	0
CACNB4	0.000298661	0.000534231	1	-0.33065	0.000243048	0	-0.0569429	0.28948	0	-0.222124	0.00912711	0	0.14854	0.680609	0	0.0775462	0.0936279	0	-0.321705	0.067875	0	-0.00737972	0.924551	0	NA	NA	0
CACNG3	0.00101806	0.00167832	1	-0.210441	0.0158605	0	-0.03408	0.213483	0	-0.039869	0.480299	0	-0.486548	0.0953225	0	0.0350566	0.0851406	0	-0.132293	0.0649471	0	-0.222259	0.0171437	0	NA	NA	0
CACNG4	0.00179522	0.00284748	1	0.173557	0.0523877	0	-0.13149	0.0307244	0	0.0456524	0.448998	0	-0.283414	0.317572	0	0.306296	0.0025828	0	0.0282763	0.836042	0	0.113344	0.0680084	0	NA	NA	0
CACNG6	0.00242628	0.00376586	1	-0.0538243	0.575589	0	NA	NA	0	0.15266	0.0179142	0	NA	NA	0	-0.340711	0.00239494	0	-0.109395	0.267893	0	NA	NA	0	NA	NA	0
CACTIN	5.53627e-05	0.000110424	1	0.258196	0.000493058	0	0.0661	0.300913	0	NA	NA	0	-0.21012	0.537871	0	0.285873	0.14199	0	0.173937	0.0734836	0	0.167567	0.00175966	0	NA	NA	0
CACUL1	3.3883e-14	1.4612e-13	1	-0.666122	1.49643e-05	0	NA	NA	0	0.0202048	0.730408	0	NA	NA	0	-1.5585	5.35722e-10	-1	-0.394037	0.000488588	0	NA	NA	0	NA	NA	0
CACYBP	9.67157e-06	2.12198e-05	1	-0.0735207	0.214478	0	-0.414673	0.135772	0	-0.412462	0.0230623	0	-0.496917	0.10006	0	-0.365691	0.0177572	0	-0.165244	0.0567143	0	-0.255919	0.00496179	0	-0.241269	0.0128709	0
CAD	0.0048553	0.00715412	1	0.133964	0.0649118	0	0.00282	0.961455	0	0.0228357	0.856379	0	-0.0549034	0.788949	0	-0.504691	0.0382952	0	0.493538	0.000588901	0	0.140996	0.158951	0	NA	NA	0
CADM1	1.92079e-08	5.52304e-08	1	-0.213039	0.00232746	0	-0.318904	0.0244114	0	-0.246986	0.0827222	0	-0.570845	0.0190368	0	-0.447557	0.0559784	0	-0.59571	4.7476e-05	0	0.2646	0.137461	0	-0.303398	0.043539	0
CADM2	9.87492e-06	2.16455e-05	1	-0.185361	0.0235429	0	NA	NA	0	0.246205	7.43438e-05	0	NA	NA	0	0.226825	0.00856635	0	-0.06578	0.514285	0	NA	NA	0	NA	NA	0
CADM3	0.00124709	0.00202523	1	-0.143712	0.0932876	0	-0.0933786	0.0666096	0	0.110419	0.0657545	0	0.521473	0.227338	0	0.0429402	0.00819118	0	-0.103726	0.180017	0	-0.112575	0.144116	0	NA	NA	0
CADM4	1.24147e-23	8.44353e-23	1	-0.239146	0.0069882	0	-0.0629571	0.0801676	0	-1.63726	7.72148e-19	-1	-1.39258	0.0111988	-1	-0.0993943	0.0907256	0	-0.571673	7.55358e-06	0	-0.180457	0.0178839	0	NA	NA	0
CADPS	1.63386e-20	9.59255e-20	1	0.770229	8.87011e-08	0	-0.0217614	0.278299	0	1.20073	1.24101e-08	1	-0.026321	0.943247	0	0.818025	5.0917e-06	0	1.92346	2.89851e-05	1	0.171753	0.00363238	0	NA	NA	0
CADPS2	7.21249e-99	2.21752e-96	1	0.839825	5.67705e-07	0	1.38644	2.57425e-07	1	2.24707	1.63242e-20	1	0.425539	0.330735	0	4.06672	9.93226e-16	1	2.60317	1.14219e-12	1	1.99931	6.00483e-17	1	4.74421	9.05404e-36	1
CAGE1	0.000256356	0.000463917	1	-0.0230148	0.6241	0	NA	NA	0	0.144864	0.00286906	0	NA	NA	0	0.432532	0.00304309	0	-0.137738	0.0711821	0	NA	NA	0	NA	NA	0
CALB1	0.00421698	0.00627772	1	-0.158956	0.111518	0	-0.18342	0.0214233	0	0.0963333	0.0892943	0	-0.843787	0.023699	0	0.0772974	0.0727975	0	-0.056374	0.508193	0	0.0257814	0.650795	0	NA	NA	0
CALB2	2.71304e-46	4.72286e-45	1	-0.485932	8.99377e-05	0	-1.09659	0.000598569	-1	-3.46364	8.22958e-17	-1	-1.14808	0.01911	-1	-1.77119	9.31064e-06	-1	-0.751176	1.87959e-06	0	-1.31257	3.1414e-08	-1	-1.86872	4.30313e-14	-1
CALCA	0.000136065	0.00025575	1	-0.441105	0.00283027	0	-0.0974429	0.130669	0	0.114171	0.0791201	0	0.241848	0.704626	0	0.0723367	0.0186443	0	-0.155733	0.143404	0	-0.170648	0.0156857	0	NA	NA	0
CALCOCO1	1.99789e-05	4.23502e-05	1	0.0547834	0.567448	0	-0.0750914	0.189912	0	-0.738924	6.17483e-09	0	-0.535837	0.0600598	0	-0.017238	0.94891	0	0.0210415	0.877366	0	0.0571067	0.554433	0	0.0732382	0.624279	0
CALCOCO2	2.90055e-10	9.67174e-10	1	0.0553452	0.808954	0	-0.133851	0.557681	0	-0.0196762	0.857298	0	-0.430607	0.0808447	0	-0.423985	0.0257816	0	-0.112852	0.184665	0	-0.38638	1.12727e-05	0	-0.479131	4.95062e-09	0
CALCR	4.67938e-05	9.43412e-05	1	-0.314685	0.00064115	0	-0.171303	0.0880229	0	0.0817786	0.160634	0	0.23398	0.514604	0	0.16014	0.00757562	0	0.07914	0.399147	0	-0.185253	0.0144145	0	NA	NA	0
CALCRL	4.55678e-07	1.15365e-06	1	-0.456904	0.00740162	0	-0.943619	0.101986	0	-0.274857	0.049337	0	1.26918	0.0426789	1	-0.0816211	0.593268	0	-1.33077	1.52533e-05	-1	-0.212396	0.0305225	0	-0.24281	0.178322	0
CALD1	3.27438e-36	3.74085e-35	1	0.386264	0.00977824	0	0.699546	0.00834537	0	1.81707	2.65421e-13	1	-0.117236	0.818875	0	2.23818	1.04134e-05	1	0.438997	0.253093	0	1.48859	9.93311e-08	1	2.92912	2.22573e-17	1
CALHM2	3.37026e-05	6.92639e-05	1	0.0539424	0.483296	0	-0.0340886	0.223608	0	0.233276	0.000364195	0	0.15152	0.564985	0	-0.465492	0.191005	0	0.0832892	0.369535	0	0.222431	0.033368	0	0.581024	0.000449254	0
CALM1	6.20322e-28	5.08192e-27	1	-1.03445	4.36585e-06	-1	-0.586086	0.000716906	0	-0.6335	1.34048e-06	0	-0.94941	0.00499631	0	0.824572	0.00552685	0	-0.588858	0.00047871	0	-0.404634	3.023e-06	0	-0.580247	5.20146e-10	0
CALM2	7.95067e-42	1.13001e-40	1	0.45674	0.0234633	0	1.37553	4.84154e-07	1	0.434786	0.000174954	0	0.21038	0.298403	0	0.456071	7.74504e-05	0	0.966908	2.59332e-07	0	0.446333	2.81384e-05	0	0.992201	3.20555e-25	0
CALM3	4.18234e-33	4.24056e-32	1	0.47207	0.00634955	0	2.21586	0.0066648	1	1.05833	7.3344e-12	1	0.176406	0.316343	0	0.954335	5.24268e-05	0	0.946137	6.14488e-08	0	0.679491	8.18356e-08	0	1.71747	8.58759e-09	1
CALML3	3.03045e-53	7.33305e-52	1	-0.768	3.27034e-08	0	-5.45847	0.000162484	-1	-5.77631	9.67881e-14	-1	-1.07823	0.26945	0	-6.45784	9.58049e-10	-1	-1.25776	6.70169e-10	-1	-3.51283	2.47164e-08	-1	-6.23697	4.37662e-14	-1
CALML4	1.68408e-44	2.71257e-43	1	1.76117	4.77217e-11	1	NA	NA	0	2.40952	2.3753e-22	1	NA	NA	0	3.43335	4.01095e-08	1	2.48343	1.49128e-10	1	NA	NA	0	NA	NA	0
CALML5	5.29224e-41	7.28886e-40	1	-0.0898702	0.316644	0	-1.01368	0.0485764	-1	-2.30831	3.79677e-13	-1	-2.04877	0.0292212	-1	-3.91438	1.08176e-12	-1	-0.818936	7.80985e-06	0	-1.45625	1.33284e-06	-1	-2.83317	4.18683e-13	-1
CALN1	9.92137e-05	0.000190107	1	-0.149071	0.136157	0	NA	NA	0	-0.27574	0.00477141	0	NA	NA	0	0.0641928	0.0100625	0	-0.230019	0.0185851	0	NA	NA	0	NA	NA	0
CALR	1.52652e-13	6.33233e-13	1	-0.14325	0.311956	0	0.780444	0.161206	0	0.159571	0.158794	0	-0.223547	0.427682	0	0.778634	4.19127e-09	0	0.485189	0.00291256	0	0.45965	5.02214e-07	0	-0.254333	0.0516032	0
CALU	8.34873e-39	1.0585e-37	1	0.24624	0.134109	0	0.968084	2.01476e-06	0	0.460562	0.000887919	0	0.536071	0.151017	0	1.63055	2.20864e-07	1	1.16003	1.6587e-05	1	0.764981	2.77732e-09	0	1.67886	4.76539e-19	1
CAMK1	5.39233e-08	1.48573e-07	1	0.0650604	0.401799	0	-0.0318686	0.163307	0	0.676905	1.52733e-08	0	-0.00667367	0.978602	0	0.0616828	0.284848	0	0.374766	0.000532247	0	0.0979752	0.241183	0	NA	NA	0
CAMK1D	2.8969e-48	5.56669e-47	1	-0.48708	3.06162e-07	0	-0.0353371	0.218337	0	-1.88221	3.72559e-18	-1	-1.51117	0.0356703	-1	-4.22773	4.19003e-13	-1	-1.8517	3.24017e-12	-1	-0.75746	3.08902e-08	0	NA	NA	0
CAMK1G	0.000134205	0.000252504	1	0.00767048	0.938665	0	-0.111316	0.13283	0	0.441712	6.7864e-05	0	-0.424215	0.0586901	0	0.0230342	0.150768	0	0.0562638	0.563497	0	-0.203834	0.0201115	0	NA	NA	0
CAMK2A	0.000445985	0.000777536	1	0.193437	0.10972	0	-0.108126	0.0149885	0	0.205452	0.00518626	0	-0.585634	0.0896105	0	0.0150905	0.135054	0	-0.146302	0.15943	0	-0.0641469	0.274176	0	NA	NA	0
CAMK2B	1.01536e-05	2.22191e-05	1	0.0135914	0.881148	0	-0.0543657	0.0511776	0	0.884424	6.44985e-05	0	-0.438761	0.0664991	0	-0.246038	0.0335807	0	-0.24418	0.0603351	0	-0.157711	0.0686955	0	NA	NA	0
CAMK2D	3.46857e-06	7.99354e-06	1	0.0721812	0.762599	0	NA	NA	0	-0.468638	6.75632e-06	0	NA	NA	0	0.604206	0.00347446	0	0.214763	0.126312	0	NA	NA	0	NA	NA	0
CAMK2G	4.49569e-06	1.02365e-05	1	0.168128	0.218623	0	-0.232664	0.0706014	0	-0.437452	0.000950423	0	-0.5837	0.0248117	0	-0.874131	0.000180365	0	0.0773485	0.540727	0	-0.150842	0.182722	0	0.122065	0.239731	0
CAMK2N1	7.12375e-05	0.000139754	1	-0.44621	0.13628	0	1.50791	0.0013025	1	0.378843	0.159303	0	-0.112733	0.75076	0	0.981663	0.0496444	0	-0.289688	0.353566	0	-0.80028	0.00399136	0	0.583368	0.04456	0
CAMK2N2	0.00181919	0.00288201	1	-0.186296	0.0110569	0	NA	NA	0	0.189279	0.0034198	0	NA	NA	0	0.00854018	0.254592	0	-0.0876782	0.473711	0	NA	NA	0	NA	NA	0
CAMK4	0.00620361	0.0089664	1	-0.0106495	0.885143	0	-0.0427629	0.187095	0	0.0514405	0.354675	0	-0.19574	0.679253	0	0.031949	0.120035	0	-0.166643	0.0839048	0	-0.205519	0.000550061	0	NA	NA	0
CAMKK1	2.00871e-05	4.25664e-05	1	0.0984179	0.16079	0	NA	NA	0	0.0490976	0.440751	0	NA	NA	0	-1.09503	1.4327e-06	-1	-0.104149	0.175957	0	NA	NA	0	NA	NA	0
CAMKK2	8.34595e-31	7.67658e-30	1	0.321538	2.42492e-05	0	0.978923	0.000603766	0	0.571131	1.17583e-05	0	0.475141	0.11328	0	1.41744	9.97017e-08	1	0.48518	0.000157183	0	0.580839	7.04172e-09	0	0.549393	3.12063e-08	0
CAMLG	7.2504e-07	1.79858e-06	1	-0.00783339	0.915114	0	-0.567481	0.0128636	0	-0.43181	0.000833687	0	-0.0462176	0.860225	0	-0.0885213	0.379589	0	-0.0306297	0.824273	0	-0.246629	8.8966e-05	0	-0.295672	0.000606608	0
CAMSAP1	3.72541e-92	8.65413e-90	1	-1.157	4.33104e-11	-1	-3.76688	3.70871e-11	-1	-2.07691	4.87782e-20	-1	-0.671033	0.00441731	0	-2.91245	1.54185e-15	-1	-1.5917	7.93453e-13	-1	-1.45894	1.4797e-10	-1	-2.78265	6.27061e-26	-1
CAMSAP2	6.30961e-40	8.34905e-39	1	-0.633944	0.000266478	0	-1.99829	9.21336e-05	-1	-0.945402	2.59809e-10	0	-0.514859	0.0546167	0	-1.13417	2.19812e-07	-1	-0.848311	3.53966e-05	0	-0.962434	7.81503e-08	0	-1.94629	5.29868e-14	-1
CAMSAP3	6.82235e-07	1.69642e-06	1	-0.356395	0.000713995	0	NA	NA	0	-0.373893	0.00190283	0	NA	NA	0	-0.780544	0.0119599	0	-0.233751	0.0211538	0	NA	NA	0	NA	NA	0
CAMTA1	1.28467e-05	2.78183e-05	1	-0.0320576	0.612495	0	-0.00220857	0.942489	0	0.138552	0.147882	0	-0.401683	0.517313	0	0.981581	0.000812934	0	0.0854895	0.578075	0	0.593394	1.76497e-06	0	NA	NA	0
CAMTA2	5.72367e-13	2.28761e-12	1	0.496879	6.27094e-06	0	0.00756857	0.716534	0	0.0368381	0.570648	0	-0.0359806	0.858395	0	-0.138136	0.161522	0	0.30611	0.00531118	0	0.565966	2.43221e-11	0	NA	NA	0
CAND1	2.7566e-08	7.81243e-08	1	-0.278992	0.170108	0	-0.360461	0.446543	0	-0.299155	0.0241943	0	-0.327981	0.334169	0	-0.471311	0.00515502	0	-0.201301	0.275205	0	-0.338058	0.000298108	0	-0.289131	8.60231e-06	0
CANT1	1.89294e-22	1.2211e-21	1	0.346186	0.0697822	0	1.4082	0.000554651	1	0.469779	0.00340213	0	0.851688	0.0236449	0	0.60176	0.0301009	0	0.761414	0.000517538	0	0.471317	2.8525e-05	0	1.26555	6.53402e-14	1
CANX	1.73253e-19	9.68502e-19	1	0.00904997	0.962791	0	0.694367	0.000658384	0	NA	NA	0	0.324931	0.154916	0	1.45129	1.28335e-06	1	0.412705	0.00177776	0	0.356754	2.89594e-05	0	0.47031	3.23488e-10	0
CAP1	4.25539e-09	1.29447e-08	1	-0.43423	0.0123301	0	0.566044	0.0152029	0	-0.434786	0.000299765	0	0.420236	0.0365965	0	-0.409363	0.0174908	0	0.08884	0.536215	0	0.260716	0.0103902	0	0.308979	0.00109762	0
CAP2	1.14105e-38	1.43452e-37	1	-0.93772	3.81023e-10	0	-0.203097	0.0201013	0	-1.36273	6.4484e-13	-1	-0.494098	0.369969	0	-2.22605	2.10151e-07	-1	-0.685401	0.00078538	0	-0.946843	4.30551e-07	0	-1.22695	1.88756e-09	-1
CAPG	5.47204e-18	2.8374e-17	1	-0.424629	0.000151751	0	-1.30892	0.00708159	-1	NA	NA	0	-0.239046	0.66967	0	-1.35193	2.67196e-05	-1	-0.910376	0.000130584	0	-0.33274	0.0969182	0	-1.17746	3.98134e-10	-1
CAPN1	1.45017e-43	2.24584e-42	1	-1.14901	2.88937e-07	-1	-1.55262	0.00392694	-1	-1.22579	3.28963e-11	-1	-0.571725	0.197181	0	-1.86777	1.05715e-08	-1	-1.1044	7.94119e-06	-1	-0.653692	0.000237013	0	-1.663	1.05059e-17	-1
CAPN10	3.64279e-07	9.29232e-07	1	0.217382	0.00229412	0	-0.104934	0.082414	0	0.093981	0.109854	0	1.50176	0.0368344	1	0.19283	0.00593986	0	0.291621	0.00130695	0	-0.111655	0.0645842	0	NA	NA	0
CAPN11	0.00571771	0.00831526	1	-0.0166463	0.868727	0	-0.04564	0.201949	0	0.337998	9.09451e-05	0	-0.216882	0.572322	0	0.0110068	0.708739	0	-0.108716	0.262552	0	-0.083326	0.114565	0	NA	NA	0
CAPN12	2.61757e-13	1.06844e-12	1	0.244865	0.012165	0	NA	NA	0	0.591514	1.53027e-09	0	NA	NA	0	0.728723	1.12387e-05	0	0.166323	0.124503	0	NA	NA	0	NA	NA	0
CAPN13	8.98535e-42	1.27533e-40	1	1.29304	2.26297e-11	1	NA	NA	0	2.55075	1.55467e-17	1	NA	NA	0	1.97693	1.36658e-08	1	3.08517	8.9585e-12	1	NA	NA	0	NA	NA	0
CAPN14	6.67554e-23	4.39853e-22	1	NA	NA	0	NA	NA	0	-5.86689	3.21193e-18	-1	NA	NA	0	-6.75496	3.70553e-07	-1	NA	NA	0	NA	NA	0	NA	NA	0
CAPN15	1.24868e-10	4.2783e-10	1	0.231283	0.00194176	0	0.773496	0.0584686	0	0.571714	8.04629e-06	0	0.389128	0.204441	0	-0.275134	0.0900977	0	0.105741	0.326755	0	0.535781	5.3934e-05	0	0.548054	0.0101395	0
CAPN2	0.000122304	0.000231487	1	-0.37214	0.105915	0	-0.235743	0.0947868	0	-0.321524	0.00415417	0	-0.231596	0.244429	0	0.815547	0.00685246	0	0.0007045	0.995973	0	0.286449	0.00700527	0	-0.0770448	0.290298	0
CAPN5	5.85644e-07	1.46688e-06	1	0.246982	0.0836407	0	0.12289	0.693462	0	0.825964	4.82813e-05	0	0.349098	0.505128	0	0.790077	0.042255	0	0.730287	0.000690313	0	-0.151318	0.30723	0	0.465969	0.00853349	0
CAPN6	2.60194e-48	5.01371e-47	1	0.759026	8.96606e-09	0	0.912773	0.0549847	0	0.00536429	0.960309	0	1.13707	0.052539	0	4.10852	1.43822e-09	1	1.40708	1.09525e-05	1	1.69399	4.09333e-16	1	3.54602	9.27103e-20	1
CAPN7	6.77687e-14	2.87508e-13	1	-0.0951752	0.606826	0	-0.738547	0.0361366	0	-0.418543	9.78952e-05	0	-0.826113	0.00803706	0	-0.358473	0.100439	0	0.156207	0.14908	0	-0.506293	0.00038732	0	-0.525806	4.19862e-09	0
CAPN8	2.08153e-49	4.23332e-48	1	NA	NA	0	NA	NA	0	3.3757	2.13731e-25	1	NA	NA	0	7.96042	8.26299e-27	1	NA	NA	0	NA	NA	0	NA	NA	0
CAPN9	3.36427e-95	8.68355e-93	1	2.03582	1.42268e-09	1	3.33068	5.58027e-07	1	4.84233	1.03472e-21	1	2.70402	0.00176634	1	6.51652	3.28496e-20	1	3.97983	1.28748e-12	1	3.81785	4.64459e-19	1	4.95196	1.01288e-19	1
CAPNS1	1.28986e-25	9.54928e-25	1	-1.51181	3.66269e-11	-1	-0.954193	0.0359204	0	-0.587629	0.000208475	0	-0.410226	0.141366	0	-0.771699	0.0104621	0	-0.509943	0.000274912	0	-0.2432	0.182915	0	-0.639456	1.44905e-12	0
CAPNS2	2.81796e-44	4.47684e-43	1	-1.80195	6.29591e-10	-1	NA	NA	0	-4.58469	2.60036e-19	-1	NA	NA	0	-7.38522	4.17082e-10	-1	-3.58608	1.68479e-12	-1	NA	NA	0	NA	NA	0
CAPRIN1	1.80385e-12	6.98908e-12	1	-0.294202	0.0725673	0	0.402083	0.0147224	0	-0.824281	1.24051e-08	0	0.144195	0.592623	0	-0.870686	0.000961509	0	0.229885	0.0551407	0	-0.436406	0.000124538	0	-0.0739695	0.375485	0
CAPRIN2	5.68002e-06	1.27906e-05	1	-0.0842643	0.339692	0	-0.07546	0.27382	0	0.0900762	0.453814	0	0.331054	0.271106	0	0.557886	0.00971574	0	0.355731	0.0219074	0	0.570342	2.0339e-05	0	0.353425	0.0428257	0
CAPS	6.35018e-07	1.58485e-06	1	0.0199953	0.815281	0	NA	NA	0	0.254431	0.00220361	0	NA	NA	0	0.958185	1.97367e-06	0	0.235181	0.0892599	0	NA	NA	0	NA	NA	0
CAPS2	1.41617e-06	3.40344e-06	1	-0.277996	4.8081e-05	0	NA	NA	0	-0.179626	0.0589529	0	NA	NA	0	0.360359	0.006642	0	-0.355172	0.042414	0	NA	NA	0	NA	NA	0
CAPZA1	1.92156e-16	9.28022e-16	1	-0.787153	2.29151e-06	0	NA	NA	0	-1.96045	2.09409e-11	-1	NA	NA	0	NA	NA	0	-0.365848	0.00412209	0	NA	NA	0	NA	NA	0
CAPZA2	4.13207e-15	1.87111e-14	1	0.288092	0.2508	0	0.89689	0.00239247	0	0.390405	0.00298793	0	0.263423	0.501424	0	0.343782	0.000474309	0	0.299423	0.0552956	0	0.271501	0.0189326	0	0.732706	3.71198e-11	0
CAPZA3	1.50949e-06	3.61416e-06	1	-0.0947612	0.133324	0	NA	NA	0	0.329002	4.27666e-06	0	NA	NA	0	0.0753582	0.0499037	0	0.415887	0.0302156	0	NA	NA	0	NA	NA	0
CAPZB	1.1953e-15	5.55954e-15	1	-0.724703	7.39491e-05	0	-0.626664	0.016648	0	-0.559119	6.82949e-07	0	-0.183006	0.283414	0	0.527189	0.155555	0	-0.12028	0.211873	0	-0.0787815	0.478214	0	-0.353039	1.06216e-09	0
CARD10	6.0796e-55	1.56535e-53	1	0.319361	2.15001e-06	0	3.69048	7.60712e-09	1	1.89011	6.87811e-14	1	0.929665	0.00325136	0	1.59544	6.98288e-08	1	0.370187	0.000658442	0	1.53408	5.34346e-13	1	2.79163	1.77574e-14	1
CARD11	5.04282e-21	3.03396e-20	1	0.293144	0.00140904	0	NA	NA	0	1.45666	7.79813e-17	1	NA	NA	0	0.445757	0.00155398	0	0.754286	0.00090114	0	NA	NA	0	NA	NA	0
CARD14	1.5228e-59	5.01374e-58	1	-0.136226	0.0638051	0	-0.99972	0.000107779	0	-0.569674	4.07378e-10	0	-1.20568	0.0268695	-1	-3.52194	5.21097e-21	-1	-0.603072	1.37822e-05	0	-1.35586	8.70076e-11	-1	-1.39356	5.20001e-20	-1
CARD17	4.51436e-14	1.93485e-13	1	-0.755136	4.23179e-10	0	NA	NA	0	NA	NA	0	NA	NA	0	NA	NA	0	-1.56382	3.02266e-06	-1	NA	NA	0	NA	NA	0
CARD18	2.08847e-13	8.58842e-13	1	-0.646426	5.73224e-07	0	NA	NA	0	-1.29321	6.74128e-07	-1	NA	NA	0	-1.10978	0.0789538	0	-0.810616	0.00066861	0	NA	NA	0	NA	NA	0
CARD19	2.1599e-17	1.08864e-16	1	0.458742	1.08021e-08	0	NA	NA	0	0.748114	2.76341e-07	0	NA	NA	0	0.723628	5.5441e-05	0	0.274723	0.00653669	0	NA	NA	0	NA	NA	0
CARD8	6.41561e-10	2.07698e-09	1	0.191405	0.000305896	0	-0.0296671	0.365844	0	0.283686	0.00597993	0	-0.0849694	0.701424	0	-0.366426	0.00801228	0	0.530385	9.87592e-06	0	0.254663	0.0045531	0	NA	NA	0
CARD9	3.79291e-19	2.08625e-18	1	-0.120635	0.114939	0	-0.0513771	0.0769828	0	-0.958752	5.3444e-12	0	-0.0667127	0.868332	0	-0.429629	0.000574844	0	-0.176735	0.109787	0	-0.516277	1.9281e-09	0	NA	NA	0
CARF	2.91431e-05	6.04399e-05	1	-0.0283307	0.745485	0	-0.0842986	0.0972774	0	0.175469	0.00745995	0	-0.905369	0.0983165	0	0.202788	0.0195263	0	-0.076808	0.610076	0	-0.23726	0.000170507	0	NA	NA	0
CARHSP1	4.25566e-73	3.17761e-71	1	-0.897467	2.33872e-10	0	-2.15401	7.5281e-08	-1	-2.19384	3.54531e-18	-1	-0.758202	0.115588	0	-2.83239	7.19517e-17	-1	-1.02436	2.53798e-08	-1	-1.41372	8.89347e-10	-1	-2.5672	1.64257e-17	-1
CARM1	6.33152e-05	0.000125152	1	-0.296919	0.0089728	0	-0.0431514	0.931865	0	-0.304598	0.000440902	0	-0.081025	0.704252	0	0.0585499	0.812733	0	-0.09295	0.259274	0	-0.0191031	0.847986	0	-0.649263	0.000121222	0
CARMIL1	2.35558e-30	2.12276e-29	1	0.599015	0.000974836	0	1.14164	0.000475946	1	0.550983	4.06556e-05	0	0.451916	0.0915721	0	1.92241	3.69791e-08	1	1.03086	1.65984e-08	1	0.498827	3.58448e-05	0	1.02893	5.42713e-09	1
CARNMT1	0.000239532	0.000435317	1	-0.285643	0.0663143	0	NA	NA	0	-0.0883548	0.177723	0	NA	NA	0	0.212561	0.0026246	0	-0.370051	0.0115331	0	NA	NA	0	NA	NA	0
CARNS1	3.32124e-05	6.83572e-05	1	0.230785	0.0274964	0	NA	NA	0	0.389364	7.09957e-05	0	NA	NA	0	0.643079	0.0364806	0	0.0986057	0.456756	0	NA	NA	0	NA	NA	0
CARS	4.14216e-24	2.86945e-23	1	0.390524	1.38929e-05	0	0.699901	0.00168482	0	-0.00975714	0.93877	0	0.73676	0.00260957	0	0.583609	0.0197099	0	0.126924	0.391763	0	0.533633	7.86611e-12	0	0.601673	3.82459e-10	0
CARS2	0.000411188	0.000720414	1	0.141896	0.074341	0	-0.00178857	0.986391	0	NA	NA	0	-0.0572532	0.763921	0	-0.599547	4.1399e-05	0	-0.0097515	0.925062	0	0.235205	0.00980525	0	NA	NA	0
CASC1	4.53724e-05	9.16081e-05	1	-0.232011	0.00105469	0	-0.0731614	0.0729329	0	0.2045	0.000863868	0	-0.430153	0.335699	0	0.0434543	0.0107428	0	0.0058965	0.951094	0	-0.00875865	0.855985	0	NA	NA	0
CASC15	0.00446075	0.00661331	1	NA	NA	0	NA	NA	0	0.142531	0.031756	0	NA	NA	0	0.244722	0.016411	0	NA	NA	0	NA	NA	0	NA	NA	0
CASC2	0.000103043	0.000196904	1	0.128399	0.0130479	0	NA	NA	0	0.10781	0.0645062	0	NA	NA	0	0.240597	0.00213681	0	0.143047	0.0707318	0	NA	NA	0	NA	NA	0
CASC3	3.78115e-06	8.68326e-06	1	-0.225378	0.0407421	0	0.133074	0.31877	0	-0.220374	0.0355881	0	-0.421854	0.0959297	0	-0.664362	0.000118517	0	0.125642	0.035151	0	0.154773	0.0404715	0	NA	NA	0
CASC4	7.01833e-29	5.9623e-28	1	0.725208	2.25417e-05	0	NA	NA	0	0.929943	3.63035e-07	0	NA	NA	0	1.60489	2.50829e-13	1	1.43586	4.47926e-10	1	NA	NA	0	NA	NA	0
CASD1	1.11935e-15	5.21326e-15	1	0.222718	0.181797	0	0.0810271	0.634448	0	0.494579	0.000442278	0	0.0814726	0.777756	0	0.82418	0.0408934	0	0.749685	0.000732666	0	0.307448	0.0210474	0	1.93111	1.47888e-13	1
CASK	3.67035e-33	3.73411e-32	1	0.711357	0.000637582	0	1.25685	1.90259e-05	1	0.91101	2.60564e-08	0	0.636856	0.0232255	0	1.11085	4.21783e-07	1	1.05363	1.92696e-07	1	0.53416	0.000107955	0	0.893332	2.99886e-09	0
CASKIN2	5.19665e-15	2.34e-14	1	0.163009	0.00366969	0	0.211661	0.399513	0	0.309193	0.000109886	0	1.2144	0.0120966	1	0.81935	0.00140181	0	0.220026	0.0427522	0	0.473494	1.83179e-09	0	NA	NA	0
CASP1	1.86893e-09	5.85959e-09	1	-0.152937	0.221466	0	-0.515407	0.325147	0	-0.563998	0.00188322	0	0.692397	0.087197	0	-1.31235	4.97208e-05	-1	-0.77827	0.00390086	0	-0.532021	0.00328551	0	-0.380918	0.0106298	0
CASP10	4.40712e-09	1.33846e-08	1	0.526163	0.00103928	0	-0.0225171	0.265153	0	0.119921	0.046765	0	1.04948	0.0489106	1	0.2035	0.00268875	0	0.490087	0.00339745	0	-0.253759	0.000311513	0	0.249093	0.12804	0
CASP16P	6.30966e-07	1.57549e-06	1	NA	NA	0	NA	NA	0	0.899281	4.41752e-08	0	NA	NA	0	-0.00926165	0.785826	0	NA	NA	0	NA	NA	0	NA	NA	0
CASP2	3.63458e-08	1.01902e-07	1	0.0454986	0.654001	0	-0.0638486	0.0622957	0	-0.492324	0.00012457	0	-0.509032	0.0646889	0	-0.664727	0.000158345	0	0.071842	0.406824	0	-0.164522	0.00104482	0	NA	NA	0
CASP3	0.00273936	0.00421457	1	0.137068	0.296446	0	0.722613	0.00906864	0	-0.199879	0.00588882	0	0.0385594	0.897535	0	-0.0340248	0.892551	0	0.248844	0.160225	0	-0.153598	0.292447	0	0.347213	0.0235283	0
CASP4	6.05905e-07	1.51473e-06	1	-0.366233	0.0246848	0	-0.00150429	0.984315	0	-0.95631	4.59357e-08	0	-0.110636	0.598156	0	-0.141517	0.690931	0	-0.432771	0.0125306	0	-0.0192135	0.872154	0	-0.282384	0.022422	0
CASP5	7.42301e-10	2.39163e-09	1	0.504747	0.00161002	0	0.142064	0.578136	0	0.650774	4.85684e-08	0	1.63924	0.0101706	1	0.464939	0.037726	0	0.625745	0.103283	0	0.188852	0.112309	0	NA	NA	0
CASP6	9.5731e-61	3.38654e-59	1	0.786276	5.0941e-05	0	3.60014	8.805e-07	1	1.04568	4.23817e-08	1	1.03765	0.00546184	1	2.5976	1.11511e-15	1	1.22002	3.81642e-07	1	1.12606	2.72377e-08	1	3.06782	1.13028e-23	1
CASP7	4.23004e-66	2.03305e-64	1	0.852508	3.89144e-07	0	3.60613	5.41701e-08	1	1.90386	2.10144e-16	1	1.28887	0.000620533	1	1.55015	9.67121e-07	1	1.66078	2.91887e-07	1	1.35476	2.33986e-09	1	2.74524	1.96746e-24	1
CASP8	1.157e-05	2.51919e-05	1	-0.111821	0.253177	0	0.466407	0.158971	0	0.119469	0.0260265	0	0.644823	0.0722122	0	0.285843	0.00331571	0	0.384414	0.0176192	0	-0.198881	0.0157955	0	0.189085	0.0787881	0
CASP8AP2	0.00151227	0.00242648	1	0.293404	0.0224158	0	0.0776229	0.562026	0	0.320833	0.00302584	0	-0.514409	0.360033	0	0.00190642	0.992076	0	0.320773	0.0147147	0	-0.157243	0.170648	0	0.159068	0.163696	0
CASP9	8.1796e-07	2.01974e-06	1	0.0802317	0.399121	0	0.0610671	0.23582	0	-0.17609	0.0688035	0	0.052946	0.793454	0	-0.686203	0.000169122	0	0.171195	0.0507591	0	-0.114121	0.0771286	0	-0.546774	4.89823e-05	0
CASQ1	0.000490156	0.000849303	1	-0.106929	0.414278	0	-0.0376843	0.18333	0	0.05355	0.335354	0	-1.01252	0.00303411	-1	0.0196428	0.073182	0	-0.318296	0.00162443	0	-0.04935	0.56136	0	NA	NA	0
CASR	0.00086658	0.00144941	1	0.0357596	0.634031	0	-0.04886	0.115697	0	0.150093	0.0315578	0	-0.363969	0.188428	0	0.0335736	0.0369966	0	-0.300528	0.00445617	0	-0.0633063	0.161905	0	NA	NA	0
CAST	7.9023e-57	2.2296e-55	1	-1.16619	4.11331e-07	-1	-1.59099	1.22476e-08	-1	-1.7141	1.5108e-12	-1	-0.473	0.254383	0	-1.55014	4.85887e-07	-1	-1.50305	5.3637e-07	-1	-1.53295	2.69493e-09	-1	-1.79454	1.2417e-20	-1
CASTOR2	6.70692e-07	1.6695e-06	1	-0.586772	2.55249e-06	0	NA	NA	0	NA	NA	0	NA	NA	0	NA	NA	0	-0.444763	0.0145079	0	NA	NA	0	NA	NA	0
CASZ1	1.5292e-13	6.34091e-13	1	0.59645	2.17428e-05	0	-0.04595	0.731918	0	0.041319	0.683879	0	0.0584459	0.748284	0	-0.916753	2.58058e-11	0	0.662961	6.32669e-05	0	0.0228054	0.758555	0	NA	NA	0
CAT	3.65932e-42	5.30551e-41	1	0.833343	0.000419787	0	1.94776	3.73218e-06	1	0.686336	0.00024882	0	0.241318	0.568729	0	1.48442	5.76673e-10	1	0.837181	0.000183036	0	0.761967	3.85675e-08	0	1.88711	5.22441e-20	1
CATSPER3	0.00089653	0.00149436	1	0.158586	0.00467202	0	NA	NA	0	0.116269	0.0452743	0	NA	NA	0	-0.0592457	0.32956	0	0.283925	0.0265339	0	NA	NA	0	NA	NA	0
CATSPERB	5.53023e-38	6.72603e-37	1	1.3027	8.88186e-08	1	-0.0318143	0.164748	0	1.34551	5.7036e-18	1	0.271622	0.57545	0	1.82849	0.000113552	1	3.04175	5.38899e-12	1	0.856146	8.37637e-07	0	NA	NA	0
CAV1	4.08346e-09	1.2445e-08	1	-0.188846	0.292821	0	0.287447	0.473794	0	-0.088469	0.491187	0	0.552818	0.202416	0	0.458906	0.0539331	0	-0.307269	0.264051	0	0.783093	2.52739e-05	0	1.19497	4.21103e-08	1
CAV2	2.2338e-32	2.19671e-31	1	-0.909389	1.60899e-05	0	-1.82079	0.000548108	-1	-1.59848	5.47795e-12	-1	0.318511	0.449536	0	-1.68664	4.20975e-06	-1	-1.2455	1.13735e-05	-1	-0.822061	0.0001647	0	-1.34716	7.88234e-09	-1
CAV3	0.000220096	0.000401916	1	-0.11495	0.181579	0	-0.0380457	0.105808	0	0.123569	0.0329189	0	0.326679	0.352387	0	-0.070671	0.336147	0	-0.289313	0.00305347	0	-0.176472	0.00733827	0	NA	NA	0
CAVIN1	0.00194559	0.00306575	1	0.10613	0.328795	0	-0.0625743	0.0629336	0	0.217883	0.176651	0	-0.258115	0.575217	0	-0.33544	0.0382041	0	-0.112115	0.468067	0	0.278038	0.0424175	0	0.465658	0.00516028	0
CAVIN2	5.54845e-05	0.000110614	1	-0.152094	0.0456872	0	-0.18107	0.00817803	0	-0.354374	0.0357521	0	-0.350669	0.255538	0	0.472138	0.0859333	0	-0.387582	0.00993695	0	-0.117938	0.087703	0	NA	NA	0
CAVIN3	2.19028e-28	1.82803e-27	1	0.334499	0.000463425	0	0.212203	0.195882	0	1.4116	2.57225e-09	1	0.916952	0.0466642	0	1.06828	0.00225467	1	0.489505	0.00792439	0	1.00656	3.13632e-08	1	1.78522	4.60387e-12	1
CBFA2T2	9.13728e-10	2.92771e-09	1	0.133774	0.115994	0	-0.02854	0.205093	0	0.165095	0.0128819	0	-0.916374	0.014496	0	-0.670286	0.000202659	0	0.0846647	0.522638	0	-0.249604	7.57876e-05	0	-0.406796	0.000937534	0
CBFA2T3	0.00555983	0.00810256	1	-0.021116	0.779945	0	-0.0597143	0.0937137	0	-0.175879	0.0121637	0	-0.318035	0.346449	0	-0.519814	0.00847607	0	-0.140814	0.182756	0	-0.0617256	0.390641	0	NA	NA	0
CBFB	1.37498e-14	6.05961e-14	1	-0.201226	0.175821	0	-0.920937	0.000577456	0	-0.533938	8.13713e-05	0	0.20285	0.525903	0	-0.952541	4.60591e-06	0	-0.0794947	0.669145	0	-0.317424	0.000400649	0	-0.68555	1.23462e-05	0
CBL	4.65942e-09	1.41242e-08	1	-0.194867	0.0997339	0	-0.0227314	0.274724	0	-0.299964	0.000309585	0	-0.601122	0.040475	0	-0.635835	2.4413e-05	0	-0.058775	0.57099	0	-0.252511	0.000380199	0	NA	NA	0
CBLB	1.17782e-63	4.88584e-62	1	0.954457	7.21485e-07	0	2.14838	6.81201e-06	1	1.21483	2.94435e-13	1	1.05989	0.00542807	1	2.73446	1.28861e-11	1	1.5993	1.05393e-10	1	1.34069	3.28517e-14	1	1.98016	3.58145e-15	1
CBLC	0.00042174	0.000737481	1	0.328458	0.0117683	0	0.470049	0.139218	0	NA	NA	0	0.974525	0.151204	0	0.242325	0.335083	0	0.214333	0.113161	0	0.191542	0.203709	0	0.585013	0.00217898	0
CBLL1	0.00284581	0.00436518	1	-0.129988	0.397126	0	-0.396236	0.0480897	0	-0.0217024	0.787854	0	-0.284542	0.555756	0	-0.301886	0.0190196	0	0.069318	0.521423	0	-0.292528	0.000807983	0	NA	NA	0
CBLN1	5.92065e-05	0.000117497	1	0.0714436	0.351529	0	-0.05817	0.103048	0	0.157029	0.00680572	0	-1.0503	0.0170015	-1	0.0224581	0.0750533	0	-0.270123	0.0305252	0	-0.156608	0.0290545	0	NA	NA	0
CBLN2	5.41465e-05	0.000108112	1	-0.268752	0.00113624	0	NA	NA	0	0.161767	0.00645871	0	NA	NA	0	0.201651	0.160662	0	-0.193563	0.0495757	0	NA	NA	0	NA	NA	0
CBLN4	6.27356e-05	0.000124077	1	-0.0141165	0.834583	0	NA	NA	0	-0.249683	0.000205168	0	NA	NA	0	0.0691498	0.00808925	0	-0.196689	0.0503868	0	NA	NA	0	NA	NA	0
CBR1	1.61854e-06	3.86023e-06	1	-0.204167	0.308372	0	-0.24326	0.609913	0	-0.646976	6.89368e-05	0	-0.516764	0.144829	0	-0.270741	0.273316	0	-0.547194	0.00398686	0	0.120585	0.476635	0	-0.567913	0.000415358	0
CBR3	1.51215e-60	5.26032e-59	1	-0.467515	8.61695e-08	0	-4.92551	1.30423e-07	-1	-3.05965	6.40093e-16	-1	-1.20912	0.00731986	-1	-4.68367	6.68232e-10	-1	-0.83322	4.79285e-08	0	-1.83947	7.26443e-09	-1	-4.01424	1.78951e-16	-1
CBR4	0.000826382	0.00138606	1	0.0751775	0.549428	0	0.531754	0.0137024	0	-0.0947381	0.552409	0	-0.232641	0.436335	0	-0.506335	0.0449819	0	0.142517	0.391013	0	0.221626	0.0485606	0	0.369929	0.00145321	0
CBX1	7.53601e-37	8.80197e-36	1	-0.106869	0.0726536	0	-0.748501	0.000586701	0	-1.19591	8.43658e-13	-1	-0.593985	0.0643422	0	-1.35309	3.50716e-12	-1	-0.341924	0.0106854	0	-0.642885	8.14247e-07	0	-0.70844	3.04179e-10	0
CBX2	3.60244e-16	1.71759e-15	1	0.120119	0.123636	0	-0.0183457	0.450966	0	-0.849464	8.47184e-06	0	-0.398201	0.232466	0	-2.00815	3.37639e-12	-1	-0.349368	0.00153693	0	-0.14467	0.0184434	0	NA	NA	0
CBX3	9.82196e-20	5.56196e-19	1	-0.0991535	0.0950986	0	0.838769	8.64419e-05	0	0.78846	3.57182e-07	0	0.443788	0.0827537	0	0.371439	0.298867	0	0.314972	0.00420443	0	0.328057	0.00524487	0	0.609212	5.93058e-11	0
CBX4	2.45236e-16	1.17839e-15	1	-0.0336048	0.697532	0	-0.0303157	0.155429	0	-0.976386	7.98326e-09	0	-0.650575	0.180792	0	-0.953909	7.94299e-07	0	-0.370654	0.00232798	0	-0.368347	2.357e-05	0	NA	NA	0
CBX5	5.28252e-16	2.49868e-15	1	-1.01083	1.23681e-07	-1	-0.607769	0.03678	0	-0.371481	0.000163894	0	-0.715674	0.130933	0	-0.868587	0.000924003	0	-0.205727	0.315348	0	-0.0380249	0.609343	0	-0.673618	9.03993e-08	0
CBX6	0.000304731	0.000544577	1	0.206299	0.00934967	0	0.03988	0.366881	0	-0.310762	0.0775839	0	0.209594	0.713791	0	-0.104467	0.368601	0	0.0827555	0.674619	0	0.433197	0.000432071	0	0.305099	0.0255352	0
CBX7	1.82414e-11	6.61762e-11	1	0.524742	8.54229e-07	0	0.08412	0.665771	0	-0.228114	0.0862273	0	-0.401839	0.466786	0	-0.188391	0.37189	0	0.227489	0.0996249	0	0.633985	2.53132e-06	0	0.640254	0.000140234	0
CBX8	1.02566e-06	2.5042e-06	1	0.321141	0.000158646	0	-0.178896	0.0187635	0	0.132505	0.140761	0	-0.34201	0.496122	0	-0.23746	0.000728297	0	0.0180205	0.865061	0	-0.130388	0.0107861	0	NA	NA	0
CBY1	0.001187	0.0019347	1	0.121141	0.0168757	0	-0.00509571	0.844534	0	-0.288026	0.0243757	0	-0.444221	0.0714726	0	-0.621055	0.00224085	0	-0.00123675	0.988948	0	0.0634395	0.333814	0	NA	NA	0
CC2D1A	2.75351e-10	9.19318e-10	1	0.441792	4.8931e-06	0	-0.0833314	0.137903	0	-0.0252595	0.828834	0	-1.27103	0.0231351	-1	-0.607716	0.000539636	0	0.2573	0.0220145	0	0.299223	0.000144118	0	-0.12371	0.352162	0
CC2D1B	7.74652e-06	1.71947e-05	1	0.012995	0.771702	0	NA	NA	0	0.0352071	0.584585	0	NA	NA	0	-0.870803	1.52173e-08	0	0.014689	0.844031	0	NA	NA	0	NA	NA	0
CC2D2A	0.000123318	0.000233322	1	0.100575	0.10641	0	NA	NA	0	NA	NA	0	NA	NA	0	0.891208	0.00292629	0	0.560572	0.00365542	0	NA	NA	0	NA	NA	0
CCAR1	0.000478857	0.000831448	1	0.277843	0.153124	0	NA	NA	0	0.164431	0.212936	0	NA	NA	0	0.217644	0.0918795	0	0.424775	0.000280934	0	NA	NA	0	NA	NA	0
CCAR2	2.44761e-06	5.73421e-06	1	0.308003	0.00210634	0	NA	NA	0	0.100429	0.0759187	0	NA	NA	0	-0.428981	0.0293266	0	0.37494	0.000321251	0	NA	NA	0	NA	NA	0
CCDC102B	8.8061e-12	3.26608e-11	1	0.21486	0.00189292	0	-0.135606	0.0738494	0	0.277664	1.53142e-05	0	0.224421	0.823888	0	0.782154	0.00749449	0	0.756787	8.53933e-05	0	0.14781	0.0744275	0	0.708487	0.00150856	0
CCDC106	2.20558e-05	4.65356e-05	1	0.210792	0.0119971	0	-0.106313	0.0775733	0	-0.525655	0.00048543	0	-0.416397	0.33767	0	0.205731	0.0705627	0	-0.0384372	0.742693	0	0.196066	0.0093378	0	NA	NA	0
CCDC107	3.47846e-10	1.15234e-09	1	0.304874	7.73903e-06	0	NA	NA	0	NA	NA	0	NA	NA	0	1.02861	1.75836e-05	1	0.283298	0.00615251	0	NA	NA	0	NA	NA	0
CCDC112	0.00193794	0.00305485	1	0.26807	0.00347214	0	NA	NA	0	NA	NA	0	NA	NA	0	NA	NA	0	0.330103	0.0587693	0	NA	NA	0	NA	NA	0
CCDC113	7.20874e-05	0.000141316	1	-0.24268	0.00361206	0	NA	NA	0	0.402948	0.00330364	0	NA	NA	0	0.045228	0.904565	0	0.403096	0.007646	0	NA	NA	0	NA	NA	0
CCDC114	0.00216202	0.00338384	1	0.181952	0.0194982	0	NA	NA	0	-0.135819	0.0227837	0	NA	NA	0	0.150949	0.136543	0	-0.178752	0.0939338	0	NA	NA	0	NA	NA	0
CCDC115	6.72679e-25	4.81964e-24	1	-0.356036	4.34668e-06	0	NA	NA	0	-1.22956	1.40647e-09	-1	NA	NA	0	-1.34236	1.26992e-10	-1	-0.457345	1.68895e-05	0	NA	NA	0	NA	NA	0
CCDC12	1.33423e-11	4.89296e-11	1	0.188902	0.0140666	0	NA	NA	0	-0.4771	1.63908e-05	0	NA	NA	0	-0.863563	2.0162e-07	0	-0.165729	0.0403788	0	NA	NA	0	NA	NA	0
CCDC120	7.74482e-26	5.77876e-25	1	-0.354827	1.49919e-08	0	NA	NA	0	-1.68082	4.1136e-18	-1	NA	NA	0	0.0348587	0.224533	0	-0.68016	9.87715e-05	0	NA	NA	0	NA	NA	0
CCDC124	0.00682811	0.00979452	1	-0.324511	0.00290688	0	NA	NA	0	-0.175529	0.0885277	0	NA	NA	0	-0.0507349	0.772123	0	-0.129492	0.130327	0	NA	NA	0	NA	NA	0
CCDC125	2.36733e-07	6.15211e-07	1	0.475817	0.00336352	0	NA	NA	0	0.211352	0.0154862	0	NA	NA	0	0.862513	0.0152982	0	0.737172	0.000128182	0	NA	NA	0	NA	NA	0
CCDC127	8.4816e-09	2.51311e-08	1	0.280334	0.0597159	0	NA	NA	0	0.747383	1.21021e-09	0	NA	NA	0	-0.302156	0.430494	0	-0.220685	0.0760826	0	NA	NA	0	NA	NA	0
CCDC13	0.0024904	0.00385709	1	0.0421487	0.623646	0	NA	NA	0	0.184686	0.00139748	0	NA	NA	0	0.0459158	0.0259379	0	-0.0837072	0.302728	0	NA	NA	0	NA	NA	0
CCDC130	0.000147656	0.00027627	1	0.136703	0.228915	0	0.09969	0.358337	0	-0.00886667	0.925696	0	0.0653024	0.741569	0	-0.575337	1.86172e-05	0	0.240208	0.0182426	0	0.125379	0.0505839	0	NA	NA	0
CCDC134	7.58564e-14	3.20519e-13	1	0.43009	1.63504e-11	0	-0.183384	0.016596	0	0.265579	0.000257072	0	-0.458138	0.263271	0	0.00596013	0.864393	0	0.328883	0.000709586	0	-0.0555005	0.401393	0	NA	NA	0
CCDC136	9.68813e-05	0.000185911	1	0.19311	0.0127766	0	NA	NA	0	0.236957	0.000448442	0	NA	NA	0	0.255774	0.0494243	0	0.0827873	0.416829	0	NA	NA	0	NA	NA	0
CCDC137	2.2547e-14	9.81244e-14	1	0.290899	3.04457e-06	0	NA	NA	0	-0.273055	0.00235532	0	NA	NA	0	-1.24658	2.2307e-09	-1	-0.141871	0.115311	0	NA	NA	0	NA	NA	0
CCDC14	1.32428e-12	5.16929e-12	1	0.591095	5.40798e-05	0	NA	NA	0	0.894221	4.98846e-07	0	NA	NA	0	0.268559	0.025309	0	0.825624	0.000221475	0	NA	NA	0	NA	NA	0
CCDC141	0.000242821	0.000440912	1	-0.177808	0.0223594	0	NA	NA	0	0.170231	0.00783229	0	NA	NA	0	0.0992489	0.0104768	0	-0.115254	0.197731	0	NA	NA	0	NA	NA	0
CCDC142	1.50344e-06	3.60085e-06	1	0.28041	0.000166387	0	NA	NA	0	0.0981714	0.153688	0	NA	NA	0	0.146702	0.234451	0	0.415787	0.000142741	0	NA	NA	0	NA	NA	0
CCDC144NL	9.02791e-07	2.21794e-06	1	-0.512358	1.07482e-05	0	NA	NA	0	0.222431	0.00175123	0	NA	NA	0	NA	NA	0	0.21503	0.233531	0	NA	NA	0	NA	NA	0
CCDC146	1.26119e-13	5.263e-13	1	-0.582404	8.14013e-05	0	NA	NA	0	-0.798888	5.79737e-07	0	NA	NA	0	-1.52472	1.67412e-06	-1	-0.397917	0.149636	0	NA	NA	0	NA	NA	0
CCDC148-AS1	8.70952e-19	4.69909e-18	1	1.10451	5.31902e-13	1	NA	NA	0	NA	NA	0	NA	NA	0	0.0253757	0.0858615	0	1.22748	1.54324e-08	1	NA	NA	0	NA	NA	0
CCDC149	4.38239e-22	2.77813e-21	1	0.564504	4.56345e-09	0	NA	NA	0	0.380283	4.73133e-07	0	NA	NA	0	1.08667	4.9792e-05	1	0.942192	1.09236e-07	0	NA	NA	0	NA	NA	0
CCDC15	0.00466342	0.00689081	1	-0.0390794	0.549549	0	-0.0271071	0.403165	0	-0.123674	0.0565908	0	-0.391163	0.281898	0	-0.374487	0.0153682	0	-0.333254	0.0120672	0	-0.109088	0.216718	0	NA	NA	0
CCDC150	0.00179464	0.00284677	1	-0.153274	0.0228336	0	NA	NA	0	0.165812	0.00507068	0	NA	NA	0	-0.212892	0.0501797	0	-0.0394087	0.771305	0	NA	NA	0	NA	NA	0
CCDC151	0.000139605	0.000262003	1	0.255583	0.000597491	0	NA	NA	0	0.193893	0.00108351	0	NA	NA	0	0.0322172	0.536132	0	-0.07556	0.530395	0	NA	NA	0	NA	NA	0
CCDC154	0.000359738	0.000636513	1	-0.0240754	0.746257	0	NA	NA	0	0.242279	0.000129376	0	NA	NA	0	NA	NA	0	-0.221405	0.041035	0	NA	NA	0	NA	NA	0
CCDC158	0.00486963	0.00717262	1	-0.196884	0.0282055	0	NA	NA	0	0.114755	0.0448123	0	NA	NA	0	0.0364189	0.0170974	0	0.0252428	0.763229	0	NA	NA	0	NA	NA	0
CCDC159	9.48442e-05	0.00018232	1	0.326201	0.00636279	0	NA	NA	0	NA	NA	0	NA	NA	0	0.344046	0.0567756	0	0.389173	0.00232672	0	NA	NA	0	NA	NA	0
CCDC160	3.39939e-05	6.98282e-05	1	NA	NA	0	NA	NA	0	-0.304164	0.000146567	0	NA	NA	0	0.307971	0.0166585	0	NA	NA	0	NA	NA	0	NA	NA	0
CCDC167	8.38794e-07	2.06922e-06	1	0.420153	2.1955e-06	0	NA	NA	0	-0.163005	0.242205	0	NA	NA	0	-0.541778	0.00984523	0	-0.282201	0.0832933	0	NA	NA	0	NA	NA	0
CCDC168	0.0049672	0.00730355	1	-0.355409	0.0145649	0	NA	NA	0	NA	NA	0	NA	NA	0	0.0336682	0.0136236	0	0.0612135	0.469141	0	NA	NA	0	NA	NA	0
CCDC169	0.00570998	0.00830517	1	-0.0801795	0.136459	0	NA	NA	0	0.107245	0.0762658	0	NA	NA	0	0.154046	0.0083703	0	-0.103495	0.233995	0	NA	NA	0	NA	NA	0
CCDC170	1.16929e-09	3.72089e-09	1	0.095612	0.186871	0	-0.0642571	0.098057	0	0.3746	1.75208e-07	0	0.877584	0.0723162	0	-0.0808419	0.234626	0	0.569696	1.0137e-05	0	-0.0418618	0.626694	0	NA	NA	0
CCDC171	0.000826262	0.00138596	1	0.103295	0.108147	0	NA	NA	0	0.163705	0.057118	0	NA	NA	0	0.16515	0.00408296	0	0.278774	0.0661543	0	NA	NA	0	NA	NA	0
CCDC174	0.00229933	0.00358399	1	0.0613516	0.492704	0	NA	NA	0	0.150988	0.172572	0	NA	NA	0	0.584095	0.00509901	0	0.234825	0.0142322	0	NA	NA	0	NA	NA	0
CCDC177	0.00584712	0.00849105	1	-0.196553	0.142624	0	-0.0537771	0.096877	0	0.108269	0.0737808	0	-0.159083	0.73846	0	0.00411308	0.618919	0	-0.216772	0.0347748	0	-0.188995	0.0124401	0	NA	NA	0
CCDC178	1.09181e-05	2.38198e-05	1	-0.0127768	0.828644	0	NA	NA	0	0.419964	3.70356e-05	0	NA	NA	0	0.567142	0.000349792	0	0.0246728	0.808617	0	NA	NA	0	NA	NA	0
CCDC18	0.0056006	0.00815742	1	0.0725254	0.246933	0	NA	NA	0	0.0792262	0.247396	0	NA	NA	0	0.60122	0.00508128	0	0.260344	0.0639932	0	NA	NA	0	NA	NA	0
CCDC184	1.57345e-05	3.37847e-05	1	0.0295536	0.71829	0	NA	NA	0	-0.49204	5.712e-05	0	NA	NA	0	-0.0794037	0.101095	0	-0.260357	0.00322377	0	NA	NA	0	NA	NA	0
CCDC186	1.20275e-10	4.12566e-10	1	-0.286427	0.281895	0	-0.26315	0.169013	0	-0.319862	0.0012391	0	-0.16026	0.54954	0	0.329807	0.0583843	0	0.0628348	0.501672	0	-0.665239	4.05227e-06	0	-0.756088	7.46438e-07	0
CCDC187	8.9116e-05	0.000172052	1	NA	NA	0	NA	NA	0	0.231631	0.000241119	0	NA	NA	0	0.0403518	0.0286921	0	NA	NA	0	NA	NA	0	NA	NA	0
CCDC189	0.00107738	0.00176762	1	-0.232699	0.0066172	0	NA	NA	0	NA	NA	0	NA	NA	0	0.145127	0.00947852	0	0.0896138	0.231538	0	NA	NA	0	NA	NA	0
CCDC18-AS1	0.00022611	0.000412142	1	NA	NA	0	NA	NA	0	0.146598	0.00902363	0	NA	NA	0	0.99043	0.00211128	0	NA	NA	0	NA	NA	0	NA	NA	0
CCDC190	0.000216675	0.000396121	1	-0.0340376	0.849734	0	NA	NA	0	0.888881	9.7681e-06	0	NA	NA	0	-0.920995	0.0521831	0	0.147805	0.728059	0	NA	NA	0	NA	NA	0
CCDC191	1.14147e-08	3.34567e-08	1	0.37646	3.35217e-06	0	NA	NA	0	0.0756524	0.222792	0	NA	NA	0	0.238011	0.0181379	0	0.610711	0.000243812	0	NA	NA	0	NA	NA	0
CCDC196	0.0069505	0.00995848	1	-0.0867881	0.278063	0	NA	NA	0	0.125069	0.0195377	0	NA	NA	0	0.293721	0.00518784	0	-0.008173	0.940999	0	NA	NA	0	NA	NA	0
CCDC197	0.00206918	0.00324863	1	NA	NA	0	NA	NA	0	-0.248605	0.00348822	0	NA	NA	0	0.0241872	0.0629457	0	NA	NA	0	NA	NA	0	NA	NA	0
CCDC22	2.09116e-13	8.5978e-13	1	0.123823	0.0122985	0	-0.0959843	0.318791	0	-0.140638	0.103604	0	-0.608973	0.0273741	0	-0.932282	2.16258e-06	0	-0.0848302	0.224904	0	0.168221	0.0165798	0	-0.506422	1.73913e-08	0
CCDC24	2.86722e-15	1.31018e-14	1	0.194498	0.00738706	0	NA	NA	0	1.62609	4.24237e-16	1	NA	NA	0	0.0684022	0.427409	0	0.160932	0.150014	0	NA	NA	0	NA	NA	0
CCDC25	2.53758e-27	2.01876e-26	1	0.421853	0.00868758	0	0.14891	0.0452275	0	0.85159	3.86188e-08	0	0.256944	0.533438	0	0.890534	1.78097e-06	0	0.716597	1.27528e-05	0	0.450165	3.78013e-06	0	0.86812	5.81923e-10	0
CCDC26	6.42881e-08	1.7581e-07	1	-0.342575	0.00196675	0	NA	NA	0	0.158855	0.0143231	0	NA	NA	0	0.0789638	0.00750281	0	-0.405178	0.000109708	0	NA	NA	0	NA	NA	0
CCDC28A	0.00368674	0.00554883	1	-0.022272	0.711928	0	0.678459	0.00743102	0	-0.23365	0.107119	0	-0.155118	0.477636	0	-0.0452958	0.818994	0	0.0620665	0.638501	0	0.0049404	0.968137	0	0.500746	0.000162686	0
CCDC28B	0.00117156	0.00191089	1	0.0424514	0.619819	0	-0.0905343	0.0257622	0	0.0940452	0.0727829	0	1.23521	0.00871519	1	0.0587328	0.0087576	0	0.0007445	0.991857	0	0.0659492	0.204832	0	NA	NA	0
CCDC3	1.9137e-15	8.82243e-15	1	-0.559827	3.58571e-05	0	NA	NA	0	-0.756445	1.47557e-05	0	NA	NA	0	-2.15703	1.13264e-07	-1	-0.75935	0.00217316	0	NA	NA	0	NA	NA	0
CCDC30	0.000134561	0.000253083	1	0.00410182	0.950268	0	-0.0276657	0.206287	0	0.171429	0.0160474	0	-0.379265	0.32372	0	0.0720839	0.00508314	0	0.47557	0.000837697	0	-0.0732653	0.196392	0	NA	NA	0
CCDC32	8.74682e-19	4.718e-18	1	0.303532	0.0016287	0	NA	NA	0	1.12759	1.8791e-10	1	NA	NA	0	0.548486	0.00176206	0	0.66616	6.64836e-08	0	NA	NA	0	NA	NA	0
CCDC34	1.81582e-06	4.30814e-06	1	0.0497827	0.582472	0	NA	NA	0	0.603671	5.0124e-05	0	NA	NA	0	0.0864719	0.0320802	0	0.473723	0.00113717	0	NA	NA	0	NA	NA	0
CCDC38	0.00257857	0.00398361	1	0.0879823	0.242382	0	NA	NA	0	0.0886595	0.0995374	0	NA	NA	0	0.376927	0.00674007	0	-0.169641	0.0440297	0	NA	NA	0	NA	NA	0
CCDC39	0.000246699	0.000447488	1	-0.198318	0.00478411	0	NA	NA	0	NA	NA	0	NA	NA	0	0.179028	0.00435528	0	-0.113324	0.122274	0	NA	NA	0	NA	NA	0
CCDC42	0.00220349	0.0034441	1	0.188238	0.0136155	0	NA	NA	0	-0.121481	0.0316649	0	NA	NA	0	0.0485448	0.0139692	0	0.00301925	0.969602	0	NA	NA	0	NA	NA	0
CCDC47	3.9106e-05	7.97025e-05	1	0.283538	0.0818945	0	0.135187	0.52312	0	0.113629	0.328551	0	0.0445934	0.878065	0	0.624812	1.52516e-05	0	0.324952	0.0124045	0	0.182711	0.147057	0	0.119623	0.0839522	0
CCDC50	6.68991e-22	4.19766e-21	1	0.740883	5.05765e-07	0	NA	NA	0	0.672252	1.39883e-08	0	NA	NA	0	2.05255	5.52404e-09	1	0.530242	0.000468944	0	NA	NA	0	NA	NA	0
CCDC51	5.32554e-06	1.20239e-05	1	-0.0108793	0.871182	0	0.0274329	0.718982	0	-0.294212	0.0384751	0	-0.336532	0.06356	0	-0.729237	8.66223e-06	0	0.028225	0.785395	0	-0.309069	0.00111626	0	NA	NA	0
CCDC57	2.97057e-08	8.39949e-08	1	0.264745	0.00204296	0	-0.0450286	0.109832	0	0.316155	2.62408e-05	0	0.0182154	0.919559	0	0.265692	0.0314436	0	0.411692	0.000218606	0	0.0397093	0.46379	0	NA	NA	0
CCDC59	0.00621125	0.00897495	1	NA	NA	0	-0.0829657	0.672387	0	-0.455838	0.000828383	0	0.388184	0.302767	0	0.0105394	0.953185	0	NA	NA	0	-0.161219	0.0286677	0	NA	NA	0
CCDC6	3.86476e-51	8.52327e-50	1	-1.43498	3.87706e-09	-1	-1.32091	0.00063601	-1	-0.99269	8.09827e-09	0	-0.70958	0.0109248	0	-0.981713	3.75174e-07	0	-0.590189	2.81896e-06	0	-1.52931	4.60051e-12	-1	-1.72687	1.47654e-17	-1
CCDC61	0.0019275	0.00304023	1	-0.0506036	0.531426	0	NA	NA	0	NA	NA	0	NA	NA	0	-0.550485	0.000374903	0	0.144564	0.146718	0	NA	NA	0	NA	NA	0
CCDC65	0.00166031	0.00264553	1	-0.0515752	0.581486	0	NA	NA	0	NA	NA	0	NA	NA	0	0.450843	0.00375026	0	-0.295529	0.0111934	0	NA	NA	0	NA	NA	0
CCDC66	0.00241362	0.00374816	1	0.362187	0.00190534	0	NA	NA	0	0.219205	0.0480605	0	NA	NA	0	0.0369152	0.146656	0	0.0973573	0.489284	0	NA	NA	0	NA	NA	0
CCDC68	2.72302e-106	1.11628e-103	1	2.60471	1.54696e-10	1	4.51263	7.57343e-12	1	1.99909	6.45511e-19	1	1.516	0.0100499	1	5.3487	3.88374e-17	1	3.51132	1.933e-10	1	2.21504	1.00542e-14	1	6.44791	2.01789e-38	1
CCDC69	4.18489e-17	2.0812e-16	1	-0.207877	0.0285005	0	-0.588754	0.00453273	0	-0.698998	8.31224e-08	0	-0.464556	0.402684	0	-0.711442	0.0101263	0	-1.07571	5.4136e-05	-1	-0.749947	9.03111e-05	0	-0.461147	0.000407593	0
CCDC71	4.2145e-05	8.54544e-05	1	-0.280905	0.00100644	0	NA	NA	0	-0.32955	0.0360737	0	NA	NA	0	NA	NA	0	-0.241728	0.00912393	0	NA	NA	0	NA	NA	0
CCDC77	0.00621962	0.00898457	1	0.0680924	0.206119	0	NA	NA	0	-0.139981	0.0535179	0	NA	NA	0	-1.29594	0.00267312	-1	-0.0297047	0.774909	0	NA	NA	0	NA	NA	0
CCDC78	0.00153678	0.00246184	1	0.252728	0.0124525	0	NA	NA	0	0.0983714	0.0883354	0	NA	NA	0	0.122155	0.0578728	0	-0.176459	0.0576837	0	NA	NA	0	NA	NA	0
CCDC82	6.4185e-10	2.07759e-09	1	-0.130838	0.0968177	0	NA	NA	0	-0.189752	0.0470076	0	NA	NA	0	0.901078	2.458e-06	0	0.653604	1.19222e-05	0	NA	NA	0	NA	NA	0
CCDC85B	2.98842e-06	6.93978e-06	1	-0.11087	0.0974086	0	-0.353346	0.00686806	0	-0.316831	0.00130994	0	-0.691606	0.262598	0	-1.45959	0.000238268	-1	-0.218014	0.0644368	0	-0.029589	0.516777	0	-0.113332	0.496262	0
CCDC85C	6.23853e-18	3.22764e-17	1	-0.14371	0.0412487	0	-0.0127357	0.61745	0	-0.755371	3.30181e-08	0	-0.12437	0.647918	0	-1.64168	4.91665e-10	-1	-0.289451	0.0070988	0	-0.3148	5.89614e-05	0	NA	NA	0
CCDC86	0.000125749	0.000237572	1	-0.171349	0.00894117	0	-0.0255843	0.89362	0	0.10876	0.0606429	0	-0.039707	0.846194	0	-0.817573	0.00318895	0	-0.223156	0.079928	0	-0.321768	0.0074265	0	NA	NA	0
CCDC88A	0.000743597	0.00125495	1	-0.181364	0.0462542	0	-0.15621	0.102124	0	0.0932452	0.231169	0	0.281596	0.514994	0	0.637989	0.00255479	0	0.296711	0.168449	0	-0.12169	0.0386046	0	NA	NA	0
CCDC88B	1.7352e-11	6.3048e-11	1	-0.000709876	0.993941	0	NA	NA	0	0.85109	1.59e-14	0	NA	NA	0	0.0654797	0.182831	0	0.0168395	0.86606	0	NA	NA	0	NA	NA	0
CCDC88C	2.42126e-08	6.8985e-08	1	0.197952	0.0160076	0	-0.0191529	0.583088	0	NA	NA	0	1.34434	0.0312191	1	-0.253219	0.104346	0	1.16812	1.80261e-08	1	-0.122287	0.185602	0	NA	NA	0
CCDC9	3.28238e-05	6.75906e-05	1	0.453592	3.61758e-07	0	-0.00811714	0.701407	0	0.089069	0.0794413	0	-0.026799	0.887771	0	-0.122298	0.283136	0	0.204738	0.0605639	0	0.0523481	0.412452	0	NA	NA	0
CCDC90B	4.43494e-28	3.66127e-27	1	-0.466637	9.4663e-06	0	-0.245896	0.386855	0	-1.07043	5.04084e-11	-1	-0.1407	0.603983	0	-0.677118	7.04529e-06	0	-0.284588	0.0426259	0	-0.520181	9.53029e-09	0	-0.580337	1.89702e-07	0
CCDC91	0.000283659	0.000509532	1	0.259222	0.109503	0	-0.225789	0.332932	0	-0.415352	0.00242482	0	-0.194857	0.669489	0	-0.156206	0.373381	0	0.347372	0.00488552	0	-0.140274	0.056281	0	0.152001	0.0773394	0
CCDC93	1.57277e-14	6.90796e-14	1	0.53279	0.00120253	0	0.509407	0.0401464	0	-0.0509667	0.392858	0	-0.5789	0.367974	0	-0.477968	0.000410874	0	0.458306	0.00257219	0	0.458778	1.43489e-05	0	0.824232	7.30967e-07	0
CCDC94	4.14878e-06	9.4931e-06	1	0.0792721	0.153064	0	-0.547646	0.0763212	0	-0.17839	0.0703117	0	-0.0310369	0.911122	0	-0.71209	3.22045e-05	0	-0.0983212	0.269206	0	-0.0558863	0.355878	0	-0.387202	0.000605436	0
CCDC96	2.01842e-07	5.27885e-07	1	0.310807	3.61449e-05	0	NA	NA	0	-0.0734952	0.222413	0	NA	NA	0	-0.846574	0.000101928	0	-0.185649	0.103909	0	NA	NA	0	NA	NA	0
CCHCR1	2.1331e-15	9.81441e-15	1	0.19063	0.0134336	0	-0.235083	0.0409448	0	0.434619	1.64376e-06	0	-0.274526	0.233234	0	-0.47645	0.000289006	0	0.339238	0.00358567	0	0.407983	3.57343e-07	0	NA	NA	0
CCIN	0.000143758	0.000269273	1	0.299805	0.0104941	0	-0.0338586	0.181803	0	0.0717833	0.225423	0	-0.565437	0.262379	0	0.0118997	0.225892	0	-0.161454	0.171251	0	-0.226106	0.000213614	0	NA	NA	0
CCK	1.42008e-06	3.41221e-06	1	-0.131893	0.189733	0	0.479734	0.355589	0	0.861448	0.000195077	0	1.34004	0.0364505	1	0.682985	0.0514932	0	-0.118013	0.343199	0	0.446144	0.00025182	0	NA	NA	0
CCKBR	0.000278599	0.000501089	1	-0.0275982	0.816122	0	-0.0666243	0.725884	0	0.284229	0.0105663	0	-0.465254	0.0755506	0	0.0679633	0.00960369	0	-0.0395093	0.717478	0	0.969288	0.000715112	0	NA	NA	0
CCL11	2.1291e-42	3.13472e-41	1	0.341409	5.88537e-05	0	1.09026	0.0728578	0	0.272712	7.97605e-05	0	0.798683	0.150928	0	3.88229	1.43886e-09	1	0.282102	0.129438	0	1.74451	5.04011e-09	1	5.38365	5.47818e-25	1
CCL13	3.08777e-05	6.38283e-05	1	0.0517789	0.606488	0	-0.0229314	0.530123	0	0.466662	1.62219e-07	0	-0.331266	0.535409	0	0.363606	0.0215542	0	-0.0106153	0.873753	0	0.0990642	0.22185	0	NA	NA	0
CCL15-CCL14	9.96552e-09	2.9345e-08	1	0.727242	8.23399e-08	0	NA	NA	0	NA	NA	0	NA	NA	0	NA	NA	0	1.05799	0.00536967	1	NA	NA	0	NA	NA	0
CCL16	4.19113e-07	1.06404e-06	1	0.40396	0.000138825	0	-0.0233971	0.38197	0	0.299198	2.71627e-05	0	-0.191104	0.603324	0	0.015572	0.158578	0	-0.130504	0.0815303	0	0.13536	0.040699	0	NA	NA	0
CCL17	1.42059e-18	7.57856e-18	1	0.0453386	0.728509	0	-0.02575	0.542444	0	-0.933874	1.15596e-09	0	-0.0694722	0.910364	0	-1.08046	1.78138e-06	-1	-0.401438	0.000315278	0	-0.521089	9.25632e-08	0	NA	NA	0
CCL18	7.39221e-13	2.93262e-12	1	0.0170487	0.880174	0	1.19547	0.00362882	1	0.268662	0.000680427	0	2.1672	0.043287	1	0.5204	0.202049	0	0.403854	0.0976224	0	0.273849	0.00461763	0	2.70611	7.96853e-10	1
CCL2	5.69391e-19	3.10573e-18	1	0.371369	0.00564724	0	0.234509	0.290101	0	0.262479	0.0923993	0	1.02599	0.229349	0	1.84854	2.51621e-05	1	0.42826	0.126074	0	0.529174	0.000811017	0	2.54411	7.63038e-15	1
CCL20	5.17912e-14	2.21115e-13	1	0.48161	0.00652172	0	1.43651	0.0940959	0	1.56904	0.000171798	1	3.56431	0.000243541	1	0.964079	0.178476	0	1.17768	0.0105704	1	0.778008	0.0180055	0	2.767	3.52545e-07	1
CCL21	5.98428e-06	1.34429e-05	1	0.654749	4.46897e-06	0	0.0244086	0.686345	0	0.308519	0.00234703	0	0.759051	0.230914	0	0.116457	0.610323	0	-0.0428603	0.834574	0	0.438171	0.0159783	0	NA	NA	0
CCL22	4.3941e-15	1.98675e-14	1	-0.480621	7.35915e-05	0	-0.0823743	0.0116159	0	-0.237252	0.00137725	0	0.260095	0.683312	0	-1.36786	2.64545e-05	-1	-0.292526	0.00154248	0	-0.552115	5.38902e-06	0	NA	NA	0
CCL23	3.08154e-05	6.37123e-05	1	0.0555366	0.393573	0	-0.170806	0.0944488	0	0.3209	0.000113995	0	0.654562	0.329249	0	0.26867	0.00601465	0	-0.115612	0.176959	0	-0.145463	0.078358	0	NA	NA	0
CCL24	0.000940108	0.00156127	1	0.362671	0.00202052	0	-0.00553571	0.922136	0	0.136948	0.0453462	0	0.686714	0.198539	0	0.214713	0.136531	0	0.191477	0.0971337	0	-0.154699	0.058868	0	NA	NA	0
CCL26	0.000120305	0.000227973	1	-0.00957302	0.917134	0	NA	NA	0	-0.281481	0.00691217	0	NA	NA	0	-0.343225	0.0109274	0	-0.365032	0.00221684	0	NA	NA	0	NA	NA	0
CCL28	1.15425e-57	3.42297e-56	1	1.75997	4.6067e-09	1	NA	NA	0	1.43275	2.75974e-17	1	NA	NA	0	2.94875	7.60669e-21	1	2.9977	2.33673e-18	1	NA	NA	0	NA	NA	0
CCL5	4.51861e-07	1.14468e-06	1	-0.778789	4.39691e-08	0	-0.0922971	0.401531	0	-0.362414	0.00801858	0	0.215485	0.641536	0	0.182414	0.35279	0	-0.214821	0.149256	0	0.0761713	0.650911	0	0.628893	0.0248793	0
CCL7	0.000823514	0.00138158	1	-0.0742777	0.498732	0	0.0171229	0.893145	0	-0.390076	0.000109253	0	0.148701	0.657933	0	0.0991146	0.0184805	0	-0.129285	0.231389	0	-0.167322	0.0790167	0	NA	NA	0
CCL8	0.00187452	0.00296269	1	-0.381768	0.00848682	0	0.0178257	0.752399	0	0.424076	4.05593e-05	0	0.268719	0.702355	0	-0.261243	0.476438	0	0.0368933	0.763852	0	0.0679051	0.542744	0	NA	NA	0
CCM2L	7.35294e-05	0.000143913	1	0.20501	0.0120361	0	NA	NA	0	0.371776	2.23762e-05	0	NA	NA	0	0.0467089	0.616329	0	-0.061379	0.509246	0	NA	NA	0	NA	NA	0
CCNA1	0.00108781	0.00178333	1	-0.229879	0.0126559	0	-0.102921	0.0345665	0	0.148579	0.160172	0	0.424946	0.342639	0	0.0171423	0.267426	0	-0.153622	0.0848619	0	-0.140768	0.029693	0	NA	NA	0
CCNA2	0.000527755	0.000910679	1	-0.203104	0.208788	0	0.168277	0.521728	0	-0.219617	0.16767	0	0.338964	0.364965	0	0.334936	0.3558	0	-0.285672	0.259478	0	-0.551236	0.00384708	0	-0.741176	0.000490017	0
CCNB1	0.000195471	0.000359334	1	0.0304567	0.843531	0	0.357007	0.326334	0	-0.26974	0.091999	0	0.508365	0.207396	0	-1.21381	0.0117879	-1	-0.402849	0.219798	0	-0.822833	0.000984769	0	-0.593873	0.0205472	0
CCNB3	4.5043e-06	1.0255e-05	1	0.0188542	0.806384	0	NA	NA	0	0.317383	1.60658e-06	0	NA	NA	0	0.0215404	0.059305	0	0.300893	0.0399344	0	NA	NA	0	NA	NA	0
CCNC	2.47981e-09	7.69675e-09	1	-0.67821	0.000883315	0	-0.141614	0.341654	0	-0.600362	1.41343e-05	0	-0.166556	0.644086	0	0.414931	0.000652194	0	-0.375463	0.0411324	0	-0.262616	0.0115563	0	NA	NA	0
CCND1	4.17295e-17	2.07624e-16	1	-0.400914	0.00386148	0	-0.728944	6.07349e-05	0	-0.500214	0.000444832	0	-0.246285	0.24928	0	-0.794928	5.81694e-05	0	-0.438212	5.07188e-05	0	0.298334	0.0585594	0	-0.541746	1.93577e-05	0
CCND2	8.38009e-12	3.11305e-11	1	0.934925	0.000198975	0	2.26356	0.0056148	1	0.905383	0.00173945	0	1.19114	0.0952076	0	1.49029	0.00322674	1	0.0688813	0.856187	0	0.516359	0.00974721	0	1.14774	2.39852e-05	1
CCND3	2.64776e-16	1.26994e-15	1	0.128937	0.0702581	0	0.685356	0.0246008	0	0.497881	8.89757e-05	0	0.142263	0.495988	0	0.29696	0.112983	0	0.24684	0.0276621	0	0.448167	7.43692e-06	0	0.872825	4.01608e-10	0
CCNDBP1	6.22182e-13	2.48054e-12	1	-0.0851569	0.485719	0	NA	NA	0	-1.2581	1.06605e-10	-1	NA	NA	0	-0.554904	0.00706309	0	-0.465813	0.000182043	0	NA	NA	0	NA	NA	0
CCNE1	5.01222e-20	2.8757e-19	1	-0.213221	0.00396404	0	-0.10215	0.0486282	0	-0.0465619	0.691656	0	0.458634	0.178999	0	-1.6714	4.75679e-10	-1	-0.033242	0.837263	0	-0.50632	4.68796e-06	0	-0.934692	1.00423e-09	0
CCNE2	3.13782e-15	1.42924e-14	1	-0.0645357	0.529087	0	-0.0773614	0.0358762	0	-0.426957	2.5305e-05	0	-0.675016	0.128042	0	0.0484506	0.149524	0	-0.477545	0.0522151	0	-0.640552	0.0001102	0	-1.49641	2.28186e-10	-1
CCNF	6.41946e-07	1.60119e-06	1	0.0117437	0.883245	0	-0.0439086	0.06973	0	-0.0707667	0.546735	0	-1.24785	0.00585929	-1	-1.3032	8.98762e-05	-1	-0.00209675	0.982728	0	-0.325158	4.48465e-05	0	NA	NA	0
CCNG1	1.48806e-25	1.09392e-24	1	-0.179905	0.446193	0	1.194	7.07634e-06	1	-0.111638	0.516609	0	-0.333185	0.384099	0	1.61433	1.58447e-11	1	0.347194	0.0271102	0	0.391535	0.00749864	0	0.950942	1.71293e-14	0
CCNG2	6.08536e-67	3.0657e-65	1	-1.34102	3.57373e-10	-1	-3.33371	2.59454e-08	-1	-2.01814	1.14813e-17	-1	-0.94105	0.0876315	0	-1.6258	6.17587e-07	-1	-1.58883	3.63711e-10	-1	-1.59109	2.79926e-10	-1	-2.39467	8.10125e-19	-1
CCNH	0.000212835	0.00038968	1	0.188932	0.250303	0	0.221347	0.343297	0	-0.237355	0.0345019	0	0.161554	0.494346	0	0.259157	0.0199613	0	0.24076	0.0610668	0	-0.227146	0.01072	0	0.222374	0.0162387	0
CCNI	1.10833e-22	7.22088e-22	1	-1.12856	1.78168e-06	-1	-0.73938	0.024296	0	-0.856786	7.95411e-10	0	-0.30446	0.15959	0	-0.557998	0.000986481	0	-0.382603	0.000573124	0	-0.203611	0.0183679	0	-0.491747	8.76291e-07	0
CCNI2	1.13156e-14	5.00688e-14	1	0.267402	6.89745e-05	0	NA	NA	0	NA	NA	0	NA	NA	0	NA	NA	0	1.31135	4.46823e-12	1	NA	NA	0	NA	NA	0
CCNJ	2.03788e-10	6.86972e-10	1	-0.0668931	0.360599	0	0.0802414	0.444566	0	0.364012	3.17991e-05	0	0.00180096	0.99501	0	0.466801	0.150324	0	0.21813	0.0268139	0	0.257501	0.00144751	0	0.846232	1.83286e-07	0
CCNK	8.12155e-05	0.000157922	1	-0.378598	0.0220657	0	-0.236984	0.0583752	0	-0.0491024	0.649287	0	-0.0601407	0.800752	0	-0.145098	0.296168	0	0.488994	5.03303e-05	0	-0.172002	0.0428494	0	NA	NA	0
CCNL1	0.000741882	0.00125236	1	0.247861	0.146166	0	0.271657	0.232822	0	-0.397521	0.000851109	0	0.431045	0.160535	0	0.113577	0.295917	0	0.281093	0.0132495	0	0.0922617	0.274495	0	0.137664	0.383365	0
CCNL2	2.00832e-07	5.25375e-07	1	0.479476	0.00401043	0	-0.09807	0.0666448	0	0.117176	0.0740755	0	0.433687	0.362201	0	-0.988259	0.000210434	0	0.60291	0.0050765	0	0.188766	0.120162	0	-0.291362	0.0297783	0
CCNO	9.152e-27	7.09721e-26	1	0.299312	0.000346764	0	0.13691	0.16424	0	1.82484	1.13332e-15	1	0.957938	0.0469857	0	0.634965	0.00382589	0	0.0944185	0.373732	0	1.04119	5.4782e-12	1	NA	NA	0
CCNT1	0.00269124	0.00414603	1	-0.0480005	0.672753	0	0.137636	0.368423	0	-0.0792	0.42569	0	0.0571762	0.898324	0	0.492097	0.0137095	0	-0.133806	0.307563	0	0.347821	0.000154154	0	NA	NA	0
CCNT2	5.54986e-07	1.3936e-06	1	0.268647	0.184086	0	0.477106	0.0257832	0	0.0848619	0.469642	0	-0.378027	0.367783	0	-0.518883	0.0103003	0	0.421461	0.000812719	0	-0.254696	0.000779767	0	0.277304	0.0188598	0
CCNY	1.81804e-05	3.87302e-05	1	-0.245405	0.0670672	0	NA	NA	0	0.25626	0.041912	0	NA	NA	0	0.756778	4.47427e-05	0	0.173227	0.126187	0	NA	NA	0	NA	NA	0
CCNYL1	7.0467e-15	3.15134e-14	1	NA	NA	0	NA	NA	0	-1.53531	1.56446e-11	-1	NA	NA	0	-1.14661	1.21073e-05	-1	NA	NA	0	NA	NA	0	NA	NA	0
CCP110	0.00563403	0.00820383	1	0.0937837	0.431505	0	-0.0403371	0.240038	0	-0.158012	0.165315	0	-0.638943	0.279867	0	0.622265	0.00813145	0	0.522887	0.0437782	0	0.176496	0.0782109	0	-0.119188	0.329024	0
CCPG1	6.01449e-49	1.19871e-47	1	0.886183	4.39254e-05	0	0.661203	0.0127251	0	NA	NA	0	0.42709	0.235693	0	1.91007	4.19266e-12	1	1.49588	3.53706e-09	1	1.02791	4.37773e-10	1	2.24483	8.40171e-23	1
CCR10	0.00078712	0.00132392	1	0.0935731	0.501953	0	-0.0693386	0.0683252	0	0.10319	0.0691839	0	-0.372435	0.407368	0	0.2167	0.0485035	0	-0.509972	0.000374059	0	0.0468461	0.578093	0	NA	NA	0
CCR2	2.42885e-06	5.69281e-06	1	-0.52019	0.000138135	0	-0.0391743	0.10004	0	0.136452	0.0219327	0	-0.332288	0.262156	0	0.0186719	0.0896123	0	0.149753	0.310556	0	0.0405465	0.646341	0	0.752376	0.000482554	0
CCRL2	2.97709e-41	4.12472e-40	1	0.165967	0.0316295	0	0.756836	0.000114236	0	0.150669	0.0417521	0	2.6792	2.43454e-08	1	3.73428	9.01212e-10	1	0.627055	3.24744e-05	0	1.23395	2.26746e-10	1	2.01692	1.79137e-14	1
CCS	3.20942e-13	1.30164e-12	1	0.381393	0.000123062	0	0.180424	0.280511	0	0.480817	5.86589e-06	0	0.16814	0.412774	0	-1.06269	0.00128344	-1	0.193619	0.0851584	0	0.345631	0.000293097	0	0.394187	0.000960321	0
CCSAP	0.00271609	0.00418123	1	-0.0640102	0.145745	0	NA	NA	0	0.0537476	0.452279	0	NA	NA	0	-0.828532	0.000182093	0	-0.0351827	0.638187	0	NA	NA	0	NA	NA	0
CCSER1	7.02133e-15	3.14067e-14	1	0.579176	9.18213e-06	0	NA	NA	0	0.176888	0.00318829	0	NA	NA	0	0.0921073	0.0114754	0	2.01874	1.56485e-09	1	NA	NA	0	NA	NA	0
CCSER2	6.47431e-34	6.81563e-33	1	-0.679239	4.72036e-06	0	-0.342136	0.00626927	0	-0.654821	5.46527e-07	0	-0.366739	0.137448	0	-1.56309	1.15838e-10	-1	-0.254279	0.0238977	0	-0.710302	3.50579e-08	0	-1.01005	1.38665e-10	-1
CCT2	0.000516662	0.00089301	1	-0.190642	0.197156	0	0.327201	0.266302	0	NA	NA	0	0.171079	0.481774	0	1.17294	0.000640176	1	-0.224648	0.338429	0	-0.561659	0.0426812	0	-0.300482	0.0237581	0
CCT4	1.5025e-05	3.23409e-05	1	-0.167867	0.261268	0	-0.171107	0.0358363	0	-0.334283	0.00371046	0	0.0878674	0.677192	0	-0.571544	0.0025391	0	-0.465219	0.00838876	0	-0.161203	0.0897887	0	NA	NA	0
CCT6A	0.0033357	0.00506055	1	NA	NA	0	0.0743971	0.635879	0	-0.420038	0.00157883	0	0.169881	0.64711	0	-0.460829	0.0703561	0	NA	NA	0	0.172706	0.145683	0	-0.135414	0.0594212	0
CCT6B	1.5784e-08	4.57058e-08	1	-0.252396	0.00127337	0	-0.0316043	0.146277	0	NA	NA	0	-0.467932	0.0333037	0	-0.602043	0.0229348	0	0.0381568	0.808933	0	-0.472722	5.31213e-07	0	NA	NA	0
CCT7	4.04046e-07	1.02729e-06	1	NA	NA	0	-0.294634	0.132048	0	-0.614864	0.000644978	0	-0.189854	0.393613	0	-0.674723	0.00733782	0	NA	NA	0	-0.0191434	0.875996	0	-0.328314	1.40452e-05	0
CCZ1B	2.00292e-07	5.24225e-07	1	NA	NA	0	-0.434629	0.0517907	0	-0.0345214	0.753798	0	-0.150563	0.593475	0	0.275926	0.286114	0	NA	NA	0	-0.44095	0.0530408	0	-0.529892	3.66583e-09	0
CD109	1.65472e-42	2.4449e-41	1	-1.28279	1.30115e-07	-1	NA	NA	0	-0.884893	1.55486e-12	0	NA	NA	0	-2.89023	1.36251e-21	-1	-2.66166	2.74254e-08	-1	NA	NA	0	NA	NA	0
CD14	1.14384e-06	2.77879e-06	1	-0.231986	0.0127266	0	0.164059	0.470136	0	0.247121	0.175252	0	0.695439	0.160561	0	-0.361771	0.378749	0	0.090151	0.522565	0	0.242477	0.0462788	0	1.39517	1.67032e-07	1
CD151	2.69558e-63	1.10071e-61	1	1.50822	9.38618e-10	1	1.46158	0.00246175	1	1.25447	8.09792e-13	1	1.3826	0.00293565	1	1.07256	2.35401e-06	1	1.50175	1.35382e-11	1	1.22969	3.4903e-12	1	2.22799	4.86829e-21	1
CD163	1.46986e-12	5.72366e-12	1	-0.138719	0.131714	0	-0.118331	0.0980988	0	0.27399	0.00270878	0	0.512764	0.21639	0	1.03463	0.0203459	1	0.510287	0.00575316	0	0.459259	0.000401444	0	1.17603	4.30011e-08	1
CD163L1	7.88008e-05	0.000153612	1	-0.16766	0.0907465	0	NA	NA	0	NA	NA	0	NA	NA	0	0.302525	0.0392712	0	0.628516	0.00019052	0	NA	NA	0	NA	NA	0
CD164	3.80152e-64	1.61871e-62	1	0.788364	0.00733883	0	2.24192	7.65395e-08	1	0.566429	0.0107233	0	0.682932	0.0619396	0	2.30035	8.19053e-15	1	1.46016	8.17505e-09	1	1.20766	6.37343e-11	1	1.82616	2.42666e-31	1
CD164L2	9.59203e-14	4.02611e-13	1	-0.417205	0.00134181	0	NA	NA	0	-1.08025	2.30277e-10	-1	NA	NA	0	NA	NA	0	-0.403541	0.000440411	0	NA	NA	0	NA	NA	0
CD1A	7.84478e-53	1.87013e-51	1	NA	NA	0	-0.975857	0.00369689	0	-2.46963	1.61814e-13	-1	-0.99608	0.0017751	0	-5.97945	1.59105e-18	-1	NA	NA	0	-1.85568	2.52009e-17	-1	-1.93763	3.9749e-09	-1
CD1B	1.22278e-06	2.95991e-06	1	-0.224571	0.00522045	0	-0.08939	0.0626629	0	-0.130629	0.0764383	0	-1.13182	0.0608686	0	-0.42546	0.0427237	0	-0.30393	0.00584069	0	-0.198202	0.00464827	0	NA	NA	0
CD1C	9.48737e-29	8.01424e-28	1	NA	NA	0	-0.142311	0.0863744	0	-0.749529	6.20725e-12	0	-1.54255	0.0477963	-1	-3.52938	6.13061e-17	-1	NA	NA	0	-0.529982	3.55825e-05	0	NA	NA	0
CD1E	2.5661e-41	3.56238e-40	1	-1.12963	3.17475e-10	-1	-0.209537	0.00205795	0	-0.0171405	0.764279	0	-3.28589	1.96007e-05	-1	-2.57579	9.44251e-08	-1	-0.983	1.49368e-07	0	-1.53585	8.48576e-15	-1	-1.97908	3.18305e-07	-1
CD2	2.13756e-08	6.12275e-08	1	-0.224243	0.00233362	0	-0.148261	0.158473	0	-0.877893	4.34559e-06	0	-0.113514	0.648808	0	-1.12445	0.0112612	-1	-0.298361	0.143807	0	-0.433395	0.00245215	0	-0.260737	0.392729	0
CD200	2.10243e-10	7.08047e-10	1	0.446331	0.00192237	0	1.34828	0.0246275	1	0.0766143	0.116043	0	0.838557	0.112458	0	1.46829	0.00323169	1	0.201168	0.30317	0	0.812204	0.000212142	0	0.964409	4.38605e-05	0
CD200R1	3.29297e-12	1.25563e-11	1	-0.642475	1.66585e-06	0	NA	NA	0	-0.039481	0.610908	0	NA	NA	0	-0.0586792	0.0956034	0	-1.54724	4.18839e-09	-1	NA	NA	0	NA	NA	0
CD207	4.41099e-69	2.46579e-67	1	-0.868196	4.27093e-06	0	-2.38393	7.41235e-05	-1	-2.8939	2.10605e-17	-1	-1.65334	0.00598566	-1	-5.04383	2.8214e-15	-1	-1.86322	6.5195e-09	-1	-2.43257	2.57347e-18	-1	-3.20134	1.50045e-12	-1
CD22	0.000898154	0.00149683	1	-0.000360666	0.997089	0	-0.177511	0.00874216	0	0.00915714	0.885697	0	0.652615	0.0298637	0	0.0188093	0.127077	0	-0.167663	0.0461476	0	0.200058	0.00906752	0	NA	NA	0
CD244	8.43558e-08	2.28272e-07	1	-0.264951	0.0231924	0	-0.268249	0.0283086	0	0.0450357	0.465798	0	-0.254523	0.534964	0	-0.211829	0.0582706	0	-0.456458	0.0309971	0	-0.376795	2.10618e-07	0	NA	NA	0
CD247	0.000874698	0.001461	1	0.107915	0.164314	0	-0.0562357	0.0495203	0	-0.202814	0.201717	0	-0.316301	0.260065	0	-0.253908	0.0317505	0	-0.179082	0.128545	0	-0.234822	0.00677364	0	NA	NA	0
CD248	2.56685e-07	6.64336e-07	1	0.201173	0.0708563	0	0.0121257	0.737419	0	0.906098	4.73101e-06	0	0.700298	0.0915599	0	0.129116	0.485686	0	-0.260095	0.0422034	0	0.337531	0.000533761	0	NA	NA	0
CD27	1.58982e-08	4.60237e-08	1	-0.0760442	0.464576	0	-0.0406343	0.247766	0	0.238957	0.0355952	0	0.294305	0.518202	0	0.732634	0.00678071	0	-0.0891887	0.378302	0	0.561765	5.24078e-05	0	0.8551	3.93946e-06	0
CD274	2.01783e-10	6.8043e-10	1	-0.476828	8.2314e-07	0	NA	NA	0	0.118983	0.0414348	0	NA	NA	0	-1.97379	0.000484144	-1	-0.805367	0.00224655	0	NA	NA	0	NA	NA	0
CD276	1.04052e-09	3.32124e-09	1	0.344133	1.02557e-05	0	NA	NA	0	0.0330476	0.492353	0	NA	NA	0	0.596986	0.0270037	0	0.781819	1.67167e-06	0	NA	NA	0	NA	NA	0
CD28	4.9763e-05	9.99995e-05	1	-0.417447	0.000212529	0	-0.0448343	0.196527	0	0.100364	0.0907042	0	0.654723	0.170463	0	0.0427719	0.0136786	0	0.118768	0.223457	0	-0.10261	0.111878	0	NA	NA	0
CD2AP	3.7808e-35	4.16027e-34	1	0.403403	0.099605	0	1.36313	5.96433e-07	1	0.261969	0.0771361	0	1.18894	0.0587484	0	1.06992	3.43152e-07	1	1.1524	1.12706e-07	1	0.437218	0.000260193	0	1.06449	5.23987e-19	1
CD2BP2	6.80026e-09	2.03569e-08	1	0.189019	0.100095	0	-0.172304	0.221702	0	-0.609002	6.23318e-05	0	-0.183792	0.298108	0	-0.713109	0.00981879	0	-0.0188947	0.847831	0	0.307411	8.36849e-07	0	NA	NA	0
CD300A	8.92653e-05	0.000172292	1	-0.134762	0.256809	0	-0.05011	0.0636334	0	0.055931	0.384413	0	-0.691101	0.169121	0	-1.1312	0.000221383	-1	-0.0801417	0.390065	0	-0.138329	0.00530086	0	NA	NA	0
CD300LG	0.00215028	0.00336709	1	0.0901843	0.54716	0	NA	NA	0	0.120571	0.0242345	0	NA	NA	0	-0.329935	0.00251489	0	-0.11763	0.169661	0	NA	NA	0	NA	NA	0
CD302	7.81563e-65	3.49896e-63	1	1.0056	0.000150958	1	3.74397	9.08288e-06	1	0.92855	5.95025e-12	0	1.08275	0.135655	0	3.56531	4.8607e-11	1	1.31476	2.84243e-06	1	1.81181	1.92582e-10	1	5.23018	2.52584e-30	1
CD320	3.00908e-29	2.60824e-28	1	0.192457	0.00420377	0	0.231336	0.0645853	0	0.413588	1.17409e-06	0	0.705154	0.175016	0	1.54294	1.94867e-05	1	0.145208	0.14356	0	0.957361	2.90466e-11	0	1.33051	7.18511e-13	1
CD33	0.000129844	0.000244761	1	0.455897	1.17024e-05	0	0.0930457	0.485754	0	-0.0810143	0.181022	0	-0.304522	0.183522	0	0.0225426	0.231636	0	-0.285115	0.018867	0	0.001598	0.982586	0	NA	NA	0
CD34	0.000311171	0.000555469	1	0.23397	0.0334895	0	-0.0119043	0.546383	0	0.160507	0.0402782	0	0.0589332	0.828547	0	0.0892581	0.288721	0	0.175235	0.446527	0	0.406741	3.45462e-05	0	NA	NA	0
CD36	8.29469e-27	6.44195e-26	1	0.408997	0.0384732	0	-0.131814	0.0553825	0	0.202979	0.000233857	0	-0.399548	0.405292	0	1.93644	6.72479e-05	1	-0.120191	0.660913	0	1.67327	3.99782e-10	1	3.1065	4.10137e-16	1
CD3EAP	0.000453575	0.000789977	1	0.122266	0.294633	0	-0.0448186	0.174353	0	-0.119198	0.0382084	0	0.291372	0.297193	0	-0.117346	0.204426	0	-0.112668	0.280317	0	-0.419543	0.00013824	0	NA	NA	0
CD3G	0.000129781	0.000244665	1	-0.145257	0.185305	0	-0.0267429	0.216023	0	NA	NA	0	-1.12903	0.00131591	-1	-0.410906	0.147881	0	-0.330352	0.0340955	0	-0.181358	0.0168771	0	NA	NA	0
CD40	1.96439e-07	5.14657e-07	1	0.0590838	0.574268	0	-0.0913086	0.0312156	0	-0.219631	0.00783859	0	1.29754	0.0138968	1	-0.78843	0.00137971	0	-0.431767	0.000473331	0	-0.172937	0.13914	0	NA	NA	0
CD44	8.64451e-37	1.00854e-35	1	-1.5414	1.32777e-07	-1	-0.813271	0.00109344	0	-1.07517	1.10818e-06	-1	-0.433806	0.0304528	0	-1.71658	2.95975e-07	-1	-0.369067	0.149954	0	-0.938153	4.84993e-07	0	-1.7171	2.35817e-16	-1
CD46	5.89722e-16	2.78377e-15	1	-0.694089	0.00119828	0	-0.300764	0.13692	0	-0.61634	0.00052058	0	-0.321674	0.204566	0	-0.653252	0.06013	0	-0.21593	0.0784017	0	-1.37483	5.81771e-11	-1	-0.604885	0.000370813	0
CD47	4.55312e-22	2.88199e-21	1	-0.940156	8.72816e-07	0	-0.709094	4.87449e-05	0	-0.553821	0.0013002	0	-0.341548	0.233248	0	-0.724848	0.00137646	0	0.0612547	0.758323	0	-0.517859	0.000483565	0	-0.883763	3.66941e-11	0
CD48	0.000482441	0.0008372	1	-0.126283	0.291344	0	-0.0302829	0.364133	0	-0.562248	0.000155233	0	0.132585	0.673951	0	-0.357242	0.233535	0	-0.374242	0.0154019	0	-0.163297	0.24944	0	0.258972	0.102126	0
CD5	0.0050398	0.00740145	1	0.00979523	0.887119	0	-0.03891	0.110744	0	-0.03585	0.546774	0	-0.151962	0.704106	0	-0.420005	0.00147162	0	0.121928	0.481786	0	-0.249426	0.00597045	0	NA	NA	0
CD52	0.000187762	0.000346137	1	0.207151	0.0511198	0	-0.396549	0.0274684	0	0.105526	0.134098	0	0.674678	0.399059	0	-0.638487	0.111834	0	-0.564649	0.00453396	0	-0.336059	0.066648	0	0.447154	0.102382	0
CD53	8.26573e-09	2.45158e-08	1	-0.492046	0.000104083	0	1.11709	0.0103902	1	-0.114719	0.178138	0	0.357751	0.266316	0	-0.433486	0.158445	0	-0.210857	0.368582	0	-0.026296	0.837446	0	1.40382	1.98984e-07	1
CD55	1.41365e-11	5.16972e-11	1	0.0894866	0.701922	0	1.11412	0.000493263	1	0.988205	9.37849e-05	0	2.00049	0.00245334	1	-0.692773	0.14636	0	0.716305	0.00853658	0	-1.17206	0.000189807	-1	0.72263	0.0117675	0
CD58	9.63389e-07	2.35822e-06	1	0.140246	0.333874	0	0.266957	0.00159815	0	NA	NA	0	0.62149	0.056881	0	0.316609	0.138254	0	-0.129454	0.341629	0	-0.78256	2.11669e-05	0	-0.26259	0.0430058	0
CD59	3.70291e-11	1.31581e-10	1	NA	NA	0	-0.861041	0.00189824	0	NA	NA	0	-0.275366	0.117286	0	-0.455353	0.0142833	0	NA	NA	0	-0.391435	0.00261355	0	-0.592872	6.19557e-08	0
CD5L	0.00170093	0.00270655	1	-0.314643	0.0296124	0	-0.0486243	0.0605021	0	0.088881	0.0965496	0	-0.699947	0.167872	0	0.0176071	0.120801	0	-0.169327	0.0200444	0	-0.0466487	0.442629	0	NA	NA	0
CD6	0.00515804	0.00756076	1	0.0959857	0.258795	0	-0.0997414	0.0761272	0	-0.125564	0.273174	0	1.14395	0.0373129	1	-0.105154	0.0866151	0	-0.167872	0.162509	0	-0.138604	0.0587085	0	NA	NA	0
CD63	1.08822e-58	3.40079e-57	1	0.827801	3.27596e-06	0	1.3094	1.53473e-05	1	1.45621	1.24111e-12	1	0.289872	0.122328	0	0.802191	3.29809e-06	0	0.870951	5.29478e-06	0	0.794002	8.55158e-12	0	1.26934	1.67524e-25	1
CD7	0.00511216	0.00750034	1	-0.158616	0.0368541	0	-0.0856114	0.0373297	0	-0.11439	0.270305	0	0.4319	0.256181	0	-0.129822	0.0527369	0	-0.129748	0.17744	0	-0.0843985	0.183595	0	NA	NA	0
CD72	0.00595208	0.00863269	1	0.0704964	0.293145	0	-0.14172	0.0234981	0	0.168374	0.00906497	0	0.892169	0.0713492	0	0.017675	0.632714	0	-0.021636	0.805029	0	0.132681	0.0913146	0	NA	NA	0
CD74	5.44701e-07	1.36909e-06	1	-0.0627171	0.792642	0	0.0402429	0.945542	0	-0.179876	0.289311	0	0.532618	0.06062	0	0.722321	0.0164448	0	0.63398	0.0610324	0	0.0844945	0.567068	0	1.30815	1.31694e-08	1
CD79A	2.47421e-18	1.30594e-17	1	0.441345	0.000203182	0	0.0726629	0.340652	0	1.05007	1.1905e-08	1	0.365875	0.530702	0	0.500222	0.00102997	0	-0.00628775	0.958262	0	0.600385	2.97721e-06	0	1.82717	2.77098e-06	1
CD79B	0.00377003	0.00566236	1	0.181806	0.0790153	0	-0.123744	0.220147	0	0.13029	0.0228039	0	0.925131	0.0875268	0	0.0930892	0.112426	0	-0.230173	0.0530098	0	0.0654444	0.495745	0	NA	NA	0
CD80	0.00100981	0.00166552	1	-0.38062	0.00146119	0	-0.137429	0.24957	0	-0.0795238	0.261933	0	-0.281193	0.147587	0	0.107334	0.00332954	0	0.0681867	0.644669	0	-0.0496059	0.479969	0	NA	NA	0
[truncated: 12,598 more rows]

## Sheet: README
Results from the meta-analysis of 8 transcriptome studies of Barrett's esophagus
Column	Description
Gene Symbol	Official gene symbol
Meta-analysis P-value	P-values of all 8 studies were combined into one meta-analysis P-value using the metavolcano package (Fisher's method)
Meta-analysis FDR	FDR values (method=BH) were calculated from the list of Meta-analysis P-values
Meta-analysis FDR <0.01	Genes that had a Meta-analysis FDR lower than 0.01 (1) or above 0.01 (0)
GSE100843|Log2 fold-change	Log2 fold-change between disease samples vs control samples from study GSE100843
GSE100843|P-value	P-values between disease samples vs control samples from study GSE100843
GSE100843|DEG	Genes with P-value < 0.05 and log2 fold-change above 1 (1) or below -1 (-1) in study GSE100843. Remaining genes were labeled as 0 (not differentially expressed genes).
GSE13083|Log2 fold-change	Log2 fold-change between disease samples vs control samples from study GSE13083
GSE13083|P-value	P-values between disease samples vs control samples from study GSE13083
GSE13083|DEG	Genes with P-value < 0.05 and log2 fold-change above 1 (1) or below -1 (-1) in study GSE13083. Remaining genes were labeled as 0 (not differentially expressed genes).
GSE13898|Log2 fold-change	Log2 fold-change between disease samples vs control samples from study GSE13898
GSE13898|P-value	P-values between disease samples vs control samples from study GSE13898
GSE13898|DEG	Genes with P-value < 0.05 and log2 fold-change above 1 (1) or below -1 (-1) in study GSE13898. Remaining genes were labeled as 0 (not differentially expressed genes).
GSE1420|Log2 fold-change	Log2 fold-change between disease samples vs control samples from study GSE1420
GSE1420|P-value	P-values between disease samples vs control samples from study GSE1420
GSE1420|DEG	Genes with P-value < 0.05 and log2 fold-change above 1 (1) or below -1 (-1) in study GSE1420. Remaining genes were labeled as 0 (not differentially expressed genes).
GSE26886|Log2 fold-change	Log2 fold-change between disease samples vs control samples from study GSE26886
GSE26886|P-value	P-values between disease samples vs control samples from study GSE26886
GSE26886|DEG	Genes with P-value < 0.05 and log2 fold-change above 1 (1) or below -1 (-1) in study GSE26886. Remaining genes were labeled as 0 (not differentially expressed genes).
GSE34619|Log2 fold-change	Log2 fold-change between disease samples vs control samples from study GSE34619
GSE34619|P-value	P-values between disease samples vs control samples from study GSE34619
GSE34619|DEG	Genes with P-value < 0.05 and log2 fold-change above 1 (1) or below -1 (-1) in study GSE34619. Remaining genes were labeled as 0 (not differentially expressed genes).
GSE39491|Log2 fold-change	Log2 fold-change between disease samples vs control samples from study GSE39491
GSE39491|P-value	P-values between disease samples vs control samples from study GSE39491
GSE39491|DEG	Genes with P-value < 0.05 and log2 fold-change above 1 (1) or below -1 (-1) in study GSE39491. Remaining genes were labeled as 0 (not differentially expressed genes).
GSE36223|Log2 fold-change	Log2 fold-change between disease samples vs control samples from study GSE36223
GSE36223|P-value	P-values between disease samples vs control samples from study GSE36223
GSE36223|DEG	Genes with P-value < 0.05 and log2 fold-change above 1 (1) or below -1 (-1) in study GSE36223. Remaining genes were labeled as 0 (not differentially expressed genes).
